# Supplementary material for: Proteasome inhibitor-induced modulation reveals the spliceosome as a specific therapeutic vulnerability in multiple myeloma
Source: Nat Commun. 2020 Apr 22;11:1931. doi: 10.1038/s41467-020-15521-4 (PMC7176739; doi:10.1038/s41467-020-15521-4)
Supplement: Supplementary file 5 — Supplementary Data 2 [file 41467_2020_15521_MOESM5_ESM.xlsx]

## Sheet: Table 1. oligo sequences
	oligo ID	sequence	target gene	vendor
CLONING	V1	AAGATGGCCTAGTAGACCCAGCTTTCTTGTACAAAGTGG	pLV416G vector	sigma-aldrich
	V2	CCCGACATAGCAGCCTGCTTTTTTGTACAA	pLV416G vector	sigma-aldrich
	1	GGCTGCTATGTCGGGAGGTGGTGTGAT	SRSF1	sigma-aldrich
	2A	CTGGTGCCTGTACGAGAGCGAGATCTGCTATGAC	SRSF1	sigma-aldrich
	3A	TCGTACAGGCACCAGCGGTACCA	mCherry	sigma-aldrich
	4	CGGCCTTTTCTTGTACAGCTCGTCCATGCC	mcherry	sigma-aldrich
	4B	CCTTATAGTCCTTGTACAGCTCGTCCATGCC	mCherry	sigma-aldrich
	5	TGTACAAGAAAAGGCCAGCGGCCAC	NLS	sigma-aldrich
	6	CCTTATAGTCGCCGAATTCCTTTTTCTTTTTTGCCT	NLS	sigma-aldrich
	7	GAATTCGGCGACTATAAGGACCACGACGGAGACT	3XFLAG	sigma-aldrich
	7B	GCTGTACAAGGACTATAAGGACCACGACGGAG	3XFLAG	sigma-aldrich
	8	GGTCTACTAGGCCATCTTATCGTCATCGTCTTTG	3XFLAG	sigma-aldrich
	2C	CATCAACTTTAACCCGGATGTAGGC	SRSF1	sigma-aldrich
	3C	TCGTACAGGCACCAGCGGTACCA	mCherry	sigma-aldrich
	3D	CCCGTACAATGGTGAGCAAGGGCGAGG	mCherry	sigma-aldrich
	3X	GGCACCAGCGGTACAATGGTGAGCAAGGGCGAGGAGG	mCherry	sigma-aldrich
	2X	TGTACCGCTGGTGCCTGTACGGGCGCGGGCTCTG	SRSF1	sigma-aldrich
	C1	AGGCTGCTATGGTGAGCAAGGGCGAG	pLV416G--mcherry	sigma-aldrich
	C2	CTCACCATAGCAGCCTGCTTTTTTGTACAAACT	pLV416G--mcherry	sigma-aldrich
	SD gblock	ATCCGGGTTAAAGTTGATGGGCCCAGAgatCCAgatTATGGAAGAgatCGAgatCGAgatCGTgatCGTgatAGAgatCGTgatAGAgatAACgatAGGgatCGCgatTACgatCCAAGGAGAgatAGAGGAgatCCACGCTATgatCCCCGTCATgatAGAgatCGCgatCGTACAggcaccag		IDT
	SA gblock	ATCCGGGTTAAAGTTGATGGGCCCAGAgccCCAgccTATGGAAGAgccCGAgccCGAgccCGTgccCGTgccAGAgccCGTgccAGAgccAACgccAGGgccCGCgccTACgctCCAAGGAGAgccAGAGGAgctCCACGCTATgctCCCCGTCATgccAGAgccCGCgccCGTACAatggtgag		IDT
qPCR	F1	CACACCAGATCGGCATCAA	FBXW5 mature spliced	sigma-aldrich
	F2	CGATGATGTGTCCGTGTATGT	FBXW5 mature spliced	sigma-aldrich
	F3	AGACACCACTGAGGTAGGAA	FBXW5 unspliced	sigma-aldrich
	F4	TGGCAGGATCTGCTTGATG	FBXW5 unspliced	sigma-aldrich
	M1	GGAAGCTTCTCATCGCTACTAT	MBD4	sigma-aldrich
	M2	GTTCTGACACATCTCTCCAGTC	MBD4 mature spliced	sigma-aldrich
	M3	CCCTACCACACTGTCTCTACTA	MBD4 unspliced	sigma-aldrich
	PP1	AGACAAGGTCCCAAAGAC	PPIA	sigma-aldrich
	PP2	ACCACCCTGACACATAAA	PPIA	sigma-aldrich
Illumina indexed TruSeq adapters	Univ. Adpt. (P5)	AATGATACGGCGACCACCGAGATCTACACTCTTTCCCTACACGACGCTCTTCCGATC*T		sigma-aldrich	For P5 Universal Adapter oligo, request a Phosphorothioate bond between C and T nucleotides on 3' end (displayed as C*T)
P7 (barcode sequence underlined)	Index 1	GATCGGAAGAGCACACGTCTGAACTCCAGTCACATCACGATCTCGTATGCCGTCTTCTGCTTG		sigma-aldrich
	Index 2	GATCGGAAGAGCACACGTCTGAACTCCAGTCACCGATGTATCTCGTATGCCGTCTTCTGCTTG		sigma-aldrich
	Index 3	GATCGGAAGAGCACACGTCTGAACTCCAGTCACTTAGGCATCTCGTATGCCGTCTTCTGCTTG		sigma-aldrich
	Index 4	GATCGGAAGAGCACACGTCTGAACTCCAGTCACTGACCAATCTCGTATGCCGTCTTCTGCTTG		sigma-aldrich
	Index 5	GATCGGAAGAGCACACGTCTGAACTCCAGTCACACAGTGATCTCGTATGCCGTCTTCTGCTTG		sigma-aldrich
	Index 6	GATCGGAAGAGCACACGTCTGAACTCCAGTCACGCCAATATCTCGTATGCCGTCTTCTGCTTG		sigma-aldrich
	Index 7	GATCGGAAGAGCACACGTCTGAACTCCAGTCACCAGATCATCTCGTATGCCGTCTTCTGCTTG		sigma-aldrich
	Index 8	GATCGGAAGAGCACACGTCTGAACTCCAGTCACACTTGAATCTCGTATGCCGTCTTCTGCTTG		sigma-aldrich
	Index 9	GATCGGAAGAGCACACGTCTGAACTCCAGTCACGATCAGATCTCGTATGCCGTCTTCTGCTTG		sigma-aldrich
	Index 10	GATCGGAAGAGCACACGTCTGAACTCCAGTCACTAGCTTATCTCGTATGCCGTCTTCTGCTTG		sigma-aldrich
	Index 11	GATCGGAAGAGCACACGTCTGAACTCCAGTCACGGCTACATCTCGTATGCCGTCTTCTGCTTG		sigma-aldrich
	Index 12	GATCGGAAGAGCACACGTCTGAACTCCAGTCACCTTGTAATCTCGTATGCCGTCTTCTGCTTG		sigma-aldrich
	Index 13	GATCGGAAGAGCACACGTCTGAACTCCAGTCACAGTCAAATCTCGTATGCCGTCTTCTGCTTG		sigma-aldrich
	Index 14	GATCGGAAGAGCACACGTCTGAACTCCAGTCACAGTTCCATCTCGTATGCCGTCTTCTGCTTG		sigma-aldrich
	Index 15	GATCGGAAGAGCACACGTCTGAACTCCAGTCACATGTCAATCTCGTATGCCGTCTTCTGCTTG		sigma-aldrich
	Index 16	GATCGGAAGAGCACACGTCTGAACTCCAGTCACCCGTCCATCTCGTATGCCGTCTTCTGCTTG		sigma-aldrich
	Index 18	GATCGGAAGAGCACACGTCTGAACTCCAGTCACGTCCGCATCTCGTATGCCGTCTTCTGCTTG		sigma-aldrich
	Index 19	GATCGGAAGAGCACACGTCTGAACTCCAGTCACGTGAAAATCTCGTATGCCGTCTTCTGCTTG		sigma-aldrich
