# Supplementary material for: Proteasome inhibitor-induced modulation reveals the spliceosome as a specific therapeutic vulnerability in multiple myeloma
Source: Nat Commun. 2020 Apr 22;11:1931. doi: 10.1038/s41467-020-15521-4 (PMC7176739; doi:10.1038/s41467-020-15521-4)
Supplement: Supplementary file 6 — Supplementary Data 3 [file 41467_2020_15521_MOESM6_ESM.xlsx]

## Sheet: Table 3. JuncBASE statistics
	Comparison cell 1	comparison condition 1	Comparison cell 2	comparison condition 2	Condition	event_type	total events	significant events (raw_pval <0.05)	significant events (raw_pval<0.05) & |deltaPSI| >10	median deltaPSI total	median deltaPSI significant (raw_pval < 0.05)	Mode_total (bin size = 2)	Mode_significant (raw_pval < 0.05, bin size = 2)
	MM.1S	18 nM Cfz	MM.1S	DMSO	MM.1S 18 nM Cfz vs. MM.1S DMSO	cassette	11125	640	254	0.29	2.895	2	6
						mutually_exclusive	68	2	1	-2.355	-12.915	-6	-20;6
						coord_cassette	1164	43	23	0.54	5.56	2	16
						alternative_donor	9188	635	215	1.64	3.41	2	4
						alternative_acceptor	9352	630	167	0.81	3.035	2	2
						alternative_first_exon	1443	100	50	0.3	2.71	0	2; 6
						alternative_last_exon	1145	73	32	-0.1	1.9	0	6
						jcn_only_AA	6759	284	103	0	1.645	2	4
						jcn_only_AD	5595	277	129	0.09	-1.31	2	-8; 10
						intron_retention	25807	122	69	2.54	7.72	2	6
						All Types	71646	2806	1043	1.52	3.07	2	4
	MM.1S	10 uM melph	MM.1S	DMSO	MM.1S 10 uM melph vs. MM.1S DMSO	cassette	12267	472	187	1.06	5.035	2	4
						mutually_exclusive	84	2	1	-1.455	-8.39	-2	-22; 6
						coord_cassette	1417	53	23	1.75	6.52	2	4; 8
						alternative_donor	9535	331	91	0.37	2.33	0	2
						alternative_acceptor	10445	280	68	0.18	1.965	0	4
						alternative_first_exon	1561	85	37	0.37	2.41	0	6
						alternative_last_exon	1328	58	18	-0.215	0.685	0	-4
						jcn_only_AA	7667	240	87	-0.13	-2.48	-2	-4
						jcn_only_AD	6651	294	136	-0.14	-1.91	-2	-8
						intron_retention	24247	24	16	0.44	-6.07	0	-32; -28
						total	75202	1839	664	0.42	2.87	0	4
	AMO-1	15 nM Cfz	AMO-1	DMSO	AMO-1 15 nM Cfz vs. AMO-1 DMSO	cassette	11645	685	313	-0.82	-4.72	-2	-4
						mutually_exclusive	397	15	5	-0.65	-7.48	-6	-8; 6
						coord_cassette	1673	58	33	-1.37	-5.41	-4	6
						alternative_donor	8116	358	147	0.605	3.83	2	4
						alternative_acceptor	9620	385	128	0.4	3.7	2	4
						alternative_first_exon	1241	90	53	0.13	2.465	-2; 0	8
						alternative_last_exon	899	36	21	0.05	5.075	0	12
						jcn_only_AA	10700	368	165	0.2	3.185	2	6
						jcn_only_AD	9795	390	196	0.3	-2.125	2	6
						intron_retention	27386	174	126	2.2	12.835	2	6
						total	81472	2559	1187	0.77	2.9	2	6
	MM.1S	10 nM E7107	MM.1S	DMSO	MM.1S 10 nM E7107 vs. MM.1S DMSO	cassette	24053	11484	9945	-16.6	-31.66	-6	-8
						mutually_exclusive	91	21	16	-0.5	5.64	0	6; 10
						coord_cassette	6137	2200	1904	-13.34	-34.09	-4	-6
						alternative_donor	7854	2502	1618	3.43	8.545	4	4
						alternative_acceptor	8493	2835	1846	3.09	7.59	4	6
						alternative_first_exon	1402	377	267	-1.38	-5.45	-2	-12
						alternative_last_exon	1088	356	245	-3.705	-9.8	-2	-8; -6
						jcn_only_AA	5495	792	463	-0.02	-2.24	2	-6
						jcn_only_AD	4709	698	415	0.02	2.805	4	8
						intron_retention	30666	7171	6564	13.79	37.2	6	24
						total	89988	28436	23283	1.27	-8.685	4	-6
	SRSF1 WT	15 nM Cfz	SRSF1 WT	DMSO	SRSF1 WT 15 nM Cfz vs. SRSF1 WT DMSO	cassette	8337	539	215	0.48	2.56	2	10
						mutually_exclusive	147	3	1	-0.42	-2.9	2	-20; -2
						coord_cassette	798	51	25	1.38	6.7	4	10
						alternative_donor	7639	343	98	0.83	3.74	2	10
						alternative_acceptor	8410	450	104	0.64	3.255	0	5
						alternative_first_exon	1285	112	63	0.55	5.11	0	10
						alternative_last_exon	1183	80	32	0.41	4.17	0	10
						jcn_only_AA	7030	318	112	0.035	-0.845	-2	-25
						jcn_only_AD	6257	371	160	0.32	3.06	2	10
						intron_retention	12139	60	36	2.45	7.865	2	10
						total	53225	2327	846	1.09	3.24	2	4
	SRSF1mSD	DMSO	SRSF1 WT	DMSO	SRSF1mSD DMSO vs. SRSF1 WT DMSO	cassette	8425	335	94	0.09	1.79	0	4
						mutually_exclusive	184	4	0	0.025	1.025	4	-2
						coord_cassette	810	39	22	0.12	2.83	-2	4
						alternative_donor	7204	217	45	0.05	-0.28	0	2
						alternative_acceptor	8192	209	43	0.07	1.37	0	4
						alternative_first_exon	1345	60	20	0.02	0.995	0	-6
						alternative_last_exon	1175	38	11	0.21	2.98	0	6
						jcn_only_AA	7139	234	100	0	1.66	0	-4
						jcn_only_AD	6247	237	98	0	1.95	2	4
						intron_retention	10643	33	19	0.17	-12.5	0	-10
						total	51364	1406	452	0.08	1.1	0	4
	MM.1S	10 nM E7107	MM.1S	DMSO	MM.1S 5 nM btz vs. MM.1S 0hr untreated	cassette	9766	1046	429	0.68	3.155	2	4
						mutually_exclusive	66	3	3	0.475	21.43	0	-34; 22
						coord_cassette	589	55	22	1.3	4.69	2	2
						alternative_donor	9525	2047	587	0.37	1.61	0	2
						alternative_acceptor	10709	1580	399	0.04	0.785	0	2
						alternative_first_exon	1442	281	139	0.095	-0.99	0	4
						alternative_last_exon	1147	177	86	0.21	3.37	0	-4
						jcn_only_AA	7862	640	222	-0.12	-2.02	0	-6
						jcn_only_AD	5965	587	237	-0.01	-1.19	-2	-4
						intron_retention	21084	537	313	0.12	1.59	0	2
						total	68155	6953	2437	0.19	1.37	0	2
	MM.1S	10 nM E7107	MM.1S	DMSO	MM.1S 4 hr 42C heat shock vs. MM.1S 0 hr untreated	cassette	13419	1088	505	-1.11	-6.25	-2	-4
						mutually_exclusive	94	4	0	-0.06	2.45	0	2
						coord_cassette	1100	73	36	-2.01	-9.09	-2	-4
						alternative_donor	10481	708	209	0.1	-0.705	0	-4
						alternative_acceptor	12851	743	198	0.07	-0.89	0	-2
						alternative_first_exon	1673	107	38	0	1.73	0	2
						alternative_last_exon	1443	99	52	-0.55	-6.17	0	-6
						jcn_only_AA	10158	509	203	0.075	-1.62	0	-4
						jcn_only_AD	8079	450	211	0.14	1.045	-2	-2
						intron_retention	24325	204	119	0.04	-5.73	0	-6
						total	83623	3985	1571	-0.06	-2.8	0	-4
	MM.1S	10 nM E7107	MM.1S	DMSO	MM.1S DMSO vs. AMO-1 DMSO	cassette	11602	1097	460	0.1	2.05	0	4
						mutually_exclusive	54	3	1	0.455	-6.96	0	-18;6
						coord_cassette	990	77	31	1.11	1.56	2	-2;2
						alternative_donor	9940	539	240	-0.2	-2.03	0	-4
						alternative_acceptor	11217	533	200	-0.25	-1.78	0	-4
						alternative_first_exon	1522	183	109	-0.055	1.75	-2	8
						alternative_last_exon	1298	143	58	-0.075	-1.44	0	-2
						jcn_only_AA	6952	515	187	-0.13	-1.72	2	-6
						jcn_only_AD	5989	583	301	-0.1	1.54	-2	-4
						intron_retention	29157	209	157	-0.16	-8.7	0	-10
						total	78721	3882	1744	-0.15	-0.64	N/A	N/A
	Comparison cell 1	comparison condition 1	Comparison cell 2	comparison condition 2		event_type	total events	significant events (corrected_pval <0.05)	significant events (corrected_pval < 0.05) & |deltaPSI| >10	median deltaPSI total	median deltaPSI significant (corrected_pval < 0.05)	Mode_total (bin size = 2)	Mode_significant (corrected_pval < 0.05, bin size = 2)
	AMO-1 (all)	15 nM Cfz	AMO-1 (all)	DMSO	AMO-1 (all) 15 nM Cfz vs. AMO-1 (all) DMSO	cassette	9401	286	115	0.08	-3.49	0'	5'
	AMO-1 parent	15 nM Cfz	AMO-1 parent	DMSO		mutually_exclusive	47	0	0	0.42	NA	0'	0'
	AMO-1 SRSF1 WT	15 nM Cfz	AMO-1 SRSF1 WT	DMSO		coord_cassette	562	6	3	0.425	8.775	0'	5'
	AMO-1 SRSF1mSD	15 nM Cfz	AMO-1 SRSF1mSD	DMSO		alternative_donor	8147	1134	139	0.68	1.83	0'	10'
	AMO-1 SRSF1mSA	15 nM Cfz	AMO-1 SRSF1mSA	DMSO		alternative_acceptor	9000	810	114	0.54	1.635	0'	10'
						alternative_first_exon	1260	119	58	0.28	3.69	0'	10'
						alternative_last_exon	1217	61	21	0	1.24	0'	5'
						jcn_only_AA	5482	48	21	0	1.705	0'	-5'
						jcn_only_AD	4799	68	24	0.07	-1.95	0'	5'
						intron_retention	22559	43	25	1.53	10.8	0'	10'
						total	62474	2575	520	0.84	1.76	0'	2'
