# Supplementary material for: Proteasome inhibitor-induced modulation reveals the spliceosome as a specific therapeutic vulnerability in multiple myeloma
Source: Nat Commun. 2020 Apr 22;11:1931. doi: 10.1038/s41467-020-15521-4 (PMC7176739; doi:10.1038/s41467-020-15521-4)
Supplement: Supplementary file 7 — Supplementary Data 4 [file 41467_2020_15521_MOESM7_ESM.xlsx]

## Sheet: Key
	Supplementary Data 4
	Table of Contents
	Tabs	Experiment	search engine	Details
Dataset 2.1	MM1S_18cfz_RNAseq_GO	MM.1S single timepoint 18 nM cfz vs DMSO RNA-seq	enrichr (http://amp.pharm.mssm.edu/Enrichr/)	from 3 bioreplicates, (including same samples as from single timepoint SILAC phosphoproteomics); GO biological process terms for all genes with ASE and raw p-val < 0.05; (Fig. 3e)
Dataset 2.2	MM1S_10melph_RNAseq_GO	MM.1S single timepoint 10 uM melphalan vs DMSO RNA-seq	enrichr (http://amp.pharm.mssm.edu/Enrichr/)	from 3 bioreplicates, (including same samples as from single timepoint SILAC phosphoproteomics); GO biological process terms for all genes with ASE and raw p-val < 0.05, (Fig. 3e)
Dataset 2.3	SRSF1WT_15cfz_vs_DMSO	SRSF1 WT single timepoint 15 nM cfz vs DMSO RNA-seq	enrichr (http://amp.pharm.mssm.edu/Enrichr/)	from 3 bioreplicates, GO biological process terms for all genes with ASE and raw p-val < 0.05, (Supplementary Fig. 4f)
Dataset 2.4	SRSF1mSD_DMSO_vs_DMSO	SRSF1mSD vs SRSF1 WT DMSO RNA-seq	enrichr (http://amp.pharm.mssm.edu/Enrichr/)	from 3 bioreplicates, GO biological process terms for all genes with ASE and raw p-val < 0.05, (Supplementary Fig. 4f)
Dataset 2.5	AMO1_all_15cfz_vs_DMSO	pooled AMO-1 15 nM Cfz vs DMSO RNA-seq	enrichr (http://amp.pharm.mssm.edu/Enrichr/)	from 12 bioreplicates, pooled all AMO1 (parental, WT, SD, and SA) DMSO compared with all AMO1 (parental, WT, SD, and SA) treated with 15 nM Cfz. GO biological process terms for all genes with ASE and B-H corrected p-val < 0.05, (Fig. 5c)
Dataset 2.6	MM1S_18nMcfz_phospho_up_GO	Single timepoint SILAC phosphoproteomics MM.1S 18 nM Cfz vs DMSO	STRING (https://string-db.org/)	from 2 biological replicates, GO biological process terms for enrichment of 295 unique genes with significantly increased phosphorylation (p<0.05, log2(ratio) >1) searched against a background of 1598 genes (Fig. 2e)
Dataset 2.7	MM1S_30nMcfz_phospho_up_GO	Timecourse unlbeled phosphoproteomics MM.1S 30 nM Cfz vs DMSO	STRING (https://string-db.org/)	from 2 technical replicates, GO biological process terms for enrichment of 43 unique genes with increased phosphorylation and unchanged gene expression (as determined by RNA-seq), searched against a background of 2204 genes (Supplementary Fig. 1b)
Dataset 2.8	APMS_cyto_WT_vs_ctrl1_GO	SRSF1 AP-MS enriched cytoplasmic interactors	STRING (https://string-db.org/)	from 3 biological replicates, GO biological process terms for enrichment of 48 unique genes with significantly increased phosphorylation (p<0.05, log2(ratio) >1) searched against a background of 699 genes (Supplementary Fig. 5b)
Dataset 2.9	APMS_cyto_SD_vs_ctrl1_GO	SRSF1 AP-MS enriched cytoplasmic interactors	STRING (https://string-db.org/)	from 3 biological replicates, GO biological process terms for enrichment of 49 unique genes with significantly increased phosphorylation (p<0.05, log2(ratio) >1) searched against a background of 715 genes (Supplementary Fig. 5b)
Dataset 2.10	APMS_cyto_SA_vs_ctrl1_GO	SRSF1 AP-MS enriched cytoplasmic interactors	STRING (https://string-db.org/)	from 3 biological replicates, GO biological process terms for enrichment of 92 unique genes with significantly increased phosphorylation (p<0.05, log2(ratio) >1) searched against a background of 567 genes (Supplementary Fig. 5d)
Dataset 2.11	APMS_nucl_WT_vs_ctrl1_GO	SRSF1 AP-MS enriched nuclear interactors	STRING (https://string-db.org/)	from 3 biological replicates, GO biological process terms for enrichment of 37 unique genes with significantly increased phosphorylation (p<0.05, log2(ratio) >1) searched against a background of 754 genes (Supplementary Fig. 5b)
Dataset 2.12	APMS_nucl_SD_vs_ctrl1_GO	SRSF1 AP-MS enriched nuclear interactors	STRING (https://string-db.org/)	from 3 biological replicates, GO biological process terms for enrichment of 19 unique genes with significantly increased phosphorylation (p<0.05, log2(ratio) >1) searched against a background of 772 genes (Supplementary Fig. 5b)
Dataset 2.13	APMS_nucl_SA_vs_ctrl1_GO	SRSF1 AP-MS enriched nuclear interactors	STRING (https://string-db.org/)	from 3 biological replicates, GO biological process terms for enrichment of 126 unique genes with significantly increased phosphorylation (p<0.05, log2(ratio) >1) searched against a background of 676 genes (Supplementary Fig. 5f)
Dataset 2.14	MM1S_18cfz_KSEA	Single timepoint SILAC phosphoproteomics MM.1S 18 nM Cfz vs DMSO	Kinase Set Enrichment Analysis	from 2 biological replicates, Kinase score output from kinase substrate enrichment analysis. (Fig. 2f)
Dataset 2.15	MM1S_10melph_KSEA	Single timepoint SILAC phosphoproteomics MM.1S 10 uM melphalan vs DMSO	Kinase Set Enrichment Analysis	from 2 biological replicates, Kinase score output from kinase substrate enrichment analysis. (Fig. 2f)

## Sheet: 2.1 MM1S_18cfz_RNAseq_GO
Term	Overlap	P-value	Adjusted P-value	Old P-value	Old Adjusted P-value	Z-score	Combined Score	Genes
mRNA processing (GO:0006397)	67/284	7.37453e-16	2.58625e-12	2.83794e-12	9.95266e-09	-1.47827	51.5077	ISY1;CELF1;EIF4A3;CWC25;WDR83;CASC3;USP39;PTBP1;RSRC1;CWC22;RAVER2;RBM5;SRRM2;NCBP1;NCBP2;SCAF11;BUD31;PRPF40A;PLRG1;THOC2;THOC5;GTF2F2;SRRM1;ERN1;KIN;DDX39A;HNRNPH1;PRPF3;FRG1;PPIE;PPIH;HNRNPH3;SRSF5;AURKAIP1;SF1;ZCCHC8;SF3B2;POLDIP3;SRRT;SUPT4H1;U2AF1;RNPC3;TBRG4;PABPN1;PCBP2;TRA2A;SYMPK;POLR2I;SF3B1;ZRSR2;CHTOP;CPSF7;HNRNPA3;CPSF6;FUS;CPSF2;FAM103A1;CWC15;MAGOHB;SUPT5H;LSM4;U2SURP;HNRNPM;SNW1;…
mRNA splicing, via spliceosome (GO:0000398)	56/262	1.26577e-11	8.87811e-09	4.03118e-09	2.82747e-06	-1.74661	43.8272	ISY1;EIF4A3;CWC25;WDR83;CASC3;USP39;PTBP1;RSRC1;CWC22;RAVER2;RBM5;SRRM2;PRMT7;NCBP1;NCBP2;SCAF11;BUD31;PRPF40A;PLRG1;GTF2F2;SRRM1;DDX39A;HNRNPH1;PRPF3;FRG1;PPIE;PPIH;HNRNPH3;SRSF5;SF1;ZCCHC8;SF3B2;SRRT;U2AF1;RNPC3;PABPN1;PCBP2;TRA2A;SYMPK;POLR2I;SF3B1;ZRSR2;CPSF7;HNRNPA3;FUS;CPSF2;CWC15;MAGOHB;LSM4;U2SURP;SRPK1;HNRNPM;SNW1;HNRNPD;RNPS1;CDK13
proteasomal protein catabolic process (GO:0010498)	53/238	8.61651e-12	7.55453e-09	3.14592e-09	2.75819e-06	-1.57894	40.2271	RNF11;UBXN1;UBE2D3;UBE3A;PSMD6;RNF115;HERC2;MAEA;KAT5;PSMD4;CDC26;PSMD2;PSMD1;UBXN6;DNAJB12;UBE4B;TOPORS;RBX1;DDB1;PSMA5;PSMA4;PSME4;PSME2;ANAPC1;RNF34;ANAPC16;CUL1;RNF6;PSMB10;PCNP;ERLEC1;HECTD4;PCBP2;SPOP;BUB3;RFFL;ATE1;CRBN;CSNK1A1;SYVN1;WWP1;BFAR;WWP2;MARCH6;CUL4A;NSFL1C;ITCH;PSMC6;PSMC1;CDC16;CTNNB1;UBE2K;NFE2L2
proteasome-mediated ubiquitin-dependent protein catabolic process (GO:0043161)	62/292	1.37295e-12	1.60498e-09	7.38186e-10	8.6294e-07	-1.30898	35.7537	RNF11;UBXN1;UBE2D3;UBE3A;PSMD6;RNF115;HERC2;MAEA;KAT5;PSMD4;CDC26;PSMD2;UBXN8;PSMD1;UBXN4;FBXO9;UBE4A;UBE4B;TOPORS;RBX1;DDB1;PSMA5;PSMA4;PSME4;PSME2;MAN1B1;ANAPC1;RNF34;ANAPC16;DERL3;CUL1;DERL2;UBR3;RNF6;UBE2J2;PSMB10;PCNP;ERLEC1;OS9;HECTD4;PCBP2;SPOP;BUB3;RFFL;CRBN;CSNK1A1;SGTA;SYVN1;WWP1;BFAR;WWP2;MARCH6;CUL4A;NSFL1C;ITCH;PSMC6;PSMC1;CDC16;CTNNB1;UBE2K;FBXL7;NFE2L2
RNA splicing, via transesterification reactions with bulged adenosine as nucleophile (GO:0000377)	52/237	2.44076e-11	1.22282e-08	6.81847e-09	3.41605e-06	-1.2636	30.8776	ISY1;EIF4A3;CWC25;WDR83;CASC3;USP39;PTBP1;RSRC1;CWC22;RAVER2;RBM5;SRRM2;NCBP1;NCBP2;BUD31;PRPF40A;PLRG1;GTF2F2;SRRM1;DDX39A;HNRNPH1;PRPF3;FRG1;PPIE;PPIH;HNRNPH3;SRSF5;SF1;ZCCHC8;SF3B2;SRRT;U2AF1;RNPC3;PABPN1;PCBP2;TRA2A;SYMPK;POLR2I;SF3B1;ZRSR2;CPSF7;HNRNPA3;FUS;CPSF2;CWC15;MAGOHB;LSM4;U2SURP;HNRNPM;SNW1;HNRNPD;RNPS1
gene expression (GO:0010467)	75/412	2.02285e-11	1.18235e-08	5.11247e-09	2.98824e-06	-1.25388	30.8754	CALCOCO1;NUP107;RPL3;LDB1;MRPS14;CELF2;MRPS11;EIF4A3;MRPL36;CASC3;RPL6;SMG5;HELB;MRPL1;RBM5;RPS13;RBM6;NUP214;UPF2;RPS9;NCBP1;NUP210;RPL21;NCBP2;DHPS;RPS6;ARNT;THOC2;BAZ1B;THOC5;MRPL43;TOPORS;MRPS18C;SRRM1;MRPL52;DDX19A;DDX39A;HNRNPH1;NUP50;HNRNPH3;SRSF5;POLDIP3;MRPL18;TARS;BAZ2A;U2AF1;GSPT1;LMF2;PABPN1;DHX34;NUP85;DHX37;DROSHA;SYMPK;NUP43;HARS;POLR2I;RAE1;RPL17;DARS;CHTOP;COA1;NUP155;CPSF2;MAGOH…
mRNA-containing ribonucleoprotein complex export from nucleus (GO:0071427)	27/101	1.92315e-08	5.3868e-06	1.27009e-06	0.000342633	-1.73557	30.8353	NUP107;POLDIP3;EIF4A3;U2AF1;CASC3;SMG5;NUP85;SYMPK;NUP43;RAE1;NUP214;UPF2;CHTOP;NCBP1;NUP155;NUP210;NCBP2;CPSF2;THOC2;MAGOHB;THOC5;SRRM1;DDX19A;DDX39A;NUP50;RNPS1;SRSF5
ubiquitin-dependent protein catabolic process (GO:0006511)	69/342	9.72209e-13	1.60498e-09	5.37685e-10	8.6294e-07	-1.0768	29.7834	RNF11;UBXN1;USP33;UBE2D3;RNF19B;TNFAIP3;UBE3A;UBE3B;FBXO21;NUB1;PSMD6;RNF115;HERC2;MAEA;KAT5;PSMD4;CDC26;PSMD2;PSMD1;UBE4A;UBE4B;TRPC4AP;TOPORS;RBX1;DDB1;PSMA5;PSMA4;PSME4;PSME2;SQSTM1;ANAPC1;KLHL18;RNF34;TSG101;ANAPC16;CUL1;UBR3;RNF6;PSMB10;PCNP;OS9;HECTD4;PCBP2;SPOP;BUB3;RFFL;ATE1;UBE2H;RANBP3;UBE2I;CRBN;CSNK1A1;HUWE1;SYVN1;WWP1;BFAR;WWP2;KLHL24;NTAN1;CUL4A;NSFL1C;ITCH;PSMC6;PSMC1;CDC16;CTNNB1;…
RNA metabolic process (GO:0016070)	37/192	5.87217e-07	0.000108388	1.34903e-05	0.00249002	-1.97787	28.3782	FASTKD1;CELF2;EIF4A3;PARN;CASC3;TBRG4;EXOSC7;PTBP1;HELB;PABPN1;DHX34;PCBP2;PPP1R8;DHX37;DROSHA;POLR2I;RBM5;RBM6;HNRNPA3;RBFOX2;LIG1;NCBP1;WTAP;NCBP2;PAPD4;DDX51;DDX50;GTF2F2;SND1;SETX;DDX19A;HNRNPM;DDX39A;HNRNPH1;AGO2;HNRNPD;HNRNPH3
RNA splicing (GO:0008380)	26/107	2.79755e-07	5.45057e-05	8.65696e-06	0.00168666	-1.86669	28.1671	SF3B2;EIF4A3;U2AF1;WDR83;RNPC3;USP39;CCAR2;PPP1R9B;PTBP1;RSRC1;SF3B1;ZRSR2;NCBP1;NCBP2;SCAF11;MAGOHB;LSM4;SRPK1;SRRM1;DDX19A;PRPF3;LUC7L3;RNPS1;CDK12;HNRNPH3;PPIG
nucleotide metabolic process (GO:0009117)	2018-07-14	4.61898e-05	0.00368154	0.000706862	0.0442672	-2.81717	28.1231	DCTD;GUK1;PNKP;PARK7;NUDT5;FHIT;NUDT4
protein polyubiquitination (GO:0000209)	52/284	1.99682e-08	5.3868e-06	1.00874e-06	0.000294804	-1.54577	27.4052	LRSAM1;UBE2D3;RNF19B;TNFAIP3;UBE3A;UBE3B;FBXO21;NPEPPS;PSMD6;RNF115;PSMD4;CDC26;PSMD2;PSMD1;TRIM21;UNKL;FBXO9;WSB1;UBE4A;UBE4B;RC3H2;TOPORS;DDB2;RBX1;PSMA5;PSMA4;PSME4;PSME2;UBE2V1;ANAPC1;RNF34;TNKS;CUL1;RNF6;UBE2J2;PSMB10;TNKS2;RFFL;UBE2H;HUWE1;SYVN1;WWP1;BFAR;WWP2;MARCH6;ITCH;PSMC6;PSMC1;CDC16;TPP2;UBE2K;FBXL7
RNA processing (GO:0006396)	43/194	9.15599e-10	4.01376e-07	1.07387e-07	4.70759e-05	-1.31314	27.3283	SF3B2;CELF1;CELF2;EIF4A3;SUPT4H1;U2AF1;RNPC3;USP39;CCAR2;PPP1R9B;PTBP1;HELB;PABPN1;DHX34;RSRC1;DHX37;DROSHA;RBM5;RBM6;ZRSR2;CPSF6;NCBP1;NCBP2;SCAF11;MAGOHB;SUPT5H;LSM4;SRPK1;SRRM1;SETX;DDX19A;KIN;SON;HNRNPH1;PRPF3;HNRNPD;LUC7L3;RNPS1;CDK12;HNRNPH3;PPIG;SRSF5;AURKAIP1
nuclear export (GO:0051168)	26/93	1.27238e-08	4.05658e-06	9.81831e-07	0.000294804	-1.32665	24.1183	POLDIP3;CSE1L;EIF4A3;U2AF1;CASC3;PKD1;MALT1;XPO1;XPO4;CHORDC1;XPO5;RAE1;NUP214;CHTOP;RANBP3;NCBP1;NUP155;NCBP2;THOC2;MAGOHB;THOC5;SRRM1;LSG1;DDX39A;RNPS1;SRSF5
IRES-dependent viral translational initiation (GO:0075522)	2018-06-11	8.9871e-05	0.00594675	0.00122393	0.0640644	-2.57219	23.9655	PTBP1;SSB;PCBP2;DENR;EIF3F;EIF3B
mitochondrial ATP synthesis coupled proton transport (GO:0042776)	2018-06-22	0.00668981	0.11172	0.0179695	0.302977	-4.77095	23.889	ATP5A1;ATP5D;ATP5C1;ATP5J;ATP5I;ATP5G1
RNA export from nucleus (GO:0006405)	31/120	4.30148e-09	1.50853e-06	4.00216e-07	0.000140356	-1.23045	23.7037	NUP107;POLDIP3;EIF4A3;U2AF1;CASC3;SMG5;NOL6;NUP85;XPO5;SYMPK;NUP43;RAE1;NUP214;UPF2;CHTOP;RANBP3;SSB;NCBP1;NUP155;NUP210;NCBP2;CPSF2;THOC2;MAGOHB;THOC5;SRRM1;DDX19A;DDX39A;NUP50;RNPS1;SRSF5
mRNA export from nucleus (GO:0006406)	29/106	3.23893e-09	1.2621e-06	3.46228e-07	0.000134914	-1.20895	23.6325	NUP107;POLDIP3;EIF4A3;U2AF1;CASC3;SMG5;PABPN1;NUP85;SYMPK;NUP43;RAE1;NUP214;UPF2;CHTOP;PCID2;NCBP1;NUP155;NUP210;NCBP2;CPSF2;THOC2;MAGOHB;THOC5;SRRM1;DDX19A;DDX39A;NUP50;RNPS1;SRSF5
regulation of mRNA stability (GO:0043488)	28/129	1.18024e-06	0.000188142	2.39803e-05	0.00387092	-1.69467	23.1319	FASTKD1;PARN;HSPB1;GIGYF2;PSMB10;TBRG4;EXOSC7;PSMD6;XPO1;PSMD4;PSMD2;AKT1;PSMD1;EXOSC1;NUP214;PCID2;RC3H1;SAMD4B;PSMA5;PSMA4;PSMC6;XRN1;APEX1;PSMC1;PSME4;HNRNPD;PSME2;EIF4G1
RNA modification (GO:0009451)	18/55	1.5883e-07	3.27658e-05	7.60155e-06	0.00156815	-1.47229	23.0494	NOP56;NOP58;NSUN5P1;AARS2;APOBEC3F;NSUN5P2;SSB;NSUN2;URM1;MEPCE;NOP2;WDR4;PARN;CDKAL1;TRMT1;FTSJ3;QTRT1;TRMT6
transcription-dependent tethering of RNA polymerase II gene DNA at nuclear periphery (GO:0000972)	2018-05-08	0.000156669	0.00820055	0.00205927	0.0806464	-2.62569	23.0046	PCID2;NUP107;LDB1;NUP155;RAE1
N-acetylneuraminate catabolic process (GO:0019262)	2018-04-07	0.00122368	0.0348897	0.00747721	0.181359	-3.36802	22.5856	GNPDA1;NAGK;AMDHD2;RENBP
termination of RNA polymerase II transcription (GO:0006369)	21/69	6.26891e-08	1.46567e-05	3.5255e-06	0.000772745	-1.33251	22.0999	CHTOP;CPSF7;NCBP1;NCBP2;POLDIP3;CPSF2;EIF4A3;U2AF1;CASC3;THOC2;TTF2;MAGOHB;THOC5;MED18;SRRM1;LSM10;DDX39A;PABPN1;SYMPK;RNPS1;SRSF5
protein deubiquitination (GO:0016579)	43/258	4.34936e-06	0.00050844	6.14623e-05	0.00718494	-1.75175	21.6262	USP13;OTUD5;USP14;USP36;INO80E;USP15;TNKS;TRRAP;USP33;FOXK2;TNFAIP3;PSMB10;BABAM1;PSMD6;PSMD4;TNKS2;PSMD2;PSMD1;NFRKB;USP48;USP7;USP5;USP21;USP4;USP9X;JOSD2;STAM;UCHL5;DDB2;HCFC1;PSMA5;KAT2B;KAT2A;COPS5;PSMA4;PSMC6;PSMC1;PSME4;PSME2;MDM4;EIF3F;STAMBP;OTUB1
negative regulation of centriole replication (GO:0046600)	2018-05-09	0.000328953	0.0140687	0.00300152	0.0993049	-2.6621	21.3489	KAT2B;KAT2A;RBM14;TRIM37;CDK5RAP2
regulation of translation (GO:0006417)	39/214	1.28794e-06	0.000196382	2.42829e-05	0.00387092	-1.56159	21.1791	CYFIP2;APP;CYFIP1;CDC123;NUP107;POLDIP3;SHMT1;EIF4A3;HSPB1;GIGYF2;CTIF;NUP85;NUP43;POLR2I;RAE1;EIF4B;EIF2A;NUP214;EIF2B2;NCBP1;NUP155;NUP210;NCBP2;SAMD4B;LARP4;ILF3;EIF5;RPS6KB1;CNOT1;CAPRIN1;NUP50;AGO2;HNRNPD;EIF3H;EIF3C;EIF4G3;METAP1;EIF3B;EIF4G1
DNA-templated transcription, elongation (GO:0006354)	24/109	5.14898e-06	0.000582499	7.36532e-05	0.00833232	-1.72294	20.9798	GTF2A2;PBRM1;PCID2;SETD2;CTDP1;TAF15;CCNT1;NCBP1;NCBP2;TAF11;EAF2;SUPT4H1;SUPT5H;GTF2F2;SUPT6H;IWS1;TAF1D;TAF1C;TAF4B;NELFB;CDK12;NELFCD;CDK13;POLR2I
amino sugar catabolic process (GO:0046348)	2018-04-07	0.00122368	0.0348897	0.00747721	0.181359	-3.08486	20.6868	GNPDA1;NAGK;AMDHD2;RENBP
DNA-templated transcription, termination (GO:0006353)	25/107	1.03713e-06	0.000181862	2.26209e-05	0.00387092	-1.48826	20.5067	POLDIP3;EIF4A3;U2AF1;CASC3;TTF2;MED18;LSM10;TAF1D;PABPN1;TAF1C;SYMPK;CHTOP;CPSF7;NCBP1;NCBP2;CPSF2;THOC2;MAGOHB;THOC5;SRRM1;SETX;DDX39A;DMTF1;RNPS1;SRSF5
cellular macromolecule biosynthetic process (GO:0034645)	55/368	6.81113e-06	0.000723838	8.91828e-05	0.0094777	-1.71899	20.4508	CALCOCO1;RPL3;LDB1;MCM7;MRPS14;MRPS11;MRPL36;RPL6;EEF1B2;HELB;MRPL1;KAT5;RPS13;RBM14;RPS9;RPL21;NCOA6;DHPS;RPS6;ARNT;BAZ1B;GTPBP1;MRPL43;TOPORS;MRPS18C;MRPL52;KIN;EEF1D;MCM4;MRPL18;TARS;BAZ2A;GSPT1;ORC6;ORC3;RBBP8;HARS;POLR2I;RPL17;EEFSEC;DARS;COA1;RPA2;IGF1;MRPL24;FAM111A;PPP5C;COPS5;FUBP3;NASP;ERCC4;AGO2;RNPS1;TCF3;EIF4G1
mRNA transport (GO:0051028)	27/105	4.69138e-08	1.17519e-05	2.37818e-06	0.000595734	-1.20077	20.2629	NUP107;POLDIP3;EIF4A3;U2AF1;CASC3;SMG5;NUP85;SYMPK;NUP43;RAE1;NUP214;UPF2;CHTOP;NCBP1;NUP155;NUP210;NCBP2;CPSF2;THOC2;MAGOHB;THOC5;SRRM1;DDX19A;DDX39A;NUP50;RNPS1;SRSF5
negative regulation of ERAD pathway (GO:1904293)	2018-07-13	2.48332e-05	0.00223307	0.000504589	0.0376509	-1.89586	20.1025	ERLEC1;USP14;UBXN1;OS9;DERL3;SGTA;DERL2
microtubule nucleation (GO:0007020)	2018-07-18	0.000320707	0.0140687	0.00222501	0.0848166	-2.46512	19.8318	GOLGA2;TUBGCP2;CENPJ;AKAP9;TUBGCP6;CSNK1D;NDEL1
protein K48-linked ubiquitination (GO:0070936)	14/49	2.19861e-05	0.00202908	0.000253258	0.0227737	-1.83726	19.7048	UBE2H;RNF34;UBE2D3;SYVN1;TNFAIP3;BFAR;RNF6;UBE3A;MARCH6;TOPORS;ITCH;RNF115;RFFL;UBE2K
viral translation (GO:0019081)	2018-06-14	0.000472212	0.01726	0.00313734	0.102829	-2.52775	19.3577	PTBP1;SSB;PCBP2;DENR;EIF3F;EIF3B
transcription from RNA polymerase II promoter (GO:0006366)	74/486	8.71695e-08	1.91065e-05	3.15761e-06	0.00073825	-1.19051	19.3522	KDM5A;SETD2;CCNT1;EIF4A3;INTS10;ARID4A;CCNC;CASC3;TTF2;MED16;MED18;LSM10;SNAPC4;NELFB;NELFCD;NFRKB;PBRM1;PCID2;KLF13;NCBP1;NCBP2;ARNT;THOC2;THOC5;GTF2F2;HCFC1;SRRM1;KAT2B;KAT2A;DDX39A;MED24;IRF3;NFX1;IRF1;SRSF5;PPARD;GTF2A2;CTDP1;POLDIP3;SRRT;SUPT4H1;U2AF1;SUPT6H;IWS1;PABPN1;TAF1C;E2F2;SYMPK;POLR2I;CHTOP;CPSF7;TAF15;NFYA;INTS3;CPSF2;TAF11;EAF2;RPRD2;MAGOHB;SUPT5H;ELL2;USF2;NFKB1;COPS5;SNW1;SP1;NA…
negative regulation of centrosome duplication (GO:0010826)	2018-05-11	0.00105085	0.0317701	0.00575219	0.155176	-2.81227	19.287	KAT2B;KAT2A;RBM14;TRIM37;CDK5RAP2
regulation of RNA export from nucleus (GO:0046831)	2018-07-16	0.000133204	0.00747383	0.00130019	0.0670553	-2.15497	19.2301	SETD2;CPSF6;RBM26;NCBP2;SUPT6H;IWS1;NUDT4
mRNA 3'-end processing (GO:0031124)	20/75	1.35852e-06	0.000198514	3.03205e-05	0.00443058	-1.38569	18.7194	APP;CHTOP;CPSF7;CPSF6;NCBP1;NCBP2;POLDIP3;CPSF2;EIF4A3;U2AF1;CASC3;THOC2;MAGOHB;THOC5;SRRM1;DDX39A;PABPN1;SYMPK;RNPS1;SRSF5
N-acetylneuraminate metabolic process (GO:0006054)	2018-05-11	0.00105085	0.0317701	0.00575219	0.155176	-2.67856	18.37	ST6GAL1;GNPDA1;NAGK;AMDHD2;RENBP
RNA transport (GO:0050658)	19/81	1.87465e-05	0.00177686	0.000201247	0.0196048	-1.68561	18.347	NUP214;CHTOP;RANBP3;NCBP1;NUP155;NCBP2;POLDIP3;EIF4A3;U2AF1;CASC3;THOC2;MAGOHB;THOC5;SRRM1;DDX39A;XPO5;RNPS1;SRSF5;RAE1
positive regulation of ubiquitin protein ligase activity (GO:1904668)	18/83	9.29424e-05	0.00603609	0.00065706	0.0442672	-1.96625	18.2538	ANAPC16;CUL1;PSMB10;GOLGA2;PSMA5;PSMD6;PSMA4;PSMC6;PSMD4;CDC26;PSMC1;PSMD2;CDC16;PSME4;PSMD1;PSME2;BUB3;ANAPC1
viral process (GO:0016032)	37/221	1.77971e-05	0.00173373	0.000180255	0.0180616	-1.6534	18.0823	LRSAM1;NUP107;RPL3;TSG101;CTBP1;RPL6;PTBP1;XPO1;AP1G1;NUP85;PCBP2;ATP6V1H;RCC1;DENR;FYN;NUP43;RAE1;RPL17;RPS13;NUP214;RPS9;PDCD6IP;SSB;NUP155;NUP210;RPL21;VTA1;RPS6;AP2B1;HCFC1;NUP50;PI4KA;CHMP4B;EIF3F;DOCK2;PPID;EIF3B
SCF complex assembly (GO:0010265)	2018-04-07	0.00122368	0.0348897	0.00747721	0.181359	-2.67359	17.9288	CAND1;CUL1;FBXL7;RBX1
RNA 3'-end processing (GO:0031123)	18/62	1.17936e-06	0.000188142	2.92843e-05	0.00443058	-1.30065	17.7546	CHTOP;CPSF7;NCBP1;NCBP2;POLDIP3;CPSF2;EIF4A3;U2AF1;CASC3;THOC2;MAGOHB;THOC5;SRRM1;DDX39A;PABPN1;SYMPK;RNPS1;SRSF5
mRNA splice site selection (GO:0006376)	2018-08-25	0.000558236	0.0195773	0.0029732	0.0993047	-2.33635	17.501	ISY1;SETX;CELF1;CELF2;LUC7L3;PSIP1;SRSF5;SF1
negative regulation of G2/M transition of mitotic cell cycle (GO:0010972)	15/63	0.000115659	0.00676026	0.000800389	0.0475757	-1.8993	17.2169	CUL1;PSMB10;RBX1;PSMA5;PSMD6;PSMA4;PSMC6;PSMD4;PSMC1;PSMD2;PSME4;PSMD1;PSME2;CDK5RAP3;FBXL7
transcription elongation from RNA polymerase II promoter (GO:0006368)	22/96	6.34391e-06	0.000695253	8.78282e-05	0.0094777	-1.4349	17.1729	GTF2A2;PBRM1;PCID2;SETD2;CTDP1;TAF15;CCNT1;NCBP1;NCBP2;TAF11;EAF2;SUPT4H1;SUPT5H;GTF2F2;SUPT6H;IWS1;TAF4B;NELFB;CDK12;NELFCD;CDK13;POLR2I
mRNA metabolic process (GO:0016071)	21/98	3.02993e-05	0.0025917	0.000279493	0.0239069	-1.63956	17.0586	SF3B2;CPSF6;SSB;NCBP1;CELF1;NCBP2;SCAF11;SUPT4H1;U2AF1;SUPT5H;USP39;TBRG4;ERN1;LSM10;KIN;PTBP1;SON;PRPF3;PCBP2;SRSF5;AURKAIP1
establishment of mitotic spindle orientation (GO:0000132)	2018-06-15	0.00073332	0.0233427	0.00410953	0.126422	-2.35142	16.9724	DYNLT1;NUMA1;HTT;SPDL1;CDK5RAP2;NDEL1
regulation of centriole replication (GO:0046599)	2018-06-16	0.00109339	0.0327736	0.00528749	0.149542	-2.48003	16.91	KAT2B;KAT2A;RBM14;CENPJ;TRIM37;CDK5RAP2
establishment of mitotic spindle localization (GO:0040001)	2018-07-19	0.000472473	0.01726	0.00284488	0.0987822	-2.20194	16.8614	DYNLT1;NUMA1;HTT;SPDL1;KPNB1;CDK5RAP2;NDEL1
regulation of hematopoietic progenitor cell differentiation (GO:1901532)	16/78	0.000436749	0.0162944	0.00210646	0.0811799	-2.16461	16.7457	LDB1;PSMB10;RUNX1;PSMA5;ITCH;PSMD6;PSMA4;PSMC6;PSMD4;PSMC1;PSMD2;MYB;PSME4;PSMD1;PSME2;TCF3
Golgi ribbon formation (GO:0090161)	2018-05-12	0.00168188	0.0440175	0.00763897	0.183492	-2.61448	16.7009	GOLGA2;STX16;MYO18A;GCC2;OPTN
transcription, DNA-templated (GO:0006351)	50/357	9.684e-05	0.00617487	0.000696588	0.0442672	-1.7947	16.5874	KDM5A;CALCOCO1;CCNT1;LDB1;ARID4A;TTF2;MED16;SNAPC4;NELFB;NELFCD;NFRKB;KLF13;NCBP1;NCBP2;NCOA6;ARNT;BAZ1B;POLRMT;GTF2F2;TOPORS;HCFC1;KAT2A;IRF3;NFX1;IRF1;GTF2A2;CTDP1;SUPT4H1;BAZ2A;SUPT6H;TROVE2;IWS1;TAF1C;POLR2I;TAF15;NFYA;TAF11;EAF2;SUPT5H;USF2;NFKB1;SETX;PPP5C;COPS5;FUBP3;TAF4B;RNPS1;TCF3;TRIP13;NFE2L2
histone mRNA metabolic process (GO:0008334)	2018-08-25	0.000558236	0.0195773	0.0029732	0.0993047	-2.20564	16.5219	LSM10;SSB;NCBP1;XRN1;NCBP2;PAPD5;CPSF2;PAPD4
regulation of G2/M transition of mitotic cell cycle (GO:0010389)	27/150	6.57233e-05	0.00483785	0.000488142	0.037464	-1.71036	16.4708	DCTN3;CUL1;DBF4B;PSMB10;PSMD6;PSMD4;HAUS7;PSMD2;PSMD1;CDK5RAP2;OFD1;HSP90AA1;RCC2;CSNK1D;CSNK1E;DYNLL1;RBX1;PSMA5;PSMA4;PSMC6;CENPJ;PSMC1;AKAP9;PSME4;PSME2;CEP63;FBXL7
establishment of protein localization to organelle (GO:0072594)	13/63	0.0013804	0.0372388	0.00507989	0.14846	-2.45448	16.1637	NUP214;NUP107;RANBP3;NUP155;CSE1L;TSC2;IPO9;NUP85;NUP50;AKT1;RAE1;KPNB1;TNPO3
regulation of extrinsic apoptotic signaling pathway via death domain receptors (GO:1902041)	1940-11-01	0.000240777	0.0120629	0.00147734	0.0740145	-1.93058	16.0849	SP100;CASP8;RNF34;TRADD;PEA15;TMBIM1;TMC8;TNFAIP3;ARHGEF2;RFFL;BCL2L1
spliceosomal complex assembly (GO:0000245)	13/42	1.66211e-05	0.00166543	0.000217885	0.0206519	-1.45426	16.0039	ZRSR2;NCBP1;CELF1;SCAF11;CELF2;LSM4;SRPK1;SETX;LUC7L3;SRSF5;SF3B1;RBM5;SF1
positive regulation of vascular endothelial cell proliferation (GO:1905564)	2018-04-10	0.00602409	0.102556	0.0188313	0.304361	-3.08377	15.7642	ADAM17;SP1;AKT3;SIRT6
ribonucleoprotein complex assembly (GO:0022618)	31/157	2.76399e-06	0.000334253	4.41763e-05	0.00553309	-1.22574	15.6881	ISY1;RPL3;CELF1;CELF2;MRPS11;NOP2;RPF2;RPL6;DENR;SF3B1;EIF4B;RBM5;EIF2A;ZRSR2;HSP90AA1;PRMT7;NCBP1;SCAF11;FAM103A1;RC3H1;LSM4;TARBP2;SRPK1;ATXN2L;SETX;BOP1;SNW1;LUC7L3;NAF1;SRSF5;SF1
regulation of mitotic cell cycle phase transition (GO:1901990)	30/185	0.000191072	0.00971143	0.00111003	0.0589832	-1.82226	15.6037	ANAPC16;DCTN3;CUL1;PSMB10;PPP1R9B;PSMD6;PSMD4;HAUS7;CDC26;PSMD2;PSMD1;BUB3;CDK5RAP2;OFD1;HSP90AA1;CSNK1D;CSNK1E;DYNLL1;DDB1;PSMA5;PSMA4;PSMC6;CENPJ;PSMC1;AKAP9;CDC16;PSME4;PSME2;CEP63;ANAPC1
regulation of cholesterol metabolic process (GO:0090181)	1942-12-01	8.43253e-05	0.00572286	0.00068838	0.0442672	-1.66187	15.5897	FDPS;SREBF1;ACADVL;MVK;HMGCS1;NFYA;SP1;LDLRAP1;ACACA;KPNB1;SREBF2;TM7SF2
protein modification by small protein removal (GO:0070646)	44/262	2.75321e-06	0.000334253	4.33054e-05	0.00553309	-1.20679	15.4502	USP13;OTUD5;USP14;USP36;INO80E;USP15;USPL1;TNKS;TRRAP;USP33;FOXK2;TNFAIP3;PSMB10;BABAM1;PSMD6;PSMD4;TNKS2;PSMD2;PSMD1;NFRKB;USP48;USP7;USP5;USP21;USP4;USP9X;JOSD2;STAM;UCHL5;DDB2;HCFC1;PSMA5;KAT2B;KAT2A;COPS5;PSMA4;PSMC6;PSMC1;PSME4;PSME2;MDM4;EIF3F;STAMBP;OTUB1
regulation of cellular amino acid metabolic process (GO:0006521)	1952-12-01	0.00073882	0.0233427	0.00322949	0.103365	-2.13295	15.3795	PSMA5;PSMD6;PSMA4;PSMC6;PSMD4;PSMC1;PSMD2;PSME4;PSMD1;PSME2;PSMB10;OAZ3
regulation of protein dephosphorylation (GO:0035304)	1941-11-01	0.000305235	0.0140687	0.00174546	0.0789376	-1.89163	15.3116	ANKLE2;PPP6R1;PPP1R7;ENSA;GBA;PPP1R8;HTT;PIN1;SYMPK;NSMF;CALM2
establishment of spindle orientation (GO:0051294)	2018-07-22	0.00128897	0.0353239	0.00550941	0.152138	-2.27171	15.1157	DYNLT1;NUMA1;HTT;MAP4;SPDL1;CDK5RAP2;NDEL1
ERAD pathway (GO:0036503)	20/78	2.64759e-06	0.000334253	4.85445e-05	0.00587054	-1.17057	15.0323	USP13;DERL3;POMT1;SGTA;DNAJB12;SYVN1;DERL2;UBE4A;UBE4B;MARCH6;UBE2J2;ERLEC1;PSMC6;OS9;PSMC1;UBXN8;MAN1B1;UBXN4;UGGT1;UBXN6
ATP synthesis coupled proton transport (GO:0015986)	2018-07-28	0.00583107	0.102556	0.0158572	0.275271	-2.87087	14.7694	ATP5A1;ATP5D;ATP5C1;ATP5J;ATP5I;ATP5G1;ATP6V0A1
regulation of transcription from RNA polymerase II promoter in response to hypoxia (GO:0061418)	19/79	1.27886e-05	0.0013191	0.000152637	0.0157441	-1.3058	14.7124	UBE2D3;ARNT;HIGD1A;PSMB10;RBX1;VEGFA;PSMA5;PSMD6;PSMA4;PSMC6;PSMD4;PSMC1;PSMD2;PSME4;PSMD1;PSME2;HIF1AN;VHL;NFE2L2
regulation of extracellular exosome assembly (GO:1903551)	2018-03-07	0.0144328	0.178854	0.0364094	0.4213	-3.46036	14.6659	PDCD6IP;TSG101;STAM
protein modification by small protein conjugation (GO:0032446)	60/399	2.16227e-06	0.000291657	3.70416e-05	0.00499634	-1.12091	14.6215	RNF11;NUP107;UBE2D3;UBE3A;UBE3B;UFL1;NUB1;HERC2;SUMO2;TRIM21;CDK5RAP3;FBXO9;NUP214;USP7;NUP210;USP5;TRPC4AP;TOPORS;RBX1;DDB1;NUP50;UFC1;BIRC6;CUL9;KLHL18;L3MBTL2;RNF34;ANAPC16;CUL1;UBR3;RNF6;UBE2J2;PCNP;CAND1;OS9;NUP85;HECTD4;NUP43;NAE1;TP53BP1;VHL;RAE1;UBE2H;UBE2I;CRBN;EYA1;NUP155;USP9X;HUWE1;SYVN1;WWP1;WWP2;KLHL24;CUL4A;ITCH;SP3;UBE2K;FBXL7;NFE2L2;RNF220
regulation of alcohol biosynthetic process (GO:1902930)	1935-10-01	0.000327031	0.0140687	0.00189072	0.0789376	-1.80842	14.5134	FDPS;SREBF1;MVK;HMGCS1;NFYA;SP1;ACACA;KPNB1;SREBF2;TM7SF2
regulation of mRNA processing (GO:0050684)	2018-09-29	0.000327583	0.0140687	0.00197284	0.0800307	-1.77844	14.2698	TIA1;RBM26;SON;PABPN1;CWC22;SAFB2;SUPT6H;IWS1;SRPK1
tRNA export from nucleus (GO:0006409)	1934-10-01	0.000251688	0.0122593	0.00157775	0.0762821	-1.71719	14.2309	NUP214;NUP107;SSB;NUP155;NUP210;NUP85;NUP50;NUP43;RAE1;NOL6
protein ubiquitination (GO:0016567)	72/507	1.89963e-06	0.000266479	3.4669e-05	0.00486336	-1.07912	14.2161	LRSAM1;RNF11;UBE2D3;RNF19B;UBE3A;UBE3B;FBXO21;NPEPPS;NUB1;PSMD6;RNF115;HERC2;MAEA;PSMD4;PSMD2;PSMD1;TRIM21;UNKL;FBXO9;USP7;WSB1;USP5;UBE4A;UBE4B;TRPC4AP;RC3H2;TOPORS;DDB2;RBX1;DDB1;PSMA5;PSMA4;PSME4;PSME2;BIRC6;UBE2V1;CUL9;KLHL18;RNF34;ANAPC16;TNKS;CUL1;UBR3;RNF6;UBE2J2;PSMB10;PCNP;CAND1;OS9;TNKS2;HECTD4;SPOP;VHL;UBE2H;CRBN;USP9X;HUWE1;SYVN1;WWP1;BFAR;WWP2;KLHL24;CUL4A;ITCH;PSMC6;PSMC1;TPP2;TRIM3…
protein complex assembly (GO:0006461)	30/190	0.000307216	0.0140687	0.00160343	0.0762821	-1.75238	14.1732	CDC123;TRRAP;TRADD;TNFAIP3;MALT1;GOLGA2;PPP6C;CASP8;KAT5;TFG;PPP6R1;TRAPPC12;HACL1;NLRP1;ANKRD28;FARP2;GSDMD;SH3GLB1;SEC13;SEC24B;DBNL;CSNK1A1;SEC16A;CSNK1D;TRAPPC6A;TRAPPC6B;CTNNB1;ITGB1BP1;SEC24D;PFKM
regulation of Ras protein signal transduction (GO:0046578)	17/91	0.000908948	0.0282096	0.00364718	0.114202	-2.01841	14.1354	GIT2;APLP2;ARHGAP17;ARAP1;IGF1;ARFGAP3;FOXM1;ARFGAP2;RASA1;SGSM3;NF1;MFN2;SHOC2;ARHGEF2;STAMBP;SQSTM1;GIT1
ncRNA processing (GO:0034470)	34/228	0.000381131	0.0149741	0.00191943	0.0791936	-1.79483	14.1296	RPL3;INTS10;SRRT;ISG20L2;NOL8;RPL6;NOL6;EXOSC7;ERI1;DHX37;DGCR8;DROSHA;RPL17;DCAF13;EXOSC1;RPS13;NOP56;NOP58;RPS9;SSB;NCBP1;RPL21;INTS3;RPS6;CSNK1D;CSNK1E;TARBP2;BOP1;EBNA1BP2;AGO2;RPP21;TSR1;NOL11;INTS9
negative regulation of extrinsic apoptotic signaling pathway via death domain receptors (GO:1902042)	1932-10-01	0.000143778	0.00763986	0.00107721	0.0581195	-1.58217	13.9979	CASP8;RNF34;TRADD;PEA15;TMBIM1;TNFAIP3;ARHGEF2;PARK7;RFFL;BCL2L1
mitochondrial translational termination (GO:0070126)	18/90	0.000274072	0.0131667	0.00146955	0.0740145	-1.7038	13.9748	MRPS26;MRPS14;MRPS25;MRPL18;MRPS11;MRPS22;MRPS31;MRPL36;MRPS30;MRPL24;MRPL21;MRPL43;MRPS18C;MRPL52;MRPL1;AURKAIP1;MTRF1L;DAP3
regulation of translational initiation (GO:0006446)	14/63	0.00041691	0.0158489	0.00206963	0.0806464	-1.79455	13.9664	CDC123;EIF2B2;NCBP1;NCBP2;HSPB1;CTIF;EIF5;RPS6KB1;AGO2;EIF3H;EIF4G3;EIF4B;EIF3B;EIF4G1
tRNA-containing ribonucleoprotein complex export from nucleus (GO:0071431)	1934-10-01	0.000251688	0.0122593	0.00157775	0.0762821	-1.68203	13.9395	NUP214;NUP107;SSB;NUP155;NUP210;NUP85;NUP50;NUP43;RAE1;NOL6
positive regulation of viral process (GO:0048524)	1945-11-01	0.000726426	0.0233427	0.00324214	0.103365	-1.90088	13.7384	DDB1;CTDP1;TSG101;CCNT1;MDFIC;SUPT4H1;NELFB;NELFCD;POLR2I;SUPT5H;GTF2F2
regulation of histone deacetylase activity (GO:1901725)	2018-03-07	0.0144328	0.178854	0.0364094	0.4213	-3.23326	13.7034	KDM5A;C6ORF89;VEGFA
TOR signaling (GO:0031929)	2018-07-24	0.00226681	0.0537141	0.00811085	0.192194	-2.21954	13.5156	PRR5;FLCN;RPS6KB1;RPS6;MLST8;AKT1;CARD11
regulation of ribonucleoprotein complex localization (GO:2000197)	2018-03-07	0.0144328	0.178854	0.0364094	0.4213	-3.14183	13.3159	SETD2;SUPT6H;IWS1
positive regulation of autophagosome assembly (GO:2000786)	2018-04-10	0.00602409	0.102556	0.0188313	0.304361	-2.59875	13.2848	SH3GLB1;LRSAM1;PIP4K2A;RAB3GAP1
translational termination (GO:0006415)	20/97	8.24779e-05	0.00572286	0.000592012	0.0425181	-1.40314	13.1937	MRPS26;MRPS14;MRPS25;MRPL18;MRPS11;MRPS22;MRPS31;MRPL36;MRPS30;APEH;MRPL24;GSPT1;MRPL21;MRPL43;MRPS18C;MRPL52;MRPL1;AURKAIP1;MTRF1L;DAP3
positive regulation of protein ubiquitination involved in ubiquitin-dependent protein catabolic process (GO:2000060)	17/88	0.000610906	0.0208005	0.00269846	0.097562	-1.7752	13.1375	ANAPC16;CUL1;PSMB10;PSMA5;PSMD6;PSMA4;PSMC6;PSMD4;CDC26;PSMC1;PSMD2;CDC16;PSME4;PSMD1;PSME2;BUB3;ANAPC1
ubiquitin-dependent ERAD pathway (GO:0030433)	15/59	5.13883e-05	0.00400486	0.000446847	0.0356157	-1.32561	13.0919	DERL3;SGTA;SYVN1;DERL2;UBE4A;UBE4B;MARCH6;UBE2J2;ERLEC1;PSMC6;OS9;PSMC1;UBXN8;MAN1B1;UBXN4
negative regulation of proteasomal ubiquitin-dependent protein catabolic process (GO:0032435)	2018-08-25	0.000558236	0.0195773	0.0029732	0.0993047	-1.744	13.0638	USP14;USP7;UBXN1;SGTA;TLK2;PARK7;FHIT;CCAR2
positive regulation of viral transcription (GO:0050434)	1942-12-01	8.43253e-05	0.00572286	0.00068838	0.0442672	-1.38723	13.0134	CTDP1;SNW1;CCNT1;MDFIC;SP1;TAF11;SUPT4H1;NELFB;NELFCD;POLR2I;SUPT5H;GTF2F2
regulation of telomere maintenance via telomere lengthening (GO:1904356)	2018-06-18	0.00220197	0.0525326	0.0083548	0.195335	-2.11786	12.9579	TNKS2;ERCC4;TNKS;NAF1;SLX1A;SMG5
negative regulation of execution phase of apoptosis (GO:1900118)	2018-04-09	0.00386007	0.07977	0.0143085	0.264105	-2.32694	12.9309	DFFA;RNF34;RFFL;BCL2L1
positive regulation of ubiquitin-protein ligase activity involved in regulation of mitotic cell cycle transition (GO:0051437)	17/77	0.000114197	0.00676026	0.000772402	0.0467037	-1.4209	12.8984	ANAPC16;CUL1;PSMB10;PSMA5;PSMD6;PSMA4;PSMC6;PSMD4;CDC26;PSMC1;PSMD2;CDC16;PSME4;PSMD1;PSME2;BUB3;ANAPC1
regulation of cellular protein localization (GO:1903827)	2018-07-26	0.00373501	0.0793859	0.011519	0.239927	-2.29495	12.8288	PTPN1;SETD2;CTNNB1;DVL3;PIN1;CSNK1E;NDEL1
protein sumoylation (GO:0016925)	15/69	0.000338786	0.0143147	0.00175757	0.0789376	-1.60306	12.8087	NUP214;L3MBTL2;NUP107;UBE2I;EYA1;NUP155;NUP210;TOPORS;NUP85;NUP50;SP3;SUMO2;NUP43;TP53BP1;RAE1
regulation of autophagy (GO:0010506)	34/204	4.20681e-05	0.00343099	0.000347943	0.0290533	-1.27048	12.8016	USP13;USP36;USP33;GBA;PRKAG1;HSPB1;VPS26B;GOLGA2;FLCN;STK11;TP53INP1;MLST8;TLK2;AKT1;ATP6V1H;PIP4K2A;TBC1D14;TRIM21;SNX5;ATP6V0A1;CTSA;SH3GLB1;SREBF1;ZBTB17;ATP6V0B;OSBPL7;EXOC7;SREBF2;ERN1;KAT2A;ULK3;VDAC1;OPTN;EIF4G1
nucleotide-excision repair, preincision complex stabilization (GO:0006293)	2018-07-22	0.00128897	0.0353239	0.00550941	0.152138	-1.91987	12.7746	CUL4A;DDB1;ERCC4;RPA2;CHD1L;DDB2;RBX1
nuclear-transcribed mRNA catabolic process (GO:0000956)	31/175	2.71653e-05	0.00238172	0.00024846	0.0227737	-1.20776	12.6979	RPL3;EIF4A3;PARN;CASC3;GSPT1;RPL6;SMG5;EXOSC7;CTIF;DHX34;RPL17;EIF4B;RPS13;UPF2;RPS9;CNOT6L;NCBP1;RPL21;NCBP2;RPS6;PAPD4;RC3H1;SAMD4B;MAGOHB;LSM4;XRN1;CNOT1;PAPD5;RNPS1;DCP1B;EIF4G1
mRNA cleavage involved in mRNA processing (GO:0098787)	2018-05-14	0.00370748	0.0792814	0.0126199	0.245227	-2.26568	12.6819	ERN1;CPSF7;CPSF6;NCBP1;NCBP2
regulation of autophagy of mitochondrion (GO:1903146)	2018-08-28	0.00128927	0.0353239	0.00527398	0.149542	-1.90326	12.6637	SREBF1;USP36;ZBTB17;KAT2A;HTT;VDAC1;PARK7;SREBF2
modification-dependent protein catabolic process (GO:0019941)	26/142	6.62152e-05	0.00483785	0.000491401	0.037464	-1.31484	12.6522	RNF11;RNF34;USP33;UBE2D3;UBR3;RNF6;FBXO21;NUB1;OS9;RFFL;UBE2H;RANBP3;UBE2I;SYVN1;UBE4A;BFAR;UBE4B;NTAN1;TRPC4AP;TOPORS;DDB1;ITCH;PSMC6;SQSTM1;UBE2K;FBXL7
viral life cycle (GO:0019058)	21/108	0.00013426	0.00747383	0.000848638	0.0496029	-1.4168	12.6318	NUP214;NUP107;PDCD6IP;TSG101;NUP155;NUP210;CTBP1;VTA1;WWP1;WWP2;ITCH;XPO1;NUP85;NUP50;CHMP4B;NMT2;NUP43;RAE1;KPNB1;PPID;KPNA1
protein autoubiquitination (GO:0051865)	13/50	0.000125486	0.00721442	0.000883169	0.0503183	-1.38591	12.45	LRSAM1;RNF11;UBE2D3;BFAR;UBE3A;WWP2;KLHL24;DDB2;ITCH;RNF115;TRIM37;TRIM21;RNF220
positive regulation of chromosome segregation (GO:0051984)	2018-04-12	0.012458	0.165249	0.0302756	0.386096	-2.82689	12.397	NUMA1;RAD21;RCC2;SMC5
microtubule polymerization (GO:0046785)	2018-08-28	0.00128927	0.0353239	0.00527398	0.149542	-1.86256	12.3929	GOLGA2;MAP7D3;TUBGCP2;CENPJ;AKAP9;TUBGCP6;CSNK1D;NDEL1
positive regulation of RNA export from nucleus (GO:0046833)	2018-03-07	0.0144328	0.178854	0.0364094	0.4213	-2.92223	12.3852	CPSF6;RBM26;NCBP2
positive regulation of cell migration by vascular endothelial growth factor signaling pathway (GO:0038089)	2018-03-08	0.021718	0.226584	0.047259	0.466865	-3.22655	12.3564	MYO1C;HSPB1;VEGFA
tRNA transport (GO:0051031)	1936-10-01	0.000420286	0.0158489	0.00225193	0.0849196	-1.58014	12.2849	NUP214;NUP107;SSB;NUP155;NUP210;NUP85;NUP50;NUP43;RAE1;NOL6
insulin-like growth factor receptor signaling pathway (GO:0048009)	2018-04-11	0.00886594	0.136066	0.0241447	0.35578	-2.59375	12.2569	AKT1;TSC2;IGF1;GIGYF2
primary miRNA processing (GO:0031053)	2018-04-11	0.00886594	0.136066	0.0241447	0.35578	-2.58032	12.1934	NCBP1;SRRT;DGCR8;DROSHA
mitochondrial transport (GO:0006839)	25/136	8.48556e-05	0.00572286	0.000594065	0.0425181	-1.3001	12.1879	SLC25A1;ATP5A1;ATP5C1;ATP5J;ATP5I;SPG7;TIMM10;MFF;ATP5G1;TIMM50;TIMM23B;PITRM1;ATP5D;MFN2;SLC25A44;TIMM8B;STARD3;HSP90AA1;HSPA4;TIMM23;SLC25A17;SLC25A39;SLC25A53;SLC25A36;BCL2L1
mitochondrion organization (GO:0007005)	30/168	3.1062e-05	0.00259368	0.000275303	0.0239069	-1.16876	12.1312	AARS2;MIEF1;MTFR1L;PARK7;SPG7;TIMM10;MFF;PHB2;TMEM70;TIMM50;PRDX3;MSTO1;PITRM1;AKT3;MFN1;MFN2;TIMM8B;AGTPBP1;CLUH;VPS13C;IDH2;TIMM23;POLRMT;FANCG;HCFC1;GLUD1;IMMP1L;SLC25A36;BCL2L1;EIF4G1
regulation of cell cycle process (GO:0010564)	18/91	0.00031622	0.0140687	0.00163626	0.0765114	-1.48823	11.9937	CUL9;SH3GLB1;SETD2;NUMA1;TXLNG;PRPF40A;FOXM1;FLCN;RACGAP1;CDC16;PIN1;RCC1;BIRC6;CDK13;CALM2;GIT1;MAD1L1;BCL2L1
intracellular transport of virus (GO:0075733)	13/55	0.000350817	0.0144743	0.00184839	0.0789376	-1.48843	11.8408	NUP214;NUP107;TSG101;NUP155;NUP210;XPO1;NUP85;NUP50;NMT2;NUP43;RAE1;KPNB1;KPNA1
translational elongation (GO:0006414)	21/106	0.000101612	0.00636344	0.00068825	0.0442672	-1.28299	11.7963	EEFSEC;MRPS26;MRPS14;MRPS25;MRPL18;MRPS11;MRPS22;MRPS31;MRPL36;MRPS30;GTPBP1;MRPL24;MRPL21;MRPL43;MRPS18C;EEF1B2;MRPL52;MRPL1;EEF1D;AURKAIP1;DAP3
mitochondrial respiratory chain complex assembly (GO:0033108)	18/98	0.000802011	0.025113	0.00331042	0.104591	-1.64217	11.706	COA4;NDUFA9;NDUFB9;AARS2;COA1;TIMMDC1;COX16;NDUFA5;NDUFB5;NDUFB4;ECSIT;IMMP1L;NDUFS8;NDUFAF5;NDUFV3;TMEM126B;NDUFV1;COA5
translation (GO:0006412)	37/233	5.77035e-05	0.00439926	0.000446492	0.0356157	-1.19611	11.6743	CARS;RPL3;MRPS14;MRPL18;MRPS11;TARS;MRPL36;APEH;HSPA14;GSPT1;RPL6;EEF1B2;MRPL1;HARS;RPL17;EIF4B;RPS13;EEFSEC;YARS;DARS;RPS9;COA1;RPL21;DHPS;RPS6;GTPBP1;MRPL24;MRPL43;MRPS18C;MRPL52;COPS5;PPA2;EEF1D;MARS;AGO2;MTRF1L;EIF4G1
positive regulation of nucleobase-containing compound transport (GO:0032241)	2018-03-07	0.0144328	0.178854	0.0364094	0.4213	-2.73131	11.576	CPSF6;RBM26;NCBP2
negative regulation of retrograde protein transport, ER to cytosol (GO:1904153)	2018-04-09	0.00386007	0.07977	0.0143085	0.264105	-2.07959	11.5564	ERLEC1;OS9;DERL3;DERL2
positive regulation of vacuole organization (GO:0044090)	2018-04-11	0.00886594	0.136066	0.0241447	0.35578	-2.44251	11.5422	SH3GLB1;LRSAM1;PIP4K2A;RAB3GAP1
transport of virus (GO:0046794)	13/55	0.000350817	0.0144743	0.00184839	0.0789376	-1.43751	11.4358	NUP214;NUP107;TSG101;NUP155;NUP210;XPO1;NUP85;NUP50;NMT2;NUP43;RAE1;KPNB1;KPNA1
regulation of signal transduction by p53 class mediator (GO:1901796)	24/139	0.000312974	0.0140687	0.0016096	0.0762821	-1.39699	11.2729	BRPF1;RNF34;TAF15;NOP2;TAF11;PRKAG1;RPA2;CHD4;RPF2;BOP1;STK11;KAT5;ERCC4;KAT6A;JMY;TP53INP1;RBBP8;AKT1;PIN1;TAF4B;MDM4;RFFL;CDK5RAP3;BANP
pyrimidine deoxyribonucleotide biosynthetic process (GO:0009221)	2018-03-07	0.0144328	0.178854	0.0364094	0.4213	-2.6591	11.2699	DCTD;HDDC2;DTYMK
nucleotide-excision repair, DNA incision, 3'-to lesion (GO:0006295)	2018-07-23	0.00172476	0.0444759	0.00671715	0.167071	-1.76936	11.2578	CUL4A;DDB1;ERCC4;RPA2;CHD1L;DDB2;RBX1
astral microtubule organization (GO:0030953)	2018-03-07	0.0144328	0.178854	0.0364094	0.4213	-2.64909	11.2275	DLG1;NUMA1;KPNB1
regulation of cholesterol biosynthetic process (GO:0045540)	1941-10-01	0.0012782	0.0353239	0.00497187	0.146524	-1.67433	11.1549	FDPS;SREBF1;MVK;HMGCS1;NFYA;SP1;ACACA;KPNB1;SREBF2;TM7SF2
negative regulation of nucleocytoplasmic transport (GO:0046823)	2018-04-12	0.012458	0.165249	0.0302756	0.386096	-2.54143	11.1452	SP100;MDFIC;CHORDC1;PARK7
histone modification (GO:0016570)	20/99	0.000111121	0.00671901	0.000739579	0.0455036	-1.22331	11.1381	USP36;RBM14;PRMT7;EYA1;HDAC10;PRMT1;TRRAP;USP21;HUWE1;BAZ2A;BAZ1B;KAT2A;KAT5;SIN3B;CARM1;KAT6A;MORF4L2;NTMT1;MIER1;EZH2
snRNA transcription from RNA polymerase II promoter (GO:0042795)	16/71	0.000139314	0.00751653	0.000903921	0.0503183	-1.23902	11.001	GTF2A2;CCNT1;NCBP1;NCBP2;INTS3;INTS10;SRRT;TAF11;RPRD2;ELL2;GTF2F2;SP1;SNAPC4;NABP1;INTS9;POLR2I
regulation of transcription from RNA polymerase II promoter in response to stress (GO:0043618)	19/94	0.000162173	0.00836384	0.000986673	0.0540666	-1.2573	10.9722	UBE2D3;ARNT;HIGD1A;PSMB10;RBX1;VEGFA;PSMA5;PSMD6;PSMA4;PSMC6;PSMD4;PSMC1;PSMD2;PSME4;PSMD1;PSME2;HIF1AN;VHL;NFE2L2
regulation of stem cell differentiation (GO:2000736)	16/89	0.00192974	0.046673	0.00648736	0.163677	-1.75343	10.9596	LDB1;PSMB10;RUNX1;PSMA5;ITCH;PSMD6;PSMA4;PSMC6;PSMD4;PSMC1;PSMD2;MYB;PSME4;PSMD1;PSME2;TCF3
regulation of cellular amine metabolic process (GO:0033238)	1952-12-01	0.00073882	0.0233427	0.00322949	0.103365	-1.5185	10.9491	PSMA5;PSMD6;PSMA4;PSMC6;PSMD4;PSMC1;PSMD2;PSME4;PSMD1;PSME2;PSMB10;OAZ3
snRNA transcription (GO:0009301)	16/71	0.000139314	0.00751653	0.000903921	0.0503183	-1.232	10.9387	GTF2A2;CCNT1;NCBP1;NCBP2;INTS3;INTS10;SRRT;TAF11;RPRD2;ELL2;GTF2F2;SP1;SNAPC4;NABP1;INTS9;POLR2I
negative regulation of ubiquitin-protein ligase activity involved in mitotic cell cycle (GO:0051436)	15/72	0.00054885	0.0195773	0.00251496	0.0938295	-1.45176	10.8994	ANAPC16;PSMB10;PSMA5;PSMD6;PSMA4;PSMC6;PSMD4;CDC26;PSMC1;PSMD2;CDC16;PSMD1;PSME2;BUB3;ANAPC1
peptide biosynthetic process (GO:0043043)	26/175	0.00184952	0.0459807	0.00641466	0.163677	-1.72185	10.8353	RPL3;MRPS14;MRPL18;MRPS11;TARS;MRPL36;GSPT1;RPL6;MRPL1;HARS;GGT1;RPL17;RPS13;DARS;RPS9;COA1;RPL21;DHPS;RPS6;MRPL24;MRPL43;MRPS18C;MRPL52;COPS5;AGO2;EIF4G1
epiboly involved in wound healing (GO:0090505)	2018-05-15	0.00519457	0.0943067	0.0157807	0.275271	-2.05847	10.8279	PDCD10;FLNA;RHOC;ARHGAP35;CD44
nucleic acid metabolic process (GO:0090304)	16/81	0.000677623	0.0222096	0.00292902	0.0993047	-1.47287	10.7474	HNRNPA3;RBFOX2;NCBP1;WTAP;NCBP2;CASC3;GTF2F2;HNRNPM;PTBP1;ERI1;HNRNPH1;ERI3;PCBP2;HNRNPD;POLR2I;POLG
regulation of mRNA metabolic process (GO:1903311)	2018-05-16	0.00705874	0.115678	0.0194279	0.309699	-2.15828	10.691	RBM26;SAFB2;SUPT6H;IWS1;SRPK1
nuclear-transcribed mRNA catabolic process, deadenylation-dependent decay (GO:0000288)	13/64	0.00160622	0.0423535	0.00569135	0.155176	-1.66007	10.6807	TTC37;CNOT6L;EIF4A3;PARN;RC3H1;SAMD4B;LSM4;EXOSC7;CNOT1;EIF4B;EXOSC1;DCP1B;EIF4G1
mitochondrial translational elongation (GO:0070125)	17/88	0.000610906	0.0208005	0.00269846	0.097562	-1.43723	10.6364	MRPS26;MRPS14;MRPS25;MRPL18;MRPS11;MRPS22;MRPS31;MRPL36;MRPS30;MRPL24;MRPL21;MRPL43;MRPS18C;MRPL52;MRPL1;AURKAIP1;DAP3
nuclear envelope disassembly (GO:0051081)	1947-10-01	0.00378786	0.07977	0.0110583	0.237923	-1.90569	10.626	CTDNEP1;NUP214;NUP107;NUP155;NUP210;NUP85;NUP50;NUP43;LPIN1;RAE1
histone mRNA catabolic process (GO:0071044)	2018-04-12	0.012458	0.165249	0.0302756	0.386096	-2.41989	10.6122	SSB;XRN1;PAPD5;PAPD4
regulation of steroid biosynthetic process (GO:0050810)	1945-10-01	0.00270496	0.0620019	0.00860841	0.197318	-1.79045	10.5863	FDPS;SREBF1;MVK;HMGCS1;NFYA;SP1;ACACA;KPNB1;SREBF2;TM7SF2
regulation of viral transcription (GO:0046782)	1941-11-01	0.000305235	0.0140687	0.00174546	0.0789376	-1.30268	10.5445	CTDP1;CCNT1;MDFIC;SUPT4H1;NELFB;NELFCD;POLR2I;SUPT5H;GTF2F2;TRIM21;TARBP2
regulation of proteasomal ubiquitin-dependent protein catabolic process (GO:0032434)	16/89	0.00192974	0.046673	0.00648736	0.163677	-1.67372	10.4614	USP7;UBXN1;USP5;CSNK1A1;RNF19B;CSNK1D;CSNK1E;PARK7;FHIT;CCAR2;RBX1;UFL1;NUB1;SUMO2;TLK2;TRIB1
carboxylic acid catabolic process (GO:0046395)	2018-07-29	0.00715962	0.116134	0.0184118	0.304361	-2.11792	10.461	GNPDA1;NAGK;AMDHD2;CHORDC1;HEXA;RENBP;CD44
regulation of hematopoietic stem cell differentiation (GO:1902036)	16/77	0.000374884	0.0149741	0.00187939	0.0789376	-1.32275	10.435	LDB1;PSMB10;RUNX1;PSMA5;ITCH;PSMD6;PSMA4;PSMC6;PSMD4;PSMC1;PSMD2;MYB;PSME4;PSMD1;PSME2;TCF3
anaphase-promoting complex-dependent catabolic process (GO:0031145)	16/80	0.000587135	0.020387	0.00262958	0.0970729	-1.39966	10.4138	ANAPC16;PSMB10;PSMA5;PSMD6;PSMA4;PSMC6;PSMD4;CDC26;PSMC1;PSMD2;CDC16;PSME4;PSMD1;PSME2;BUB3;ANAPC1
mitotic cell cycle phase transition (GO:0044772)	35/222	0.000104674	0.0064402	0.000704722	0.0442672	-1.13002	10.3563	CTDP1;MCM7;DCTN3;CUL1;FOXM1;GSPT1;PPP6C;ORC6;HAUS7;ORC3;ENSA;RCC1;LCMT1;CDK5RAP2;OFD1;HSP90AA1;PPP1R12A;RANBP3;RPA2;CSNK1D;CSNK1E;DYNLL1;CDC25B;CUL4A;NASP;RPS6KB1;CENPJ;AKAP9;CHMP4B;MCM4;CEP63;ANAPC1;FBXL7;OPTN;CDKN3
phosphorylation (GO:0016310)	49/387	0.00117176	0.0345317	0.00492841	0.146474	-1.52989	10.3256	APP;DGKE;PANK2;CCNT1;PRKAG1;ATP5C1;PIK3CG;STK10;STK11;AKT3;TLK2;AKT1;PIM3;JAK3;CSNK1D;CSNK1E;OXSR1;TYK2;DGKZ;CDC25B;ERN1;ILF3;PIK3CA;SIK3;BIRC6;CTBP1;PNKP;STK36;ATP5D;PHKG2;STK38;STK38L;FYN;MARK2;MAP4K4;DMPK;CSNK1A1;PHKB;CLK2;SRPK1;FER;TEC;RPS6KB1;STK17A;TAOK1;PI4KA;CDK12;CDK13;GALK2
global genome nucleotide-excision repair (GO:0070911)	1933-08-01	0.00400837	0.07977	0.0118356	0.239927	-1.86092	10.2711	CUL4A;DDB1;UBE2I;ERCC4;SUMO2;CHD1L;DDB2;RBX1
negative regulation of cell cycle G2/M phase transition (GO:1902750)	15/70	0.000399392	0.0153919	0.00198536	0.0800307	-1.30825	10.2378	CUL1;PSMB10;RBX1;BABAM1;PSMA5;PSMD6;PSMA4;PSMC6;PSMD4;PSMC1;PSMD2;PSME4;PSMD1;PSME2;FBXL7
regulation of coenzyme metabolic process (GO:0051196)	1940-09-01	0.00398477	0.07977	0.0116041	0.239927	-1.851	10.2273	NUP214;NUP107;NUP155;NUP210;NUP85;NUP50;PRKAG1;NUP43;RAE1
positive regulation of telomerase activity (GO:0051973)	1936-08-01	0.00703691	0.115678	0.0179066	0.302977	-2.05992	10.2102	HMBOX1;HSP90AA1;TNKS;PNKP;HNRNPD;PARN;NAF1;MAP3K4
negative regulation of protein exit from endoplasmic reticulum (GO:0070862)	2018-04-10	0.00602409	0.102556	0.0188313	0.304361	-1.99422	10.1945	ERLEC1;OS9;DERL3;DERL2
positive regulation of histone deacetylation (GO:0031065)	2018-04-12	0.012458	0.165249	0.0302756	0.386096	-2.31683	10.1602	CTBP1;C6ORF89;AKAP8;VEGFA
histone deubiquitination (GO:0016578)	2018-06-20	0.00399611	0.07977	0.0125242	0.245227	-1.83699	10.1447	USP36;KAT2A;USP15;USP7;TRRAP;USP21
purine ribonucleoside triphosphate biosynthetic process (GO:0009206)	2018-06-28	0.0222913	0.226584	0.0433807	0.448779	-2.65369	10.0935	ATP5A1;ATP5D;ATP5C1;ATP5J;ATP5I;ATP5G1
positive regulation of canonical Wnt signaling pathway (GO:0090263)	18/114	0.0045665	0.0870364	0.0126686	0.245227	-1.87093	10.0824	TNKS;CSNK1D;CCAR2;NFKB1;PSMB10;PSMA5;PSMD6;PSMA4;PSMC6;PSMD4;TNKS2;PSMC1;PSMD2;PSME4;PIN1;PSMD1;PSME2;RNF220
mitochondrial translation (GO:0032543)	20/108	0.000377743	0.0149741	0.00186102	0.0789376	-1.27538	10.0517	MRPS26;MRPS14;MRPS25;MRPL18;MRPS11;MRPS22;MRPS31;MRPL36;MRPS30;MRPL24;MRPL21;MRPL43;MRPS18C;MRPL52;MRPL1;HARS;AURKAIP1;MTRF1L;EARS2;DAP3
cellular response to DNA damage stimulus (GO:0006974)	45/330	0.000384278	0.0149741	0.00201411	0.080267	-1.27211	10.0041	ATF2;MCM7;TRRAP;PNKP;SMC5;PARK7;ZBTB40;RAD51AP1;HELB;STK11;BCL2L11;HERC2;RBBP8;TLK2;TP53BP1;RBM14;PARP4;LIG1;NCOA6;INTS3;CIDEB;CHD1L;CSNK1E;BAZ1B;ZDHHC16;APTX;FANCG;TOPORS;DDB2;CUL4A;DDB1;SETX;KIN;DDX39A;IRF3;PAPD7;ERCC4;APEX1;TAOK1;PSME4;NABP1;SLX1A;CEP63;BCL2L1;OTUB1
regulation of mRNA export from nucleus (GO:0010793)	2018-03-07	0.0144328	0.178854	0.0364094	0.4213	-2.35359	9.97511	SETD2;SUPT6H;IWS1
wound healing, spreading of cells (GO:0044319)	2018-06-21	0.00521685	0.0943067	0.0150772	0.273967	-1.87389	9.84889	ADAM17;PDCD10;FLNA;RHOC;ARHGAP35;CD44
cristae formation (GO:0042407)	2018-06-28	0.0222913	0.226584	0.0433807	0.448779	-2.57926	9.81037	ATP5A1;ATP5D;ATP5C1;ATP5J;ATP5I;ATP5G1
cellular protein modification process (GO:0006464)	107/1002	0.00176621	0.0448848	0.00850221	0.197318	-1.54752	9.80963	APP;CCNT1;UBE2D3;DCAF8;PLOD2;PARK7;FBXO21;DCAF6;GOLGA2;STK10;NUB1;PSMD6;STK11;PSMD4;PSMD2;AKT3;AKT1;PSMD1;PIM3;SBF1;FBXO9;WSB1;APLP2;ALG5;CSNK1D;CSNK1E;CDC25B;KCTD7;RBX1;CTDNEP1;ERN1;ILF3;PSME4;SIK3;PSME2;CUL9;MTMR2;CTBP1;CUL1;KRBOX4;TIMM50;STK36;STK38;STK38L;NAE1;MARK2;UBE2I;DMPK;PMM2;PHKB;SSH2;CLK2;SRPK1;FER;PPP5C;COPS5;CDK12;CDK13;FBXL7;GPAA1;PRKCSH;POMT1;PRKAG1;MIA3;PIK3CG;PPP6C;TLK2;MAN2C1;J…
miRNA metabolic process (GO:0010586)	2018-05-17	0.00934368	0.139439	0.0235869	0.353501	-2.0974	9.80126	AGO2;XPO5;DGCR8;DROSHA;TARBP2
nuclear-transcribed mRNA catabolic process, nonsense-mediated decay (GO:0000184)	18/113	0.00415155	0.0808861	0.0117611	0.239927	-1.77329	9.72522	UPF2;RPS9;RPL3;NCBP1;RPL21;NCBP2;EIF4A3;RPS6;CASC3;MAGOHB;GSPT1;RPL6;SMG5;CTIF;RNPS1;RPL17;RPS13;EIF4G1
nucleotide-excision repair, DNA incision, 5'-to lesion (GO:0006296)	1938-08-01	0.00985002	0.145143	0.0230255	0.352112	-2.10471	9.72435	CUL4A;DDB1;PAPD7;ERCC4;RPA2;CHD1L;DDB2;RBX1
ATP biosynthetic process (GO:0006754)	1933-07-01	0.0147694	0.181106	0.0315071	0.397466	-2.30073	9.69805	ATP5A1;ATP5D;ATP5C1;ATP5J;ATP5I;ATP5G1;ATP6V0A1
cellular response to topologically incorrect protein (GO:0035967)	2018-07-28	0.00583107	0.102556	0.0158572	0.275271	-1.8669	9.60437	HSPA9;HSPH1;HSPA4;DNAJB12;HYOU1;HSPA14;OPTN
positive regulation of telomere capping (GO:1904355)	2018-05-18	0.0120905	0.165249	0.0282791	0.38196	-2.16237	9.54761	TNKS2;TNKS;PNKP;HNRNPD;MAP3K4
regulation of histone H3-K4 methylation (GO:0051569)	2018-05-17	0.00934368	0.139439	0.0235869	0.353501	-2.03719	9.51988	DNMT1;SNW1;MYB;CTNNB1;BCOR
nucleotide-excision repair (GO:0006289)	19/109	0.00112527	0.0334433	0.0042884	0.130777	-1.39337	9.46064	ISY1;SLC30A9;USP7;UBE2I;LIG1;PNKP;RPA2;CHD1L;DDB2;RBX1;CUL4A;DDB1;COPS5;PAPD7;ERCC4;SUMO2;RBBP8;PPIE;POLR2I
cytoplasmic translational initiation (GO:0002183)	2018-04-13	0.0168606	0.194507	0.0372407	0.4213	-2.30853	9.4252	EIF3M;DENR;EIF4B;EIF4G1
negative regulation of defense response to virus (GO:0050687)	2018-04-12	0.012458	0.165249	0.0302756	0.386096	-2.14742	9.41727	ITCH;TRAF3IP1;PCBP2;TARBP2
UDP-N-acetylglucosamine biosynthetic process (GO:0006048)	2018-04-12	0.012458	0.165249	0.0302756	0.386096	-2.14567	9.4096	GNPDA1;NAGK;AMDHD2;RENBP
cellular modified amino acid biosynthetic process (GO:0042398)	2018-07-25	0.00293125	0.065477	0.00970628	0.214087	-1.61263	9.4054	GGCT;PTDSS2;GCLC;PLSCR1;PLOD2;GGT1;CNDP2
regulation of protein export from nucleus (GO:0046825)	1932-08-01	0.00326432	0.0709078	0.0101977	0.22076	-1.64109	9.39475	SETD2;SP100;XPO1;XPO4;XPO5;PARK7;SUPT6H;IWS1
protein localization to nucleus (GO:0034504)	17/97	0.0018858	0.0462482	0.00637299	0.163677	-1.49748	9.39433	NUP214;NUP107;RANBP3;NUP155;CSE1L;NOL8;TSC2;RPF2;GPN1;TOPORS;CTDNEP1;IPO9;NUP85;NUP50;RAE1;KPNB1;TNPO3
regulation of cellular ketone metabolic process (GO:0010565)	13/62	0.00118158	0.0345317	0.00452223	0.136719	-1.39243	9.38623	PANK2;PSMB10;OAZ3;PSMA5;PSMD6;PSMA4;PSMC6;PSMD4;PSMC1;PSMD2;PSME4;PSMD1;PSME2
poly(A)+ mRNA export from nucleus (GO:0016973)	2018-04-14	0.0221219	0.226584	0.0450476	0.453971	-2.46238	9.38459	PCID2;PABPN1;POLDIP3;THOC2
positive regulation of cyclin-dependent protein serine/threonine kinase activity involved in G1/S transition of mitotic cell cycle (GO:0031659)	2018-03-08	0.021718	0.226584	0.047259	0.466865	-2.44859	9.37714	ADAM17;AKT1;PKD1
regulation of ubiquitin-protein ligase activity involved in mitotic cell cycle (GO:0051439)	15/73	0.000639937	0.0211723	0.00282065	0.0987822	-1.27506	9.377	ANAPC16;PSMB10;PSMA5;PSMD6;PSMA4;PSMC6;PSMD4;CDC26;PSMC1;PSMD2;CDC16;PSMD1;PSME2;BUB3;ANAPC1
protein alpha-1,2-demannosylation (GO:0036508)	2018-06-25	0.012891	0.16805	0.0288621	0.38196	-2.15305	9.3684	OS9;SYVN1;DERL2;MAN1B1;MARCH6;UGGT1
negative regulation of mitotic cell cycle phase transition (GO:1901991)	15/80	0.0017116	0.0444636	0.00592686	0.158668	-1.46989	9.36366	CUL1;PSMB10;RBX1;PSMA5;RBL2;PSMD6;PSMA4;PSMC6;PSMD4;PSMC1;PSMD2;PSME4;PSMD1;PSME2;FBXL7
protein import into nucleus (GO:0006606)	19/104	0.000623059	0.0210103	0.00272762	0.0976097	-1.26075	9.30544	NUP214;NUP107;RANBP3;NUP155;CSE1L;TSC2;GPN1;PHB2;IPO9;NUP85;NUP50;KPNA6;AKT1;CTNNB1;JAK3;RAE1;KPNB1;TNPO3;KPNA1
regulation of lysosomal lumen pH (GO:0035751)	2018-04-11	0.00886594	0.136066	0.0241447	0.35578	-1.96387	9.28033	CCDC115;VPS33A;CLN6;CLN5
mitochondrial respiratory chain complex I biogenesis (GO:0097031)	13/65	0.00186178	0.0459807	0.00636017	0.163677	-1.47604	9.27873	NDUFA9;NDUFB9;COA1;TIMMDC1;NDUFA5;NDUFB5;NDUFB4;ECSIT;NDUFS8;NDUFAF5;NDUFV3;TMEM126B;NDUFV1
ncRNA metabolic process (GO:0034660)	1935-08-01	0.00588177	0.102556	0.0156791	0.275271	-1.80561	9.27343	TDRKH;AGO2;MEPCE;XPO5;PARN;DGCR8;DROSHA;TARBP2
SCF-dependent proteasomal ubiquitin-dependent protein catabolic process (GO:0031146)	15/73	0.000639937	0.0211723	0.00282065	0.0987822	-1.25996	9.26592	CUL1;PSMB10;RBX1;PSMA5;PSMD6;PSMA4;PSMC6;PSMD4;PSMC1;PSMD2;PSME4;PSMD1;PSME2;FBXL7;FBXO9
anoikis (GO:0043276)	2018-04-10	0.00602409	0.102556	0.0188313	0.304361	-1.81138	9.25977	STK11;PIK3CA;AKT1;TSC2
virion assembly (GO:0019068)	2018-05-18	0.0120905	0.165249	0.0282791	0.38196	-2.0955	9.25235	LRSAM1;PDCD6IP;TSG101;VTA1;CHMP4B
metallo-sulfur cluster assembly (GO:0031163)	2018-04-15	0.0282773	0.264834	0.053695	0.49817	-2.59149	9.24046	HSPA9;ISCA1;FAM96B;NARFL
NADH dehydrogenase complex assembly (GO:0010257)	13/65	0.00186178	0.0459807	0.00636017	0.163677	-1.46976	9.23926	NDUFA9;NDUFB9;COA1;TIMMDC1;NDUFA5;NDUFB5;NDUFB4;ECSIT;NDUFS8;NDUFAF5;NDUFV3;TMEM126B;NDUFV1
N-acetylglucosamine metabolic process (GO:0006044)	2018-04-15	0.0282773	0.264834	0.053695	0.49817	-2.58162	9.20527	GNPDA1;NAGK;AMDHD2;RENBP
cell cycle G2/M phase transition (GO:0044839)	20/128	0.00327547	0.0709078	0.00983041	0.21547	-1.60604	9.18865	OFD1;HSP90AA1;PPP1R12A;DCTN3;AKAP8;CUL1;CSNK1D;CSNK1E;DYNLL1;FOXM1;CDC25B;HAUS7;CENPJ;AKAP9;ENSA;CEP63;LCMT1;FBXL7;OPTN;CDK5RAP2
cellular response to unfolded protein (GO:0034620)	2018-06-23	0.00844218	0.132766	0.02122	0.330699	-1.92054	9.16964	HSPA9;HSPH1;HSPA4;HYOU1;HSPA14;OPTN
endoplasmic reticulum mannose trimming (GO:1904380)	2018-06-20	0.00399611	0.07977	0.0125242	0.245227	-1.65921	9.16287	OS9;SYVN1;DERL2;MAN1B1;MARCH6;UGGT1
negative regulation of extrinsic apoptotic signaling pathway (GO:2001237)	16/77	0.000374884	0.0149741	0.00187939	0.0789376	-1.16138	9.162	RNF34;EYA1;TRADD;HTT;TNFAIP3;IGF1;PARK7;CASP8;PEA15;TMBIM1;AKT1;BIRC6;PHIP;ARHGEF2;RFFL;BCL2L1
regulation of IRE1-mediated unfolded protein response (GO:1903894)	2018-04-13	0.0168606	0.194507	0.0372407	0.4213	-2.24107	9.14977	PTPN1;BCL2L11;COPS5;BFAR
positive regulation of chromatin silencing (GO:0031937)	2018-04-09	0.00386007	0.07977	0.0143085	0.264105	-1.64191	9.12422	DNMT1;SETDB1;MIER1;SIRT6
regulation of DNA-templated transcription, elongation (GO:0032784)	2018-06-21	0.00521685	0.0943067	0.0150772	0.273967	-1.73291	9.10793	LDB1;SUPT4H1;SUPT5H;THOC5;CCAR2;IWS1
peptidyl-lysine modification (GO:0018205)	20/116	0.00097309	0.0299353	0.0038374	0.119095	-1.30697	9.06385	NUP214;L3MBTL2;NUP107;UBE2I;USPL1;EYA1;NUP155;NUP210;PLOD2;PARK7;NUGGC;TOPORS;KAT2B;NUP85;NUP50;SP3;SUMO2;NUP43;TP53BP1;RAE1
vacuolar acidification (GO:0007035)	2018-06-21	0.00521685	0.0943067	0.0150772	0.273967	-1.71894	9.03452	ATP6V0B;CCDC115;ATP6V1H;CLN6;ATP6V0A1;CLN5
glutathione biosynthetic process (GO:0006750)	2018-04-12	0.012458	0.165249	0.0302756	0.386096	-2.05324	9.00425	GGCT;GCLC;GGT1;CNDP2
lysosomal lumen acidification (GO:0007042)	2018-03-08	0.021718	0.226584	0.047259	0.466865	-2.34632	8.98548	CCDC115;CLN6;CLN5
pre-mRNA cleavage required for polyadenylation (GO:0098789)	2018-04-13	0.0168606	0.194507	0.0372407	0.4213	-2.19856	8.97624	CPSF7;CPSF6;NCBP1;NCBP2
protein import (GO:0017038)	1957-12-01	0.00173827	0.0444972	0.00607929	0.161516	-1.40926	8.95565	NUP214;IPO9;NUP107;RANBP3;NUP155;NUP85;CSE1L;NUP50;TSC2;RAE1;KPNB1;TNPO3
neuron maturation (GO:0042551)	2018-04-10	0.00602409	0.102556	0.0188313	0.304361	-1.74687	8.92996	FARP2;APP;MTCH1;CLN5
cargo loading into COPII-coated vesicle (GO:0090110)	2018-04-13	0.0168606	0.194507	0.0372407	0.4213	-2.18577	8.92402	SEC13;SEC24B;MIA3;SEC24D
positive regulation of telomere maintenance via telomerase (GO:0032212)	1933-08-01	0.00400837	0.07977	0.0118356	0.239927	-1.61665	8.92291	HMBOX1;TNKS2;TNKS;PNKP;PARN;NAF1;CCT5;MAP3K4
protein export from nucleus (GO:0006611)	2018-07-29	0.00715962	0.116134	0.0184118	0.304361	-1.80602	8.92045	NUP214;XPO1;XPO4;CSE1L;CHORDC1;XPO5;PKD1
UDP-N-acetylglucosamine metabolic process (GO:0006047)	2018-04-13	0.0168606	0.194507	0.0372407	0.4213	-2.17234	8.86918	GNPDA1;NAGK;AMDHD2;RENBP
purine ribonucleoside monophosphate biosynthetic process (GO:0009168)	1940-08-01	0.013422	0.172208	0.0290942	0.382147	-2.0515	8.84372	ATIC;ATP5A1;ATP5D;ATP5C1;ATP5J;ATP5I;ATP5G1;GART
regulation of proteolysis involved in cellular protein catabolic process (GO:1903050)	2018-06-24	0.0105006	0.150925	0.0248457	0.358576	-1.94097	8.84366	USP14;GBA;PSME2;UBE3A;PKD1;UCHL5
retrograde protein transport, ER to cytosol (GO:0030970)	2018-05-19	0.015337	0.186114	0.0335224	0.412502	-2.1036	8.78776	ERLEC1;OS9;HM13;SYVN1;DERL2
mitotic nuclear envelope disassembly (GO:0007077)	1945-10-01	0.00270496	0.0620019	0.00860841	0.197318	-1.48508	8.78081	CTDNEP1;NUP214;NUP107;NUP155;NUP210;NUP85;NUP50;NUP43;LPIN1;RAE1
interleukin-1-mediated signaling pathway (GO:0070498)	16/96	0.00424561	0.0822616	0.0119157	0.240163	-1.58049	8.63246	CUL1;NFKB1;PSMB10;RBX1;PSMA5;PSMD6;PSMA4;PSMC6;PSMD4;PSMC1;PSMD2;PSME4;PSMD1;PSME2;UBE2V1;SQSTM1
Golgi vesicle transport (GO:0048193)	36/272	0.00235482	0.0550556	0.00808295	0.192194	-1.42498	8.62299	ARL3;DCTN4;PITPNB;DCTN3;GOSR1;HTT;GCC2;MIA3;GOLGA2;GOLGA3;RACGAP1;TFG;MYO18A;NUDT19;TRAPPC12;TBC1D14;SPTAN1;YKT6;SCYL1;SEC24B;SURF4;COG2;MYO5A;TRAPPC8;ARFGAP3;DYNLL1;COPZ1;ARFGAP2;DYNC1LI2;TRAPPC6A;TRAPPC6B;GOLGB1;CAPZA2;HYOU1;SEC24D;ARF5
negative regulation of ubiquitin protein ligase activity (GO:1904667)	15/78	0.00131211	0.0356711	0.00484337	0.145177	-1.29689	8.60629	ANAPC16;PSMB10;PSMA5;PSMD6;PSMA4;PSMC6;PSMD4;CDC26;PSMC1;PSMD2;CDC16;PSMD1;PSME2;BUB3;ANAPC1
positive regulation of viral life cycle (GO:1903902)	1945-09-01	0.00897181	0.136208	0.0213111	0.330699	-1.82051	8.58129	DDB1;TSG101;CHMP4B;PPIE;PPIH;TRIM38;PPID;TARBP2;SRPK1
snRNA metabolic process (GO:0016073)	2018-05-19	0.015337	0.186114	0.0335224	0.412502	-2.04264	8.5331	INTS3;INTS10;MEPCE;SNAPC4;INTS9
positive regulation of dephosphorylation (GO:0035306)	2018-07-25	0.00293125	0.065477	0.00970628	0.214087	-1.46021	8.51643	ANKLE2;PPP1R7;GBA;PIN1;SYMPK;NSMF;CALM2
glycerophospholipid biosynthetic process (GO:0046474)	23/165	0.00721906	0.116134	0.0185008	0.304361	-1.72585	8.51023	MTMR2;PCYT1A;CHKA;SACM1L;INPPL1;ABHD5;AGPAT3;PIK3CG;INPP4A;PGS1;PTDSS2;PLSCR1;PIK3CA;ACP6;INPP5E;CPNE1;PI4KA;PIP4K2A;PIP5K1A;FAR1;CEPT1;LPIN1;SBF1
amino sugar biosynthetic process (GO:0046349)	2018-04-13	0.0168606	0.194507	0.0372407	0.4213	-2.08037	8.49367	GNPDA1;NAGK;AMDHD2;RENBP
DNA repair (GO:0006281)	37/289	0.00365311	0.0785979	0.0114873	0.239927	-1.49965	8.4163	SETD2;TRRAP;PNKP;PARK7;BABAM1;RAD51AP1;KAT5;RAD21;RBBP8;FANCI;RBM14;SLC30A9;PARP4;EYA1;LIG1;ASCC1;NCOA6;INTS3;HUWE1;RPA2;WRNIP1;CHD1L;CSNK1E;MLH1;APTX;FANCG;DDB2;DDB1;SETX;PAPD7;ERCC4;APEX1;PSME4;NABP1;SLX1A;TRIP13;UBE2V1
mitochondrial respiratory chain complex I assembly (GO:0032981)	13/65	0.00186178	0.0459807	0.00636017	0.163677	-1.32923	8.35581	NDUFA9;NDUFB9;COA1;TIMMDC1;NDUFA5;NDUFB5;NDUFB4;ECSIT;NDUFS8;NDUFAF5;NDUFV3;TMEM126B;NDUFV1
regulation of cytoplasmic mRNA processing body assembly (GO:0010603)	2018-03-09	0.030647	0.277698	0.0594988	0.533663	-2.38767	8.32154	ATXN2L;CNOT6L;CNOT1
regulation of double-strand break repair via homologous recombination (GO:0010569)	2018-07-28	0.00583107	0.102556	0.0158572	0.275271	-1.61626	8.31495	RAD51AP1;HELB;SETD2;PPP4C;RPA2;SIRT6;TP53BP1
regulation of telomere maintenance via telomerase (GO:0032210)	1952-11-01	0.00256274	0.0595202	0.00818924	0.19275	-1.39341	8.31405	HMBOX1;TNKS2;XRN1;TNKS;PAPD5;PNKP;PARN;NAF1;CCT5;MAP3K4;SMG5
regulation of double-strand break repair (GO:2000779)	1935-08-01	0.00588177	0.102556	0.0156791	0.275271	-1.61874	8.31366	RAD51AP1;HELB;SETD2;PPP4C;RPA2;SIRT6;FOXM1;OTUB1
negative regulation of immune effector process (GO:0002698)	2018-05-17	0.00934368	0.139439	0.0235869	0.353501	-1.76381	8.24239	FER;ITCH;TRAF3IP1;PCBP2;RC3H1
positive regulation of phosphorylation of RNA polymerase II C-terminal domain (GO:1901409)	2018-03-10	0.0411997	0.3368	0.0730559	0.589615	-2.5684	8.19147	CCNT1;CCNC;CCNL1
fatty acid alpha-oxidation (GO:0001561)	2018-03-09	0.030647	0.277698	0.0594988	0.533663	-2.33425	8.13537	SLC25A17;HACL1;PEX13
regulation of glycolytic process (GO:0006110)	1958-11-01	0.00618665	0.104311	0.0159339	0.275271	-1.59841	8.12847	NUP214;NUP107;NUP155;NUP210;NUP85;NUP50;PRKAG1;ARNT;NUP43;IGF1;RAE1
peptidyl-arginine modification (GO:0018195)	2018-04-13	0.0168606	0.194507	0.0372407	0.4213	-1.98776	8.11559	PRMT7;PRMT1;NDUFAF5;PARK7
negative regulation of protein modification by small protein conjugation or removal (GO:1903321)	1947-09-01	0.011933	0.165249	0.0264813	0.371902	-1.81989	8.05931	UFL1;UBXN1;USP4;CHORDC1;AKT1;CTNNB1;TNFAIP3;PARK7;TRIM21
nonribosomal peptide biosynthetic process (GO:0019184)	2018-04-13	0.0168606	0.194507	0.0372407	0.4213	-1.96762	8.03333	GGCT;GCLC;GGT1;CNDP2
NIK/NF-kappaB signaling (GO:0038061)	15/81	0.0019466	0.0467584	0.00653747	0.163764	-1.28526	8.02216	CUL1;MALT1;NFKB1;PSMB10;PSMA5;PSMD6;PSMA4;PSMC6;PSMD4;PSMC1;PSMD2;PSME4;AKT1;PSMD1;PSME2
positive regulation of protein targeting to membrane (GO:0090314)	2018-06-23	0.00844218	0.132766	0.02122	0.330699	-1.67309	7.98821	MYO1C;CHORDC1;FYN;ITGB1BP1;MIEF1;MFF
positive regulation of triglyceride biosynthetic process (GO:0010867)	2018-03-10	0.0411997	0.3368	0.0730559	0.589615	-2.49143	7.94599	CTDNEP1;SREBF1;LDLR
vesicle coating (GO:0006901)	1964-12-01	0.00477861	0.088203	0.0130499	0.245227	-1.4857	7.939	ANKRD28;GOLGA2;PPP6C;SEC13;SEC24B;TRAPPC6A;TFG;PPP6R1;TRAPPC6B;SEC16A;CSNK1D;SEC24D
regulation of cellular protein metabolic process (GO:0032268)	1951-10-01	0.00696356	0.115194	0.017497	0.297874	-1.59208	7.90799	CYFIP2;APP;CYFIP1;CDC123;GBA;AKT1;METAP1;NFKB1;EIF2A;EIF4G1
peptidyl-arginine methylation, to asymmetrical-dimethyl arginine (GO:0019919)	2018-03-09	0.030647	0.277698	0.0594988	0.533663	-2.26869	7.90687	PRMT7;PRMT1;CARM1
positive regulation of telomere maintenance via telomere lengthening (GO:1904358)	1935-08-01	0.00588177	0.102556	0.0156791	0.275271	-1.53782	7.89806	HMBOX1;TNKS2;TNKS;PNKP;PARN;NAF1;CCT5;MAP3K4
protein targeting to mitochondrion (GO:0006626)	1955-11-01	0.00406134	0.0800176	0.0115741	0.239927	-1.42338	7.83749	TIMM8B;IMMP1L;HSP90AA1;TIMM23B;PITRM1;HSPA4;MFN2;TIMM23;TIMM10;MFF;TIMM50
regulation of carbohydrate catabolic process (GO:0043470)	1938-09-01	0.00274974	0.062619	0.00883424	0.20118	-1.32839	7.83249	NUP214;NUP107;NUP155;NUP210;NUP85;NUP50;PRKAG1;NUP43;RAE1
vesicle-mediated transport (GO:0016192)	49/411	0.00402603	0.07977	0.013076	0.245227	-1.41789	7.81961	DENND1C;APP;CLTC;INPPL1;GCC2;MIA3;GOLGA4;ZFYVE27;AP1G2;CPNE1;TOM1;ANKFY1;GIT1;SCYL2;VPS39;APLP2;NCOA3;VPS33A;TSC2;CSNK1D;ARAP1;CSNK1E;ARFGAP3;VRK3;ARFGAP2;RABEP1;KXD1;TMEM87A;RAB5B;STX16;GOSR1;VPS26B;LRP8;CLN5;SNX4;HMGXB4;ATP6V1H;STX3;LDLR;YKT6;SNX5;GIT2;VTA1;MYO5A;TVP23B;NECAP1;RAB12;SGSM3;MON1A
protein ubiquitination involved in ubiquitin-dependent protein catabolic process (GO:0042787)	14/71	0.00146047	0.0390981	0.00527144	0.149542	-1.19539	7.8047	KLHL18;CUL1;HUWE1;RNF19B;WWP1;UBE3A;WWP2;KLHL24;UBE3B;RBX1;CUL4A;ITCH;MAEA;SPOP
regulation of protein targeting to membrane (GO:0090313)	2018-06-28	0.0222913	0.226584	0.0433807	0.448779	-2.02762	7.71217	MYO1C;CHORDC1;FYN;ITGB1BP1;MIEF1;MFF
regulation of gene silencing by RNA (GO:0060966)	1956-11-01	0.00469249	0.0880031	0.0129115	0.245227	-1.42887	7.6613	NUP214;NUP107;NUP155;NUP210;NUP85;NUP50;AGO2;NUP43;POLR2I;RAE1;EIF4G1
regulation of telomere capping (GO:1904353)	2018-06-24	0.0105006	0.150925	0.0248457	0.358576	-1.6795	7.65234	USP7;TNKS2;TNKS;PNKP;HNRNPD;MAP3K4
Wnt signaling pathway, planar cell polarity pathway (GO:0060071)	14/89	0.0119056	0.165249	0.0265114	0.371902	-1.72292	7.63381	CLTC;AP2B1;PSMB10;PSMA5;PSMD6;PSMA4;PSMC6;PSMD4;PSMC1;PSMD2;PSME4;DVL3;PSMD1;PSME2
regulation of posttranscriptional gene silencing (GO:0060147)	1956-11-01	0.00469249	0.0880031	0.0129115	0.245227	-1.42343	7.63213	NUP214;NUP107;NUP155;NUP210;NUP85;NUP50;AGO2;NUP43;POLR2I;RAE1;EIF4G1
chaperone mediated protein folding requiring cofactor (GO:0051085)	2018-06-25	0.012891	0.16805	0.0288621	0.38196	-1.74567	7.59579	HSPA9;HSPH1;HSPA4;DNAJB12;HYOU1;HSPA14
RNA interference (GO:0016246)	2018-04-14	0.0221219	0.226584	0.0450476	0.453971	-1.98563	7.56762	CELF1;AGO2;DROSHA;TARBP2
positive regulation of histone H3-K4 methylation (GO:0051571)	2018-04-14	0.0221219	0.226584	0.0450476	0.453971	-1.98108	7.55028	DNMT1;SNW1;MYB;CTNNB1
maturation of LSU-rRNA from tricistronic rRNA transcript (SSU-rRNA, 5.8S rRNA, LSU-rRNA) (GO:0000463)	2018-03-10	0.0411997	0.3368	0.0730559	0.589615	-2.35349	7.50603	BOP1;RPF2;FTSJ3
positive regulation of organelle assembly (GO:1902117)	1948-10-01	0.00444467	0.0851774	0.0124652	0.245227	-1.38584	7.50577	SH3GLB1;LRSAM1;CNOT6L;PDCD6IP;NUMA1;CNOT1;HTT;PIP4K2A;ARHGAP35;RAB3GAP1
cellular response to hypoxia (GO:0071456)	21/133	0.00230609	0.0542782	0.00749843	0.181359	-1.235	7.49918	UBE2D3;ARNT;HIGD1A;PSMB10;RBX1;VEGFA;PSMA5;NPEPPS;PSMD6;PSMA4;PSMC6;PSMD4;PSMC1;PSMD2;PSME4;PSMD1;PSME2;HYOU1;MDM4;HIF1AN;VHL
double-strand break repair (GO:0006302)	20/142	0.0104711	0.150925	0.0245074	0.358114	-1.6417	7.48472	KDM2A;EYA1;RPA2;SMC5;APTX;BABAM1;RAD51AP1;SETX;HERC2;KAT5;PAPD7;ERCC4;RAD21;SWI5;RBBP8;NABP1;SLX1A;TP53BP1;TRIP13;ZSWIM7
regulation of intracellular protein transport (GO:0033157)	1934-07-01	0.0173342	0.198016	0.0355571	0.4213	-1.83231	7.43016	PTPN1;XPO1;B3GAT3;PDCD10;XPO5;GCC2;NDEL1
negative regulation of protein localization to membrane (GO:1905476)	2018-06-25	0.012891	0.16805	0.0288621	0.38196	-1.70677	7.42656	CLTC;TMBIM1;NUMB;PPFIA1;ITGB1BP1;BCL2L1
regulation of phosphorylation (GO:0042325)	20/120	0.00149579	0.0397404	0.00534639	0.149998	-1.13878	7.40788	NUP214;APP;ANKLE2;NUP107;LDB1;MCM7;NUP155;NUP210;PRKRIP1;PRKAG1;HSPB1;DYNLL1;FLCN;FER;NUP85;NUP50;NCKAP1L;NUP43;PHIP;RAE1
negative regulation of telomere maintenance via telomere lengthening (GO:1904357)	2018-06-27	0.0187641	0.208861	0.038119	0.426593	-1.8601	7.39542	TNKS2;XRN1;ERCC4;TNKS;PAPD5;SLX1A
regulation of mRNA splicing, via spliceosome (GO:0048024)	1961-11-01	0.00909945	0.137551	0.0214206	0.330935	-1.57015	7.37899	PTBP1;TIA1;RBFOX2;SNW1;SON;NCBP1;WTAP;CWC22;RNPS1;RBM5;SRPK1
regulation of cell division (GO:0051302)	1966-11-01	0.0161731	0.192922	0.0334645	0.412502	-1.78765	7.37299	SH3GLB1;FLCN;SETD2;ORC6;NCOA3;PIN1;BIRC6;PRPF40A;CALM2;GIT1;BCL2L1
nuclear-transcribed mRNA poly(A) tail shortening (GO:0000289)	2018-07-30	0.00869963	0.136066	0.0212417	0.330699	-1.55341	7.37013	CNOT6L;CNOT1;EIF4A3;PARN;SAMD4B;EIF4B;EIF4G1
regulation of RNA splicing (GO:0043484)	1956-11-01	0.00469249	0.0880031	0.0129115	0.245227	-1.37266	7.35994	ERN1;SETX;PTBP1;TIA1;SON;CELF1;HNRNPH1;CWC22;RPS13;CLK2;SRPK1
nucleotide-sugar biosynthetic process (GO:0009226)	2018-05-20	0.0191173	0.208861	0.0393303	0.426593	-1.85925	7.35734	GNPDA1;NAGK;AMDHD2;PMM2;RENBP
regulation of retrograde protein transport, ER to cytosol (GO:1904152)	2018-04-13	0.0168606	0.194507	0.0372407	0.4213	-1.80188	7.35665	ERLEC1;OS9;DERL3;DERL2
tRNA aminoacylation for protein translation (GO:0006418)	1947-09-01	0.011933	0.165249	0.0264813	0.371902	-1.65695	7.33774	CARS;YARS;DARS;AARS2;PPA2;MARS;TARS;HARS;EARS2
negative regulation of protein localization to plasma membrane (GO:1903077)	2018-05-20	0.0191173	0.208861	0.0393303	0.426593	-1.85385	7.33597	CLTC;TMBIM1;NUMB;PPFIA1;BCL2L1
positive regulation of protein complex assembly (GO:0031334)	14/89	0.0119056	0.165249	0.0265114	0.371902	-1.65061	7.31343	SH3GLB1;RPA2;CHD1L;DDB2;RBX1;VEGFA;CUL4A;DDB1;SETX;AIM2;ERCC4;CTNNB1;PIEZO1;EIF4G1
COPII-coated vesicle budding (GO:0090114)	13/69	0.00324164	0.0709078	0.00968315	0.214087	-1.26826	7.26927	ANKRD28;SEC13;SEC24B;SEC16A;CSNK1D;MIA3;GOLGA2;PPP6C;TRAPPC6A;TFG;PPP6R1;TRAPPC6B;SEC24D
cholesterol metabolic process (GO:0008203)	13/69	0.00324164	0.0709078	0.00968315	0.214087	-1.2677	7.26602	FDPS;STARD3;MVK;HMGCS1;CNBP;CLN8;CLN6;TM7SF2;FDX1;LDLRAP1;LBR;APOL2;PPARD
rRNA base methylation (GO:0070475)	2018-03-12	0.0669472	0.451857	0.103769	0.702061	-2.68596	7.26243	NSUN5P1;NSUN5P2;NOP2
positive regulation of telomere maintenance (GO:0032206)	1933-08-01	0.00400837	0.07977	0.0118356	0.239927	-1.31403	7.25264	TNKS2;TNKS;PNKP;HNRNPD;NAF1;SIRT6;SLX1A;MAP3K4
chromatin remodeling (GO:0006338)	17/117	0.0129859	0.16805	0.0286927	0.38196	-1.66712	7.24177	PBRM1;SP100;SMARCC2;CBX3;SUPT4H1;BAZ2A;CHD4;CHD1L;NUDT5;SUPT6H;KAT2B;KAT2A;HMGXB4;MORF4L2;MYB;HMG20B;SP140L
negative regulation of protein localization to cell periphery (GO:1904376)	2018-05-20	0.0191173	0.208861	0.0393303	0.426593	-1.82963	7.24014	CLTC;TMBIM1;NUMB;PPFIA1;BCL2L1
secondary alcohol metabolic process (GO:1902652)	1932-07-01	0.0124867	0.165249	0.027778	0.38196	-1.64958	7.23027	STARD3;FDX1;CLN8;LDLRAP1;CLN6;APOL2;PPARD
protein deacetylation (GO:0006476)	1933-07-01	0.0147694	0.181106	0.0315071	0.397466	-1.70959	7.20626	RBM14;HDAC3;HDAC10;SIN3B;MORF4L2;MIER1;BAZ2A
negative regulation of intracellular protein transport (GO:0090317)	2018-05-21	0.0234612	0.233084	0.0457128	0.458042	-1.91117	7.17147	SP100;MDFIC;CHORDC1;ITGB1BP1;PARK7
histone methylation (GO:0016571)	2018-05-20	0.0191173	0.208861	0.0393303	0.426593	-1.81129	7.16755	PRMT7;PRMT1;CARM1;NTMT1;EZH2
spindle assembly (GO:0051225)	13/81	0.0128123	0.16805	0.0280058	0.38196	-1.64278	7.15818	HDAC3;NUMA1;TNKS;TUBGCP2;CSNK1D;GOLGA2;HAUS7;FLNA;RCC1;TUBGCP6;CEP63;PIBF1;KPNB1
peptidyl-arginine methylation (GO:0018216)	2018-03-10	0.0411997	0.3368	0.0730559	0.589615	-2.23796	7.13757	PRMT7;PRMT1;CARM1
endosomal vesicle fusion (GO:0034058)	2018-03-11	0.0533249	0.388392	0.0878444	0.63915	-2.43375	7.13419	SAMD9L;ANKFY1;VPS39
positive regulation of vascular smooth muscle cell proliferation (GO:1904707)	2018-04-15	0.0282773	0.264834	0.053695	0.49817	-1.9891	7.09252	ERN1;MFN2;IGF1;MEF2D
regulation of ATP metabolic process (GO:1903578)	1944-09-01	0.00771844	0.123601	0.0190178	0.305943	-1.45445	7.07466	NUP214;NUP107;NUP155;NUP210;NUP85;NUP50;PRKAG1;NUP43;RAE1
DNA metabolic process (GO:0006259)	40/315	0.00299223	0.0664161	0.00994101	0.216541	-1.21655	7.07029	DNMT1;SP100;MCM7;TRRAP;PNKP;PARK7;RAD51AP1;HELB;TATDN1;ORC6;KAT5;ERI1;ORC3;RAD21;ERI3;RBBP8;POLG;RBM14;USP7;PARP4;LIG1;NCOA6;INTS3;RPA2;CHD1L;CSNK1E;IGF1;FANCG;DDB2;DDB1;FAM111A;KIN;NASP;PAPD7;ERCC4;APEX1;PSME4;MCM4;NABP1;SLX1A
peptidyl-arginine omega-N-methylation (GO:0035247)	2018-03-10	0.0411997	0.3368	0.0730559	0.589615	-2.212	7.05477	PRMT7;PRMT1;CARM1
pinocytosis (GO:0006907)	2018-03-10	0.0411997	0.3368	0.0730559	0.589615	-2.2022	7.02354	MAPKAPK3;DOCK2;SNX5
photoreceptor cell differentiation (GO:0046530)	2018-02-07	0.104565	0.551444	0.149079	0.784158	-3.10823	7.01821	AGTPBP1;ARL3
vesicle targeting, rough ER to cis-Golgi (GO:0048207)	1964-12-01	0.00477861	0.088203	0.0130499	0.245227	-1.31055	7.00305	ANKRD28;GOLGA2;PPP6C;SEC13;SEC24B;TRAPPC6A;TFG;PPP6R1;TRAPPC6B;SEC16A;CSNK1D;SEC24D
positive regulation of triglyceride metabolic process (GO:0090208)	2018-04-17	0.0433521	0.347114	0.0734666	0.589615	-2.22896	6.99537	CTDNEP1;SREBF1;ABHD5;LDLR
positive regulation of macroautophagy (GO:0016239)	1945-09-01	0.00897181	0.136208	0.0213111	0.330699	-1.48349	6.99266	SH3GLB1;LRSAM1;SPTLC1;HTT;PIP4K2A;TSC2;SUPT5H;OPTN;RAB3GAP1
rRNA metabolic process (GO:0016072)	26/201	0.0116817	0.165249	0.0274671	0.380739	-1.5688	6.98075	RPL3;ISG20L2;NOL8;RPL6;NOL6;EXOSC7;ERI1;DHX37;RPL17;DCAF13;EXOSC1;RPS13;NOP56;NOP58;RPS9;RPL21;RPS6;CSNK1D;CSNK1E;BOP1;EBNA1BP2;XRN1;MARS;RPP21;TSR1;NOL11
negative regulation of response to biotic stimulus (GO:0002832)	2018-05-20	0.0191173	0.208861	0.0393303	0.426593	-1.76246	6.97433	ITCH;TRAF3IP1;PCBP2;FAM3A;TRIB1
mitochondrion localization (GO:0051646)	2018-04-16	0.0353501	0.305552	0.0631735	0.545689	-2.08615	6.97287	MSTO1;MFN1;MFN2;MARK2
cellular protein complex localization (GO:0034629)	2018-05-22	0.028394	0.264834	0.0526754	0.49817	-1.93576	6.89434	DLG1;MIOS;RCC2;EXOC3;GPN1
positive regulation of protein dephosphorylation (GO:0035307)	1932-07-01	0.0124867	0.165249	0.027778	0.38196	-1.57218	6.89098	ANKLE2;PPP1R7;GBA;PIN1;SYMPK;NSMF;CALM2
regulation of defense response to virus (GO:0050688)	2018-04-15	0.0282773	0.264834	0.053695	0.49817	-1.93028	6.8828	ITCH;TRAF3IP1;PCBP2;TNFAIP3
production of siRNA involved in RNA interference (GO:0030422)	2018-03-10	0.0411997	0.3368	0.0730559	0.589615	-2.15346	6.86807	AGO2;DROSHA;TARBP2
'de novo' posttranslational protein folding (GO:0051084)	2018-07-31	0.0104693	0.150925	0.0243598	0.357447	-1.49666	6.82371	HSPA9;HSPH1;HSPA4;DNAJB12;HYOU1;HSPA14;UGGT1
mitochondrial membrane organization (GO:0007006)	2018-05-20	0.0191173	0.208861	0.0393303	0.426593	-1.71386	6.78201	MFN1;MFN2;SPG7;BCL2L1;TIMM50
rRNA processing (GO:0006364)	27/203	0.00721902	0.116134	0.0188327	0.304361	-1.37344	6.77249	RPL3;MAK16;NOP2;ISG20L2;NOL8;RPL6;NOL6;EXOSC7;MRPL1;ERI1;DHX37;RPL17;DCAF13;EXOSC1;RPS13;NOP56;NOP58;RPS9;RPL21;RPS6;CSNK1D;CSNK1E;BOP1;EBNA1BP2;RPP21;TSR1;NOL11
regulation of mitotic spindle checkpoint (GO:1903504)	2018-02-07	0.104565	0.551444	0.149079	0.784158	-2.99804	6.7694	LCMT1;CDK5RAP2
mitochondrial electron transport, NADH to ubiquinone (GO:0006120)	1947-08-01	0.0333492	0.296842	0.0587231	0.530778	-1.98769	6.75957	NDUFA9;NDUFB9;NDUFS8;NDUFA5;NDUFB5;NDUFB4;NDUFV3;NDUFV1
regulation of vascular endothelial cell proliferation (GO:1905562)	2018-04-13	0.0168606	0.194507	0.0372407	0.4213	-1.64177	6.70297	ADAM17;SP1;AKT3;SIRT6
protein localization to Golgi apparatus (GO:0034067)	2018-06-24	0.0105006	0.150925	0.0248457	0.358576	-1.46643	6.68153	VPS13C;VPS13D;VPS13A;CSNK1D;GCC2;OPTN
negative regulation of protein localization to nucleus (GO:1900181)	2018-03-12	0.0669472	0.451857	0.103769	0.702061	-2.46643	6.66886	FLCN;MDFIC;CHORDC1
regulation of nucleocytoplasmic transport (GO:0046822)	2018-04-15	0.0282773	0.264834	0.053695	0.49817	-1.8648	6.64931	NUP214;XPO1;XPO5;NUDT4
internal peptidyl-lysine acetylation (GO:0018393)	2018-06-27	0.0187641	0.208861	0.038119	0.426593	-1.66994	6.63935	KAT2B;KAT2A;KAT5;TRRAP;KAT6A;MORF4L2
COPII vesicle coating (GO:0048208)	1964-12-01	0.00477861	0.088203	0.0130499	0.245227	-1.23554	6.60222	ANKRD28;GOLGA2;PPP6C;SEC13;SEC24B;TRAPPC6A;TFG;PPP6R1;TRAPPC6B;SEC16A;CSNK1D;SEC24D
positive regulation of granulocyte differentiation (GO:0030854)	2018-02-07	0.104565	0.551444	0.149079	0.784158	-2.92085	6.59512	HCLS1;RUNX1
negative regulation of histone methylation (GO:0031061)	2018-03-10	0.0411997	0.3368	0.0730559	0.589615	-2.0665	6.59075	DNMT1;BCOR;SUPT6H
regulation of phosphorylation of RNA polymerase II C-terminal domain (GO:1901407)	2018-03-12	0.0669472	0.451857	0.103769	0.702061	-2.41372	6.52635	CCNT1;CCNC;CCNL1
ribosome biogenesis (GO:0042254)	31/227	0.00282244	0.06386	0.00912462	0.206452	-1.10898	6.5099	RPL3;ISG20L2;NOL8;MRPL36;RPF2;SDAD1;RPL6;NOL6;EXOSC7;XPO1;ERI1;DHX37;RPL17;DCAF13;EXOSC1;RPS13;EIF2A;NOP56;NOP58;RPS9;RPL21;RPS6;CSNK1D;CSNK1E;BOP1;EBNA1BP2;LSG1;RPP21;TSR1;NAF1;NOL11
regulation of DNA damage checkpoint (GO:2000001)	2018-03-11	0.0533249	0.388392	0.0878444	0.63915	-2.20451	6.46218	RPA2;THOC5;CCAR2
DNA methylation or demethylation (GO:0044728)	2018-04-17	0.0433521	0.347114	0.0734666	0.589615	-2.04353	6.41341	DNMT1;MTRR;BAZ2A;GATAD2A
negative regulation of DNA-templated transcription, elongation (GO:0032785)	2018-03-10	0.0411997	0.3368	0.0730559	0.589615	-1.99738	6.37029	SUPT4H1;NELFB;SUPT5H
regulation of cellular response to heat (GO:1900034)	14/79	0.00411928	0.0807057	0.0116208	0.239927	-1.15603	6.34903	NUP214;HSP90AA1;NUP107;NUP155;NUP210;RPA2;CCAR2;HSPH1;NUP85;NUP50;CHORDC1;MLST8;NUP43;RAE1
establishment of protein localization to mitochondrion (GO:0072655)	1950-09-01	0.0176622	0.200457	0.0358043	0.4213	-1.56615	6.32149	TIMM8B;TIMM23B;PITRM1;AKT1;MFN2;TIMM23;TIMM10;MFF;TIMM50
glutamate metabolic process (GO:0006536)	2018-05-22	0.028394	0.264834	0.0526754	0.49817	-1.76944	6.30198	GLUD1;GCLC;FPGS;ALDH18A1;GGT1
maturation of LSU-rRNA (GO:0000470)	2018-06-23	0.00844218	0.132766	0.02122	0.330699	-1.31827	6.29411	BOP1;MRPL1;MAK16;NOP2;RPF2;FTSJ3
regulation of ER-associated ubiquitin-dependent protein catabolic process (GO:1903069)	2018-03-10	0.0411997	0.3368	0.0730559	0.589615	-1.97032	6.28398	USP14;SGTA;NFE2L2
regulation of mitotic cell cycle (GO:0007346)	24/166	0.00387422	0.07977	0.0113732	0.239927	-1.13043	6.27772	CUL9;MAP2K3;APP;NUMA1;CLTC;OXSR1;CDC25B;TTC28;DDB1;RBL2;STK10;DLG1;MAEA;RPS6KB1;TAOK1;CDC16;PIN1;RCC1;PIM3;CDK13;RAE1;CDK5RAP3;MAP3K4;MAP4K4
negative regulation of organelle assembly (GO:1902116)	2018-06-28	0.0222913	0.226584	0.0433807	0.448779	-1.6457	6.25953	KAT2B;KAT2A;RBM14;CHMP4B;TRIM37;CDK5RAP2
intracellular protein transport (GO:0006886)	41/348	0.00970666	0.143725	0.0253779	0.364756	-1.3492	6.25347	RAB5B;NUP107;TBC1D9B;STX16;CSE1L;CLTC;TBC1D3F;VPS26B;PHB2;PKD1;GGA2;GGA1;HERC2;IPO9;XPO1;SNX27;XPO4;NUP85;CHORDC1;XPO5;AKT1;TBC1D14;STX3;RAE1;TNPO3;CTSA;NUP214;SEC13;RANBP3;NUP155;SYNRG;AP3D1;TSC2;ARFGAP3;MYO1C;NUP50;RAB12;SGSM3;TBC1D25;ARHGEF2;KPNB1
positive regulation of mRNA binding (GO:1902416)	2018-02-08	0.132181	0.59995	0.177247	0.801036	-3.08838	6.24958	EIF3C;EIF4G1
regulation of cytokinesis (GO:0032465)	1978-12-01	0.0223548	0.226584	0.0432564	0.448779	-1.64299	6.24455	SH3GLB1;FLCN;SETD2;RACGAP1;PIN1;BIRC6;PKP4;PRPF40A;CALM2;GIT1;BCL2L1;CDC25B
positive regulation of gene expression, epigenetic (GO:0045815)	1948-09-01	0.013661	0.174216	0.0293731	0.384372	-1.44575	6.2069	KAT2B;KAT2A;TAF1D;MYO1C;MYBBP1A;TAF1C;SLC50A1;BAZ1B;SF3B1
regulation of macroautophagy (GO:0016241)	17/117	0.0129859	0.16805	0.0286927	0.38196	-1.42015	6.16897	SH3GLB1;ATP6V0B;EXOC7;GBA;PRKAG1;TSC2;VPS26B;SUPT5H;ERN1;PIK3CA;MLST8;AKT1;ATP6V1H;TBC1D14;TBC1D25;SNX5;ATP6V0A1
regulation of nuclear division (GO:0051783)	2018-05-22	0.028394	0.264834	0.0526754	0.49817	-1.72994	6.16133	CUL9;CDC16;PIN1;RCC1;CDK13
positive regulation of endoplasmic reticulum unfolded protein response (GO:1900103)	2018-03-13	0.0819731	0.498253	0.120729	0.736344	-2.46246	6.15951	ERN1;PTPN1;BCL2L11
iron-sulfur cluster assembly (GO:0016226)	2018-04-19	0.0621365	0.429808	0.0963977	0.672101	-2.20177	6.11744	HSPA9;ISCA1;FAM96B;NARFL
regulation of gene expression, epigenetic (GO:0040029)	13/75	0.00676653	0.112465	0.017039	0.291491	-1.2199	6.09431	DNMT1;PRMT7;SLC50A1;BAZ1B;KAT2B;KAT2A;TAF1D;MYO1C;AEBP2;MYBBP1A;TAF1C;SF3B1;EZH2
positive regulation of RNA binding (GO:1905216)	2018-02-07	0.104565	0.551444	0.149079	0.784158	-2.69217	6.07876	NCBP1;EIF3C
positive regulation of TOR signaling (GO:0032008)	1933-07-01	0.0147694	0.181106	0.0315071	0.397466	-1.43871	6.06444	FLCN;SEC13;HDAC3;WDR59;MIOS;PIK3CA;MLST8
DNA alkylation (GO:0006305)	2018-04-17	0.0433521	0.347114	0.0734666	0.589615	-1.92756	6.04944	DNMT1;MTRR;BAZ2A;GATAD2A
protein localization to pre-autophagosomal structure (GO:0034497)	2018-03-12	0.0669472	0.451857	0.103769	0.702061	-2.2281	6.02445	MFN2;TRAPPC8;WIPI2
negative regulation of erythrocyte differentiation (GO:0045647)	2018-02-07	0.104565	0.551444	0.149079	0.784158	-2.6658	6.01922	HSPA9;LDB1
endoplasmic reticulum to cytosol transport (GO:1903513)	2018-04-17	0.0433521	0.347114	0.0734666	0.589615	-1.90945	5.99262	ERLEC1;OS9;SYVN1;DERL2
tRNA modification (GO:0006400)	1958-11-01	0.00618665	0.104311	0.0159339	0.275271	-1.17833	5.99223	QTRT1;AARS2;SSB;NSUN2;PUS1;URM1;TRMT6;WDR4;THUMPD3;CDKAL1;TRMT1
regulation of DNA recombination (GO:0000018)	1934-07-01	0.0173342	0.198016	0.0355571	0.4213	-1.47655	5.98752	RAD51AP1;SETD2;PPP4C;RPA2;SIRT6;SUPT6H;KPNA1
regulation of mitochondrial membrane potential (GO:0051881)	1936-07-01	0.0233739	0.233084	0.0446535	0.453971	-1.5878	5.96398	PRDX3;HEBP2;PPA2;AKT1;PARK7;SLC25A36;BCL2L1
regulation of neuroblast proliferation (GO:1902692)	2018-03-11	0.0533249	0.388392	0.0878444	0.63915	-2.03079	5.95296	NF1;CTNNB1;VEGFA
regulation of generation of precursor metabolites and energy (GO:0043467)	1947-09-01	0.011933	0.165249	0.0264813	0.371902	-1.3366	5.91908	NUP214;NUP107;NUP155;NUP210;NUP85;NUP50;PRKAG1;NUP43;RAE1
positive regulation of potassium ion transmembrane transport (GO:1901381)	2018-04-16	0.0353501	0.305552	0.0631735	0.545689	-1.76819	5.91009	KCNH2;AKAP9;FLNA;ATP1B3
nuclear mRNA surveillance (GO:0071028)	2018-03-11	0.0533249	0.388392	0.0878444	0.63915	-2.00349	5.87293	EXOSC7;PCID2;XRN1
regulation of primary metabolic process (GO:0080090)	21/140	0.00430457	0.0829457	0.0122142	0.244773	-1.0743	5.85288	HDAC3;HMGCS1;NCOA6;TXNRD1;PSMB10;OAZ3;NCOR2;PSMA5;PSMD6;PSMA4;PSMC6;PSMD4;SIN3B;CARM1;PSMC1;PSMD2;PSME4;PSMD1;PSME2;LDLR;PPARD
G2/M transition of mitotic cell cycle (GO:0000086)	19/127	0.00659274	0.110626	0.0169467	0.291334	-1.1625	5.83785	OFD1;HSP90AA1;PPP1R12A;DCTN3;CUL1;CSNK1D;CSNK1E;DYNLL1;FOXM1;CDC25B;HAUS7;CENPJ;AKAP9;ENSA;CEP63;LCMT1;FBXL7;OPTN;CDK5RAP2
interphase microtubule nucleation by interphase microtubule organizing center (GO:0051415)	2018-02-07	0.104565	0.551444	0.149079	0.784158	-2.58299	5.83225	TUBGCP2;TUBGCP6
peptidyl-proline modification (GO:0018208)	1941-08-01	0.0155253	0.18697	0.0325069	0.404261	-1.39574	5.81365	FKBP2;NTMT1;PIN1;PPIE;PPIH;PPIG;PPID;NKTR
response to UV-A (GO:0070141)	2018-02-07	0.104565	0.551444	0.149079	0.784158	-2.56056	5.7816	AKT1;PPID
cellular response to fibroblast growth factor stimulus (GO:0044344)	14/95	0.0203518	0.218938	0.0404536	0.433856	-1.48379	5.77876	TIA1;RBFOX2;NCBP1;NCBP2;GTF2F2;SETX;FIBP;HNRNPM;PTBP1;HNRNPH1;ITGB1BP1;SHOC2;POLR2I;CD44
positive regulation of mitophagy in response to mitochondrial depolarization (GO:0098779)	2018-02-07	0.104565	0.551444	0.149079	0.784158	-2.5565	5.77244	MFN2;OPTN
regulation of telomerase activity (GO:0051972)	1943-08-01	0.0204294	0.2191	0.0401279	0.431682	-1.47443	5.73669	HMBOX1;HSP90AA1;PARP4;TNKS;PNKP;PARN;NAF1;MAP3K4
positive regulation by host of viral transcription (GO:0043923)	2018-05-18	0.0120905	0.165249	0.0282791	0.38196	-1.29824	5.73215	CTDP1;SNW1;CCNT1;SP1;TAF11
phosphorylation of RNA polymerase II C-terminal domain (GO:0070816)	2018-02-07	0.104565	0.551444	0.149079	0.784158	-2.52801	5.7081	CDK12;CDK13
nucleotide-excision repair, DNA duplex unwinding (GO:0000717)	2018-05-23	0.0339362	0.299031	0.0602201	0.537384	-1.67664	5.67254	CUL4A;DDB1;CHD1L;DDB2;RBX1
negative regulation of telomere maintenance (GO:0032205)	2018-04-18	0.052284	0.388392	0.084551	0.635909	-1.91837	5.66124	TNKS2;ERCC4;TNKS;SLX1A
branched-chain amino acid catabolic process (GO:0009083)	2018-05-22	0.028394	0.264834	0.0526754	0.49817	-1.58455	5.64351	ACAD8;HMGCL;AUH;PPM1K;BCAT2
purine ribonucleoside monophosphate catabolic process (GO:0009169)	2018-02-07	0.104565	0.551444	0.149079	0.784158	-2.49326	5.62964	NUDT3;NUDT4
protein localization to nucleolus (GO:1902570)	2018-02-07	0.104565	0.551444	0.149079	0.784158	-2.49028	5.6229	NOL8;RPF2
positive regulation of tumor necrosis factor-mediated signaling pathway (GO:1903265)	2018-02-08	0.132181	0.59995	0.177247	0.801036	-2.77669	5.61886	ADAM17;CPNE1
regulation of mitochondrion organization (GO:0010821)	1949-09-01	0.0155675	0.18697	0.0324787	0.404261	-1.34962	5.61789	FLCN;SREBF1;USP36;ZBTB17;KAT2A;VDAC1;MFF;SQSTM1;SREBF2
COPI-coated vesicle budding (GO:0035964)	2018-02-07	0.104565	0.551444	0.149079	0.784158	-2.48651	5.6144	ARFGAP3;ARFGAP2
regulation of gene silencing by miRNA (GO:0060964)	1968-11-01	0.0199319	0.215327	0.0394115	0.426593	-1.4322	5.60768	NUP214;NUP107;NUP155;NUP210;NUP85;NUP50;AGO2;NUP43;POLR2I;RAE1;EIF4G1
transcription-coupled nucleotide-excision repair (GO:0006283)	1974-12-01	0.0151792	0.185483	0.0319061	0.401057	-1.33676	5.59813	CUL4A;DDB1;ISY1;USP7;COPS5;LIG1;PAPD7;ERCC4;PPIE;RPA2;POLR2I;RBX1
nucleotide-excision repair, preincision complex assembly (GO:0006294)	2018-06-30	0.0306234	0.277698	0.0552079	0.50552	-1.60496	5.59489	CUL4A;DDB1;RPA2;CHD1L;DDB2;RBX1
T cell homeostasis (GO:0043029)	2018-03-11	0.0533249	0.388392	0.0878444	0.63915	-1.90639	5.5883	AKT1;NCKAP1L;JAK3
protein stabilization (GO:0050821)	22/153	0.00589733	0.102556	0.0157052	0.275271	-1.08644	5.57696	USP13;USP36;HSP90AA1;USP7;USP33;SYVN1;WIZ;ATP1B3;IGF1;PARK7;PHB2;HCFC1;PDCD10;CHORDC1;DVL3;FLNA;PIN1;MDM4;SUGT1;VHL;ZSWIM7;CCT5
production of miRNAs involved in gene silencing by miRNA (GO:0035196)	2018-06-29	0.0262387	0.2549	0.0490752	0.47675	-1.53156	5.57566	NCBP1;AGO2;SRRT;DGCR8;DROSHA;TARBP2
regulation of isotype switching (GO:0045191)	2018-02-08	0.132181	0.59995	0.177247	0.801036	-2.754	5.57296	TP53BP1;SUPT6H
nucleotide-excision repair, DNA incision (GO:0033683)	1941-08-01	0.0155253	0.18697	0.0325069	0.404261	-1.32901	5.5357	CUL4A;DDB1;PAPD7;ERCC4;RPA2;CHD1L;DDB2;RBX1
activation of protein kinase B activity (GO:0032148)	1931-06-01	0.0354604	0.305552	0.061782	0.540323	-1.65715	5.53378	PRR5;MLST8;AKT1;ITGB1BP1;IGF1;PARK7
posttranscriptional regulation of gene expression (GO:0010608)	1945-08-01	0.0263421	0.255198	0.0488529	0.47675	-1.52058	5.52974	CYFIP2;APP;CYFIP1;CDC123;RC3H1;MATR3;METAP1;EIF2A
histone H2A monoubiquitination (GO:0035518)	2018-04-18	0.052284	0.388392	0.084551	0.635909	-1.87362	5.52919	DDB1;TRIM37;BCOR;DDB2
regulation of nuclear cell cycle DNA replication (GO:0033262)	2018-02-07	0.104565	0.551444	0.149079	0.784158	-2.44877	5.52918	WIZ;DBF4B
protein peptidyl-prolyl isomerization (GO:0000413)	1938-07-01	0.0307234	0.277698	0.0551225	0.50552	-1.58667	5.52596	FKBP2;PIN1;PPIE;PPIH;PPIG;PPID;NKTR
tRNA processing (GO:0008033)	1963-11-01	0.0115634	0.165249	0.0257776	0.368987	-1.23735	5.51845	QTRT1;AARS2;SSB;NSUN2;URM1;RTCB;TRMT6;WDR4;RPP21;CDKAL1;TRMT1
regulation of hyaluronan biosynthetic process (GO:1900125)	2018-02-07	0.104565	0.551444	0.149079	0.784158	-2.44169	5.51321	CLTC;NFKB1
positive regulation of cyclin-dependent protein serine/threonine kinase activity (GO:0045737)	1931-06-01	0.0354604	0.305552	0.061782	0.540323	-1.6485	5.50491	ADAM17;CCNT1;AKT1;CCNC;CCNL1;PKD1
nuclear import (GO:0051170)	1972-12-01	0.0123247	0.165249	0.0271135	0.377329	-1.25195	5.50375	NUP214;IPO9;NUP107;RANBP3;NUP155;NUP85;CSE1L;NUP50;TSC2;RAE1;KPNB1;TNPO3
viral transcription (GO:0019083)	16/114	0.0211646	0.225519	0.0420811	0.447208	-1.42472	5.49291	NUP214;RPS9;NUP107;RPL3;NUP155;NUP210;RPL21;RPS6;USF2;RPL6;NUP85;NUP50;NUP43;RAE1;RPL17;RPS13
glutamine family amino acid metabolic process (GO:0009064)	2018-05-24	0.0401034	0.3368	0.0683452	0.577558	-1.70666	5.48913	GLUD1;GCLC;FPGS;ALDH18A1;GGT1
protein retention in ER lumen (GO:0006621)	2018-02-07	0.104565	0.551444	0.149079	0.784158	-2.43059	5.48813	OS9;GPAA1
mannose metabolic process (GO:0006013)	2018-02-08	0.132181	0.59995	0.177247	0.801036	-2.71108	5.48609	PMM2;MAN2C1
activation of cysteine-type endopeptidase activity (GO:0097202)	2018-03-13	0.0819731	0.498253	0.120729	0.736344	-2.19309	5.48572	CYFIP2;CASP8;CIDEB
nucleotide-excision repair, DNA damage recognition (GO:0000715)	2018-05-24	0.0401034	0.3368	0.0683452	0.577558	-1.70405	5.48073	CUL4A;DDB1;COPS5;DDB2;RBX1
fatty acid derivative biosynthetic process (GO:1901570)	2018-05-25	0.0469065	0.360748	0.0770451	0.597781	-1.7885	5.47208	SLC25A1;HMGCL;BDH1;FAR1;ACACA
activation of signaling protein activity involved in unfolded protein response (GO:0006987)	2018-02-08	0.132181	0.59995	0.177247	0.801036	-2.70023	5.46415	ERN1;PTPN1
positive regulation of deacetylase activity (GO:0090045)	2018-02-07	0.104565	0.551444	0.149079	0.784158	-2.41261	5.44754	C6ORF89;VEGFA
macroautophagy (GO:0016236)	17/111	0.00780756	0.12446	0.0192189	0.307766	-1.12084	5.43906	TSG101;EI24;VPS33A;VTA1;PRKAG1;AMBRA1;STAM;WIPI2;DYNLL1;MFN1;CHMP4B;EPG5;MFN2;VDAC1;SQSTM1;TECPR1;UBXN6
regulation of blood vessel endothelial cell migration (GO:0043535)	1951-09-01	0.0199548	0.215327	0.0393561	0.426593	-1.38426	5.41841	MAP2K3;ADAM17;SP1;AKT3;ATP5A1;NF1;AKT1;HSPB1;VEGFA
apoptotic nuclear changes (GO:0030262)	2018-05-24	0.0401034	0.3368	0.0683452	0.577558	-1.68018	5.40395	DFFA;ACIN1;CDK5RAP3;KPNB1;KPNA1
magnesium ion transport (GO:0015693)	2018-03-12	0.0669472	0.451857	0.103769	0.702061	-1.99852	5.4037	NIPAL3;NIPA1;NIPA2
negative regulation of proteasomal protein catabolic process (GO:1901799)	2018-06-29	0.0262387	0.2549	0.0490752	0.47675	-1.48215	5.39581	USP7;UBXN1;TLK2;PARK7;FHIT;CCAR2
corticosteroid receptor signaling pathway (GO:0031958)	2018-02-07	0.104565	0.551444	0.149079	0.784158	-2.37402	5.36041	RBM14;NCOA6
regulation of intracellular steroid hormone receptor signaling pathway (GO:0033143)	2018-06-28	0.0222913	0.226584	0.0433807	0.448779	-1.40792	5.35511	UFL1;CARM1;SAFB2;RNF6;PARK7;RUNX1
histone deacetylation (GO:0016575)	1937-07-01	0.0268783	0.257547	0.0497137	0.478973	-1.48075	5.35504	ELK4;RBM14;HDAC10;SIN3B;MORF4L2;MIER1;BAZ2A
regulation of RNA biosynthetic process (GO:2001141)	2018-02-08	0.132181	0.59995	0.177247	0.801036	-2.63896	5.34015	NCOA3;NMD3
lysosome localization (GO:0032418)	2018-06-30	0.0306234	0.277698	0.0552079	0.50552	-1.53078	5.33628	VPS33A;PLEKHM1;KXD1;PIK3CG;ARL8B;NDEL1
lipid phosphorylation (GO:0046834)	1936-07-01	0.0233739	0.233084	0.0446535	0.453971	-1.42005	5.33388	DGKE;PIK3CA;PI4KA;IP6K1;DGKZ;PIK3CG;IP6K2
inner mitochondrial membrane organization (GO:0007007)	1937-07-01	0.0268783	0.257547	0.0497137	0.478973	-1.47231	5.3245	ATP5A1;ATP5D;ATP5C1;ATP5J;ATP5I;TIMM10;ATP5G1
response to hydrogen peroxide (GO:0042542)	1944-08-01	0.023254	0.233084	0.0443495	0.453971	-1.41395	5.31826	PRDX3;SETX;ZNF580;PDCD10;TNFAIP3;PARK7;APTX;NFE2L2
DNA methylation (GO:0006306)	2018-04-19	0.0621365	0.429808	0.0963977	0.672101	-1.90751	5.29988	DNMT1;MTRR;BAZ2A;GATAD2A
snRNA modification (GO:0040031)	2018-02-07	0.104565	0.551444	0.149079	0.784158	-2.34446	5.29366	MRPL1;MEPCE
peptide catabolic process (GO:0043171)	2018-05-26	0.0543515	0.388392	0.086311	0.635909	-1.81693	5.29142	NPEPPS;RNPEPL1;XPNPEP1;RNPEP;GGT1
cellular response to fluid shear stress (GO:0071498)	2018-03-13	0.0819731	0.498253	0.120729	0.736344	-2.10003	5.25293	HDAC3;SREBF2;NFE2L2
positive regulation of Wnt signaling pathway (GO:0030177)	20/141	0.00971283	0.143725	0.0230926	0.352112	-1.13152	5.24383	MACF1;TNKS;CSNK1D;CSNK1E;CCAR2;NFKB1;PSMB10;PSMA5;PSMD6;PSMA4;PSMC6;PSMD4;TNKS2;PSMC1;PSMD2;PSME4;PIN1;PSMD1;PSME2;RNF220
RNA methylation (GO:0001510)	1950-09-01	0.0176622	0.200457	0.0358043	0.4213	-1.29891	5.24283	NSUN5P1;NSUN5P2;WTAP;NSUN2;MEPCE;NOP2;TRMT6;THUMPD3;FTSJ3
positive regulation of sequence-specific DNA binding transcription factor activity (GO:0051091)	28/216	0.00888484	0.136066	0.0223054	0.343093	-1.10864	5.23658	APP;ATF2;GTF2A2;TRADD;PARK7;LRP8;PHB2;EDA2R;MALT1;PRDX3;STK36;AKT1;TP53BP1;TRIM21;BUD31;NFKB1;VEGFA;FER;AIM2;COPS5;JMY;CTNNB1;TRIM37;ARHGEF2;TCF3;TRIM38;UBE2V1;CARD11
protein K63-linked deubiquitination (GO:0070536)	2018-06-29	0.0262387	0.2549	0.0490752	0.47675	-1.43467	5.22296	BABAM1;USP13;OTUD5;USP33;TNFAIP3;STAMBP
formation of translation preinitiation complex (GO:0001731)	2018-02-08	0.132181	0.59995	0.177247	0.801036	-2.57988	5.22061	DENR;EIF4B
positive regulation of protein localization to membrane (GO:1905477)	15/96	0.0100335	0.147228	0.0232506	0.352986	-1.13428	5.21974	MIEF1;DYNLL1;MFF;DLG1;BCL2L11;CASP8;MYO1C;TFDP1;CHORDC1;NMT1;AKT1;FYN;ITGB1BP1;STX3;SQSTM1
release of cytochrome c from mitochondria (GO:0001836)	2018-04-19	0.0621365	0.429808	0.0963977	0.672101	-1.8689	5.1926	GGCT;MFF;BCL2L1;TIMM50
positive regulation of DNA biosynthetic process (GO:2000573)	1956-10-01	0.0134545	0.172208	0.028988	0.382147	-1.20239	5.18041	HMBOX1;HSP90AA1;TNKS2;TNKS;PNKP;PARN;NAF1;CHTF18;CCT5;MAP3K4
histone H2A ubiquitination (GO:0033522)	2018-04-18	0.052284	0.388392	0.084551	0.635909	-1.75437	5.17725	DDB1;TRIM37;BCOR;DDB2
protein K48-linked deubiquitination (GO:0071108)	2018-05-24	0.0401034	0.3368	0.0683452	0.577558	-1.60667	5.16751	OTUD5;USP5;USP33;TNFAIP3;OTUB1
regulation of establishment of planar polarity (GO:0090175)	14/90	0.0130806	0.168653	0.0285446	0.38196	-1.19134	5.1664	CLTC;AP2B1;PSMB10;PSMA5;PSMD6;PSMA4;PSMC6;PSMD4;PSMC1;PSMD2;PSME4;DVL3;PSMD1;PSME2
positive regulation of neuroblast proliferation (GO:0002052)	2018-02-08	0.132181	0.59995	0.177247	0.801036	-2.54266	5.14529	CTNNB1;VEGFA
positive regulation of intracellular protein transport (GO:0090316)	20/153	0.0223321	0.226584	0.0447404	0.453971	-1.35252	5.14191	SH3GLB1;USP36;ZBTB17;B3GAT3;SEC16A;UBE2D3;HUWE1;MIEF1;MFF;UBE2J2;SREBF2;CYB5R1;NPEPPS;KAT2A;MYO1C;XPO4;PDCD10;CHORDC1;FYN;ITGB1BP1
positive regulation of DNA-templated transcription, initiation (GO:2000144)	2018-04-17	0.0433521	0.347114	0.0734666	0.589615	-1.63313	5.12542	SETX;SUB1;CTNNB1;GTF2F2
response to unfolded protein (GO:0006986)	1944-08-01	0.023254	0.233084	0.0443495	0.453971	-1.35926	5.11254	HSPA9;HSP90AA1;HSPH1;HSPA4;HSPB1;HYOU1;HSPA14;OPTN
positive regulation of glycoprotein biosynthetic process (GO:0010560)	2018-03-12	0.0669472	0.451857	0.103769	0.702061	-1.86575	5.04472	GOLGA2;CHORDC1;IGF1
viral budding (GO:0046755)	2018-05-24	0.0401034	0.3368	0.0683452	0.577558	-1.56252	5.02551	LRSAM1;PDCD6IP;TSG101;VTA1;CHMP4B
Golgi transport vesicle coating (GO:0048200)	2018-02-07	0.104565	0.551444	0.149079	0.784158	-2.22332	5.02014	ARFGAP3;ARFGAP2
protein methylation (GO:0006479)	1947-08-01	0.0333492	0.296842	0.0587231	0.530778	-1.47596	5.01932	KIN;PRMT7;PRMT1;CARM1;NTMT1;LCMT1;GSPT1;EZH2
muscle tissue development (GO:0060537)	2018-02-07	0.104565	0.551444	0.149079	0.784158	-2.2135	4.99796	POGLUT1;NF1
positive regulation of blood vessel endothelial cell migration (GO:0043536)	1946-08-01	0.0297039	0.274136	0.0536428	0.49817	-1.41937	4.9912	MAP2K3;ADAM17;SP1;AKT3;ATP5A1;AKT1;HSPB1;VEGFA
regulation of transcription factor import into nucleus (GO:0042990)	2018-04-20	0.0728912	0.466477	0.108973	0.705106	-1.90423	4.98676	HDAC3;NF1;FLNA;HCLS1
regulation by virus of viral protein levels in host cell (GO:0046719)	2018-02-08	0.132181	0.59995	0.177247	0.801036	-2.44637	4.95044	DDB1;DYNLT1
negative regulation of homeostatic process (GO:0032845)	2018-06-29	0.0262387	0.2549	0.0490752	0.47675	-1.3583	4.94493	HSPA9;FLCN;LDB1;ERCC4;TNFAIP3;PIM3
nucleobase-containing compound catabolic process (GO:0034655)	1944-08-01	0.023254	0.233084	0.0443495	0.453971	-1.31076	4.93013	EXOSC7;TATDN1;ENTPD4;ENTPD6;PPP1R8;HNRNPD;NUDT5;SND1
DNA replication (GO:0006260)	17/121	0.0177212	0.200478	0.0367057	0.4213	-1.21573	4.90305	RBM14;MCM7;NCOA6;PNKP;RPA2;IGF1;FAM111A;KIN;HELB;ORC6;KAT5;NASP;ERCC4;ORC3;RBBP8;MCM4;POLG
COPI coating of Golgi vesicle (GO:0048205)	2018-02-07	0.104565	0.551444	0.149079	0.784158	-2.17002	4.89979	ARFGAP3;ARFGAP2
positive regulation of transcription initiation from RNA polymerase II promoter (GO:0060261)	2018-04-18	0.052284	0.388392	0.084551	0.635909	-1.65625	4.88771	PSMC6;PSMC1;SUB1;GTF2F2
positive regulation of histone methylation (GO:0031062)	2018-05-25	0.0469065	0.360748	0.0770451	0.597781	-1.58979	4.86413	CHTOP;DNMT1;SNW1;MYB;CTNNB1
proteasomal ubiquitin-independent protein catabolic process (GO:0010499)	2018-05-25	0.0469065	0.360748	0.0770451	0.597781	-1.58493	4.84925	PSMA5;PSMA4;PSME4;PSMB10;NFE2L2
mRNA 3'-splice site recognition (GO:0000389)	2018-02-07	0.104565	0.551444	0.149079	0.784158	-2.14546	4.84434	ISY1;SF1
RNA splicing, via transesterification reactions (GO:0000375)	2018-05-26	0.0543515	0.388392	0.086311	0.635909	-1.66164	4.83916	SCAF11;PRPF3;WDR83;SF3B1;SRRM1
regulation of necrotic cell death (GO:0010939)	2018-03-14	0.0982962	0.551444	0.13862	0.784158	-2.08409	4.8346	HEBP2;CASP8;TRADD
response to type I interferon (GO:0034340)	2018-02-08	0.132181	0.59995	0.177247	0.801036	-2.38798	4.83227	SETD2;SP100
macromolecule modification (GO:0043412)	2018-05-25	0.0469065	0.360748	0.0770451	0.597781	-1.56276	4.78142	SETD5;ST6GAL1;PARN;ST6GALNAC4;ST6GALNAC6
positive regulation of neuron migration (GO:2001224)	2018-03-13	0.0819731	0.498253	0.120729	0.736344	-1.89632	4.74339	ZNF609;NSMF;ARHGEF2
positive regulation of mitochondrion organization (GO:0010822)	17/129	0.0310623	0.280039	0.0574093	0.521592	-1.3629	4.73167	SH3GLB1;USP36;ZBTB17;UBE2D3;HUWE1;CIDEB;HTT;MIEF1;PARK7;MFF;UBE2J2;SREBF2;CYB5R1;NPEPPS;KAT2A;BCL2L11;APOPT1
positive regulation of ER-associated ubiquitin-dependent protein catabolic process (GO:1903071)	2018-02-08	0.132181	0.59995	0.177247	0.801036	-2.33283	4.72068	SGTA;NFE2L2
ER to Golgi vesicle-mediated transport (GO:0006888)	23/181	0.0205214	0.219416	0.0424219	0.448779	-1.20673	4.68971	SEC24B;DCTN4;DCTN3;GOSR1;COG2;MIA3;TRAPPC8;ARFGAP3;DYNLL1;COPZ1;ARFGAP2;GOLGA2;DYNC1LI2;TRAPPC6A;TFG;TRAPPC6B;GOLGB1;CAPZA2;TRAPPC12;HYOU1;SEC24D;SPTAN1;YKT6
membrane lipid metabolic process (GO:0006643)	2018-04-19	0.0621365	0.429808	0.0963977	0.672101	-1.68187	4.67296	POGLUT1;SPTLC1;ST6GALNAC4;B4GALT4
cellular response to interleukin-15 (GO:0071350)	2018-03-14	0.0982962	0.551444	0.13862	0.784158	-2.00969	4.66203	IL15RA;IL2RG;JAK3
polyamine metabolic process (GO:0006595)	2018-03-13	0.0819731	0.498253	0.120729	0.736344	-1.85586	4.64217	DHPS;OAZ3;SRM
positive regulation of cellular catabolic process (GO:0031331)	16/107	0.0120662	0.165249	0.0269713	0.376845	-1.05086	4.64201	SH3GLB1;PTPN1;HSP90AA1;ARNT;RC3H1;ABHD5;IGF1;GTPBP1;FLCN;ITCH;STK11;CNOT1;PHKG2;TP53INP1;TRIM21;OPTN
folic acid metabolic process (GO:0046655)	2018-04-20	0.0728912	0.466477	0.108973	0.705106	-1.75745	4.60238	MTRR;MTHFD2;SHMT1;FPGS
negative regulation of G0 to G1 transition (GO:0070317)	1938-07-01	0.0307234	0.277698	0.0551225	0.50552	-1.31731	4.58785	UXT;L3MBTL2;TFDP1;CBX3;RBBP8;PHC3;EZH2
positive regulation of cellular biosynthetic process (GO:0031328)	20/160	0.0340474	0.299259	0.0626915	0.545556	-1.35564	4.58206	SREBF1;HSP90AA1;LDB1;POLDIP3;PRMT1;EIF4A3;ARNT;NMD3;DBF4B;IGF1;PARK7;LARP4;NFKB1;CTDNEP1;RPS6KB1;SP1;HNRNPD;AKT1;EIF3C;LDLR
protein localization to cytoplasmic stress granule (GO:1903608)	2018-02-08	0.132181	0.59995	0.177247	0.801036	-2.25825	4.56975	TIA1;SSB
regulation of ARF protein signal transduction (GO:0032012)	1931-06-01	0.0354604	0.305552	0.061782	0.540323	-1.36657	4.56345	GIT2;APLP2;ARAP1;ARFGAP3;GIT1;ARFGAP2
protein exit from endoplasmic reticulum (GO:0032527)	2018-04-20	0.0728912	0.466477	0.108973	0.705106	-1.74075	4.55865	ERLEC1;OS9;SYVN1;DERL2
viral RNA genome replication (GO:0039694)	2018-03-13	0.0819731	0.498253	0.120729	0.736344	-1.82133	4.55581	ATG16L2;PCBP2;PI4KA
peptidyl-diphthamide metabolic process (GO:0017182)	2018-02-09	0.161191	0.643113	0.206133	0.827515	-2.49239	4.54902	DPH2;DPH7
macropinocytosis (GO:0044351)	2018-02-07	0.104565	0.551444	0.149079	0.784158	-2.01197	4.54292	MAPKAPK3;DOCK2
TORC1 signaling (GO:0038202)	2018-02-09	0.161191	0.643113	0.206133	0.827515	-2.48582	4.53704	MLST8;CARD11
positive regulation of ERAD pathway (GO:1904294)	2018-03-14	0.0982962	0.551444	0.13862	0.784158	-1.9554	4.53608	USP13;SGTA;NFE2L2
erythrocyte differentiation (GO:0030218)	1936-06-01	0.0667741	0.451857	0.101243	0.697562	-1.67513	4.53363	HSPA9;ACIN1;HCLS1;NCKAP1L;JAK3;VEGFA
organic hydroxy compound biosynthetic process (GO:1901617)	1950-08-01	0.04607	0.360748	0.0757318	0.597781	-1.4698	4.52343	OSBPL9;OSBPL7;OSBPL3;OSBPL2;PARK7;LBR;SLC27A5;TM7SF2
positive regulation of IRE1-mediated unfolded protein response (GO:1903896)	2018-02-09	0.161191	0.643113	0.206133	0.827515	-2.47467	4.51669	PTPN1;BCL2L11
phospholipid biosynthetic process (GO:0008654)	1938-07-01	0.0307234	0.277698	0.0551225	0.50552	-1.29626	4.51454	FDPS;DGKE;CPNE1;PIP5K1A;FAR1;AGPAT3;DHDDS
bile acid biosynthetic process (GO:0006699)	2018-05-27	0.0624395	0.431054	0.0961311	0.672101	-1.62709	4.51283	OSBPL9;OSBPL7;OSBPL3;OSBPL2;SLC27A5
fibroblast growth factor receptor signaling pathway (GO:0008543)	1979-12-01	0.0244855	0.24121	0.0464826	0.463109	-1.21576	4.51009	SETX;FIBP;HNRNPM;PTBP1;TIA1;RBFOX2;NCBP1;HNRNPH1;NCBP2;SHOC2;POLR2I;GTF2F2
vascular endothelial growth factor signaling pathway (GO:0038084)	2018-02-08	0.132181	0.59995	0.177247	0.801036	-2.22499	4.50245	MYO1C;VEGFA
positive regulation of DNA-templated transcription, elongation (GO:0032786)	2018-05-25	0.0469065	0.360748	0.0770451	0.597781	-1.46703	4.48851	SUPT4H1;SUPT5H;THOC5;GTF2F2;SUPT6H
regulation of cellular amide metabolic process (GO:0034248)	1939-07-01	0.0349209	0.305406	0.0608835	0.539137	-1.33779	4.48784	CTSA;CYFIP2;APP;CYFIP1;CDC123;METAP1;EIF2A
cellular response to vascular endothelial growth factor stimulus (GO:0035924)	2018-05-26	0.0543515	0.388392	0.086311	0.635909	-1.54041	4.48612	ERN1;MAP2K3;HSPB1;ITGB1BP1;VEGFA
positive regulation of autophagy (GO:0010508)	1968-10-01	0.0460158	0.360748	0.0761491	0.597781	-1.45702	4.48583	SH3GLB1;FLCN;STK11;TP53INP1;HTT;TSC2;PARK7;SUPT5H;TRIM21;OPTN
phosphatidylinositol biosynthetic process (GO:0006661)	14/99	0.0280842	0.264834	0.0522412	0.49817	-1.25158	4.47133	MTMR2;PGAP2;PIGO;PIGN;SACM1L;INPPL1;PIK3CG;INPP4A;PIK3CA;INPP5E;PI4KA;PIP4K2A;PIP5K1A;SBF1
Rac protein signal transduction (GO:0016601)	2018-04-20	0.0728912	0.466477	0.108973	0.705106	-1.70144	4.45572	FARP2;CYFIP1;DBNL;NCOA3
sterol metabolic process (GO:0016125)	1960-10-01	0.0212851	0.225519	0.0414145	0.441461	-1.15599	4.45026	STARD3;MVK;FDX1;CLN8;LDLRAP1;LBR;CLN6;APOL2;PPARD;TM7SF2
positive regulation of transforming growth factor beta receptor signaling pathway (GO:0030511)	2018-04-20	0.0728912	0.466477	0.108973	0.705106	-1.69914	4.44969	FLCN;ADAM17;STK11;SNW1
histone arginine methylation (GO:0034969)	2018-03-13	0.0819731	0.498253	0.120729	0.736344	-1.77724	4.44552	PRMT7;PRMT1;CARM1
regulation of TOR signaling (GO:0032006)	1968-11-01	0.0199319	0.215327	0.0394115	0.426593	-1.12963	4.42298	FLCN;SEC13;DEPTOR;HDAC3;WDR59;MIOS;PIK3CA;MLST8;TSC2;RFFL;FBXO9
positive regulation of protein glycosylation (GO:0060050)	2018-02-07	0.104565	0.551444	0.149079	0.784158	-1.95421	4.41249	GOLGA2;CHORDC1
regulation of triglyceride biosynthetic process (GO:0010866)	2018-03-14	0.0982962	0.551444	0.13862	0.784158	-1.90067	4.40913	CTDNEP1;SREBF1;LDLR
regulation of organelle assembly (GO:1902115)	1948-08-01	0.0372869	0.319719	0.0640967	0.552302	-1.34039	4.40871	ATXN2L;AKAP13;PDCD6IP;TSG101;CENPJ;TRAPPC12;TBC1D14;STAM
hydrogen peroxide catabolic process (GO:0042744)	2018-03-15	0.115801	0.57906	0.157334	0.792775	-2.04129	4.40078	PRDX3;PRDX5;PRDX1
cell projection assembly (GO:0030031)	2018-04-21	0.0845218	0.506405	0.122238	0.736579	-1.77865	4.39459	CYFIP2;CYFIP1;NCOA3;NCKAP1L
positive regulation of proteasomal ubiquitin-dependent protein catabolic process (GO:0032436)	1971-11-01	0.0267255	0.25749	0.0496483	0.478973	-1.2124	4.39148	NUB1;USP5;CSNK1A1;SGTA;SUMO2;RNF19B;CSNK1D;CSNK1E;TRIB1;NFE2L2;RBX1
positive regulation of proteasomal protein catabolic process (GO:1901800)	1974-11-01	0.0350484	0.305552	0.0615453	0.540323	-1.30981	4.38921	USP13;NUB1;OSBPL7;USP5;CSNK1A1;SUMO2;RNF19B;CSNK1D;CSNK1E;TRIB1;RBX1
positive regulation of viral release from host cell (GO:1902188)	2018-03-16	0.134366	0.59995	0.176767	0.801036	-2.18444	4.38457	DDB1;TSG101;CHMP4B
regulation of protein glycosylation (GO:0060049)	2018-03-13	0.0819731	0.498253	0.120729	0.736344	-1.74908	4.37508	GOLGA2;KAT2B;CHORDC1
regulation of cell cycle (GO:0051726)	27/216	0.0157565	0.188594	0.035017	0.4213	-1.05268	4.36913	ANKRD17;LIN37;CTBP1;GMNN;TXLNG;FOXM1;TTC28;STK10;MAEA;PIM3;TRIM21;CDK5RAP3;MAP3K4;LIN52;MAP4K4;MAP2K3;ZBTB17;TSC2;OXSR1;YY1AP1;HCFC1;RBL2;BOP1;SON;IRF1;TAOK1;C6ORF89
regulation of cellular response to stress (GO:0080135)	15/105	0.0217014	0.226584	0.0427413	0.448779	-1.14013	4.36714	NUP214;HSP90AA1;NUP107;NUP155;NUP210;RPA2;CCAR2;HSPH1;NUP85;NUP50;CHORDC1;MLST8;NUP43;RAE1;EIF4G1
positive regulation of Notch signaling pathway (GO:0045747)	1934-06-01	0.0527961	0.388392	0.084154	0.635909	-1.47759	4.34605	KAT2B;POGLUT1;SNW1;PDCD10;ZMIZ1;ITGB1BP1
7-methylguanosine mRNA capping (GO:0006370)	1933-06-01	0.0465381	0.360748	0.0762569	0.597781	-1.41294	4.33417	NCBP1;NCBP2;FAM103A1;POLR2I;SUPT5H;GTF2F2
positive regulation of viral genome replication (GO:0045070)	1932-06-01	0.040762	0.3368	0.0687986	0.578602	-1.34994	4.3198	DDB1;PPIE;PPIH;PPID;TARBP2;SRPK1
nucleotide-binding domain, leucine rich repeat containing receptor signaling pathway (GO:0035872)	2018-05-26	0.0543515	0.388392	0.086311	0.635909	-1.48233	4.31696	ITCH;CASP8;RNF34;TNFAIP3;UBE2V1
positive regulation of dendritic spine morphogenesis (GO:0061003)	2018-02-08	0.132181	0.59995	0.177247	0.801036	-2.12442	4.29894	CAPRIN1;LRP8
respiratory chain complex IV assembly (GO:0008535)	2018-05-26	0.0543515	0.388392	0.086311	0.635909	-1.46952	4.27966	COA4;COA1;COX16;COX15;COA5
positive regulation of cellular response to transforming growth factor beta stimulus (GO:1903846)	2018-04-20	0.0728912	0.466477	0.108973	0.705106	-1.63405	4.27922	FLCN;ADAM17;STK11;SNW1
positive regulation of mRNA metabolic process (GO:1903313)	2018-03-13	0.0819731	0.498253	0.120729	0.736344	-1.70798	4.27228	CNOT1;RC3H1;GTPBP1
stimulatory C-type lectin receptor signaling pathway (GO:0002223)	17/122	0.0190905	0.208861	0.0389412	0.426593	-1.07835	4.2687	CUL1;MALT1;NFKB1;PSMB10;PSMA5;PSMD6;PSMA4;PSMC6;PSMD4;PSMC1;PSMD2;PSME4;PSMD1;PSME2;FYN;UBE2V1;CARD11
regulation of retinoic acid receptor signaling pathway (GO:0048385)	2018-03-14	0.0982962	0.551444	0.13862	0.784158	-1.83968	4.26764	SNW1;CNOT1;EZH2
cofactor biosynthetic process (GO:0051188)	1932-06-01	0.040762	0.3368	0.0687986	0.578602	-1.33002	4.25606	HSPA9;ISCA1;PANK2;ABCB6;FAM96B;NARFL
platelet aggregation (GO:0070527)	1934-06-01	0.0527961	0.388392	0.084154	0.635909	-1.44635	4.25417	FIBP;GNAS;FLNA;HSPB1;METAP1;PIK3CG
innate immune response activating cell surface receptor signaling pathway (GO:0002220)	17/125	0.0236882	0.234674	0.0462375	0.46198	-1.13114	4.2336	CUL1;MALT1;NFKB1;PSMB10;PSMA5;PSMD6;PSMA4;PSMC6;PSMD4;PSMC1;PSMD2;PSME4;PSMD1;PSME2;FYN;UBE2V1;CARD11
response to muramyl dipeptide (GO:0032495)	2018-02-10	0.191189	0.694097	0.235459	0.851185	-2.55135	4.22119	ARHGEF2;NLRP1
peptidyl-asparagine modification (GO:0018196)	1946-08-01	0.0297039	0.274136	0.0536428	0.49817	-1.19988	4.21935	ST6GAL1;DERL3;ALG5;SYVN1;HIF1AN;ST6GALNAC4;UGGT1;ST6GALNAC6
negative regulation of nitrogen compound metabolic process (GO:0051172)	2018-02-08	0.132181	0.59995	0.177247	0.801036	-2.08076	4.2106	CLTC;LDLR
intracellular pH reduction (GO:0051452)	1934-06-01	0.0527961	0.388392	0.084154	0.635909	-1.43046	4.20744	ATP6V0B;GPR89A;ATP6V1H;CLCN3;GPR89B;ATP6V0A1
viral gene expression (GO:0019080)	15/111	0.0338443	0.298972	0.0609048	0.539137	-1.24191	4.20509	NUP214;RPS9;NUP107;RPL3;NUP155;NUP210;RPL21;RPS6;RPL6;NUP85;NUP50;NUP43;RAE1;RPL17;RPS13
regulation of autophagosome assembly (GO:2000785)	1934-06-01	0.0527961	0.388392	0.084154	0.635909	-1.42963	4.20499	SH3GLB1;LRSAM1;CHMP4B;PIP4K2A;TBC1D14;RAB3GAP1
modulation by symbiont of host cellular process (GO:0044068)	2018-02-08	0.132181	0.59995	0.177247	0.801036	-2.06132	4.17125	KPNB1;KPNA1
mRNA modification (GO:0016556)	2018-03-14	0.0982962	0.551444	0.13862	0.784158	-1.79734	4.16942	WTAP;PUS1;TRMT6
cell cycle G1/S phase transition (GO:0044843)	14/93	0.0171479	0.197173	0.0353295	0.4213	-1.02398	4.16338	RANBP3;MCM7;CUL1;RPA2;GSPT1;CUL4A;PPP6C;ORC6;NASP;RPS6KB1;ORC3;MCM4;RCC1;CDKN3
regulation of MAP kinase activity (GO:0043405)	1988-12-01	0.0507494	0.386595	0.0830787	0.635909	-1.39627	4.16207	PTPN1;TSG101;PDCD10;GBA;STK38;NF1;CDK12;TRIB1;CDK5RAP3;PIK3CG;EZH2;VEGFA
posttranslational protein targeting to endoplasmic reticulum membrane (GO:0006620)	2018-02-08	0.132181	0.59995	0.177247	0.801036	-2.05664	4.16179	CHMP4B;HYOU1
death-inducing signaling complex assembly (GO:0071550)	2018-02-08	0.132181	0.59995	0.177247	0.801036	-2.05636	4.16122	CASP8;TRADD
regulation of release of cytochrome c from mitochondria (GO:0090199)	1941-07-01	0.0444134	0.353995	0.0734707	0.589615	-1.33459	4.15619	BCL2L11;AKT1;CIDEB;APOPT1;IGF1;MFF;BCL2L1
rRNA pseudouridine synthesis (GO:0031118)	2018-02-09	0.161191	0.643113	0.206133	0.827515	-2.27715	4.15617	MRPL1;NAF1
insulin metabolic process (GO:1901142)	2018-02-09	0.161191	0.643113	0.206133	0.827515	-2.26435	4.13282	ERN1;CPD
7-methylguanosine RNA capping (GO:0009452)	1933-06-01	0.0465381	0.360748	0.0762569	0.597781	-1.34416	4.12318	NCBP1;NCBP2;FAM103A1;POLR2I;SUPT5H;GTF2F2
miRNA loading onto RISC involved in gene silencing by miRNA (GO:0035280)	2018-02-08	0.132181	0.59995	0.177247	0.801036	-2.02895	4.10575	AGO2;TARBP2
Golgi organization (GO:0007030)	17/122	0.0190905	0.208861	0.0389412	0.426593	-1.03694	4.10479	CSNK1A1;STX16;SEC16A;SURF4;COG2;HTT;CSNK1D;GCC2;TRAPPC8;GOLGA2;NSFL1C;PDCD10;GOLGB1;MYO18A;TRAPPC12;ARHGEF7;OPTN
myeloid cell differentiation (GO:0030099)	1945-07-01	0.0679843	0.455002	0.102894	0.702061	-1.52391	4.09699	HSPA9;PRDX3;NCOA6;KAT6A;ACIN1;HCLS1;JAK3
regulation of leukocyte migration (GO:0002685)	2018-03-14	0.0982962	0.551444	0.13862	0.784158	-1.75963	4.08193	STK10;MIA3;VEGFA
glucocorticoid receptor signaling pathway (GO:0042921)	2018-02-07	0.104565	0.551444	0.149079	0.784158	-1.80738	4.08097	RBM14;NCOA6
negative regulation of protein binding (GO:0032091)	1968-11-01	0.0199319	0.215327	0.0394115	0.426593	-1.04175	4.07892	GOLGA2;ADAM15;ITGA4;USP33;AKT1;PIN1;TMC8;ITGB1BP1;CSNK1E;PARK7;AES
leucine metabolic process (GO:0006551)	2018-02-08	0.132181	0.59995	0.177247	0.801036	-2.01292	4.07331	HMGCL;BCAT2
regulation of protein ADP-ribosylation (GO:0010835)	2018-02-09	0.161191	0.643113	0.206133	0.827515	-2.23117	4.07225	KAT2B;PNKP
positive regulation of fibroblast apoptotic process (GO:2000271)	2018-02-07	0.104565	0.551444	0.149079	0.784158	-1.80079	4.06609	BCL2L11;STK17A
fatty acid oxidation (GO:0019395)	1951-08-01	0.0509287	0.386595	0.0819949	0.631992	-1.36326	4.05889	ACADVL;SLC25A17;AUH;HACL1;ADIPOR2;MCAT;PEX13;PPARD
neuron remodeling (GO:0016322)	2018-02-07	0.104565	0.551444	0.149079	0.784158	-1.79166	4.04547	FARP2;APP
regulation of extrinsic apoptotic signaling pathway (GO:2001236)	1960-10-01	0.0212851	0.225519	0.0414145	0.441461	-1.04956	4.04055	SP100;CASP8;DEPTOR;TRADD;HTT;TMC8;BIRC6;PHIP;IGF1;PARK7
protein ADP-ribosylation (GO:0006471)	2018-04-20	0.0728912	0.466477	0.108973	0.705106	-1.54089	4.03526	PARP4;TNKS2;TNKS;SIRT6
regulation of G0 to G1 transition (GO:0070316)	1940-07-01	0.0394813	0.3368	0.0669992	0.573088	-1.24825	4.03426	UXT;L3MBTL2;TFDP1;CBX3;RBBP8;PHC3;EZH2
acetyl-CoA metabolic process (GO:0006084)	2018-03-15	0.115801	0.57906	0.157334	0.792775	-1.86982	4.0311	MVK;HMGCS1;ACACA
ribosomal large subunit export from nucleus (GO:0000055)	2018-02-09	0.161191	0.643113	0.206133	0.827515	-2.20858	4.03102	XPO1;NMD3
regulation of viral process (GO:0050792)	2018-04-19	0.0621365	0.429808	0.0963977	0.672101	-1.45011	4.02901	APOBEC3F;TSG101;CHMP4B;TARBP2
positive regulation of mRNA 3'-end processing (GO:0031442)	2018-02-09	0.161191	0.643113	0.206133	0.827515	-2.19974	4.0149	NCBP1;NCBP2
tRNA aminoacylation (GO:0043039)	1941-07-01	0.0444134	0.353995	0.0734707	0.589615	-1.2882	4.01174	CARS;YARS;DARS;PPA2;MARS;TARS;HARS
positive regulation of establishment of protein localization to mitochondrion (GO:1903749)	15/111	0.0338443	0.298972	0.0609048	0.539137	-1.18429	4.01	SH3GLB1;USP36;ZBTB17;UBE2D3;HUWE1;DYNLL1;UBE2J2;SREBF2;CYB5R1;NPEPPS;KAT2A;BCL2L11;CASP8;TFDP1;NMT1
regulation of microglial cell activation (GO:1903978)	2018-02-08	0.132181	0.59995	0.177247	0.801036	-1.98014	4.00697	APP;LDLR
regulation of lysosomal protein catabolic process (GO:1905165)	2018-02-07	0.104565	0.551444	0.149079	0.784158	-1.7745	4.00673	GBA;LDLR
cellular protein complex disassembly (GO:0043624)	2018-03-15	0.115801	0.57906	0.157334	0.792775	-1.85688	4.00323	APEH;MTRF1L;GSPT1
positive regulation of axon extension (GO:0045773)	2018-04-20	0.0728912	0.466477	0.108973	0.705106	-1.52787	4.00117	MACF1;GOLGA4;ZFYVE27;VEGFA
dendritic spine maintenance (GO:0097062)	2018-02-07	0.104565	0.551444	0.149079	0.784158	-1.77073	3.9982	MTMR2;FYN
exonucleolytic trimming to generate mature 3'-end of 5.8S rRNA from tricistronic rRNA transcript (SSU-rRNA, 5.8S rRNA, LSU-rRNA) (GO:0000467)	2018-02-08	0.132181	0.59995	0.177247	0.801036	-1.97353	3.99359	EXOSC7;ERI1
regulation of protein localization to plasma membrane (GO:1903076)	1968-10-01	0.0460158	0.360748	0.0761491	0.597781	-1.29244	3.97914	DLG1;CLTC;TMBIM1;NUMB;PPFIA1;AKT1;STX3;LDLRAP1;SQSTM1;BCL2L1
regulation of telomere maintenance (GO:0032204)	2018-05-26	0.0543515	0.388392	0.086311	0.635909	-1.36533	3.97623	USP7;ERCC4;HNRNPD;SIRT6;SMG5
regulation of mitotic cell cycle spindle assembly checkpoint (GO:0090266)	2018-03-15	0.115801	0.57906	0.157334	0.792775	-1.83915	3.965	PCID2;LCMT1;CDK5RAP2
tyrosine phosphorylation of STAT protein (GO:0007260)	2018-02-09	0.161191	0.643113	0.206133	0.827515	-2.17147	3.9633	FER;JAK3
positive regulation of insulin-like growth factor receptor signaling pathway (GO:0043568)	2018-02-08	0.132181	0.59995	0.177247	0.801036	-1.95736	3.96088	PHIP;IGF1
DNA damage response, signal transduction resulting in transcription (GO:0042772)	2018-03-15	0.115801	0.57906	0.157334	0.792775	-1.83582	3.95782	SP100;KAT5;FOXM1
positive regulation of autophagy of mitochondrion (GO:1903599)	2018-02-08	0.132181	0.59995	0.177247	0.801036	-1.95231	3.95066	HTT;PARK7
cellular response to hydrogen peroxide (GO:0070301)	2018-05-29	0.0805276	0.498253	0.117371	0.736344	-1.5675	3.94877	SETX;ZNF580;TNFAIP3;PARK7;NFE2L2
nucleic acid-templated transcription (GO:0097659)	1977-11-01	0.0450442	0.357398	0.0751702	0.597781	-1.27234	3.94439	CALCOCO1;PPP5C;FUBP3;LDB1;ARNT;BAZ2A;RNPS1;TCF3;BAZ1B;POLR2I;TOPORS
negative regulation of intrinsic apoptotic signaling pathway (GO:2001243)	1963-10-01	0.0290226	0.269979	0.0528343	0.49817	-1.11416	3.94378	URI1;SYVN1;AKT1;HSPB1;HYOU1;ARHGEF2;PARK7;CCAR2;BCL2L1;NFE2L2
hydrogen peroxide metabolic process (GO:0042743)	2018-04-21	0.0845218	0.506405	0.122238	0.736579	-1.59569	3.94254	PRDX3;PRDX5;PRDX1;PARK7
negative regulation of signal transduction by p53 class mediator (GO:1901797)	2018-03-16	0.134366	0.59995	0.176767	0.801036	-1.96325	3.94061	RNF34;RFFL;CD44
positive regulation of G1/S transition of mitotic cell cycle (GO:1900087)	2018-03-17	0.15387	0.643113	0.196813	0.827515	-2.10436	3.93863	ANKRD17;LSM10;EIF4G1
regulation of protein localization to nucleus (GO:1900180)	2018-05-28	0.0711674	0.465292	0.10649	0.705106	-1.48813	3.93272	FLCN;AKT1;PIN1;PARK7;CDK5RAP3
DNA damage response, signal transduction by p53 class mediator resulting in transcription of p21 class mediator (GO:0006978)	2018-03-14	0.0982962	0.551444	0.13862	0.784158	-1.69367	3.92892	SP100;KAT5;FOXM1
response to interferon-beta (GO:0035456)	2018-04-20	0.0728912	0.466477	0.108973	0.705106	-1.49958	3.92707	IFNAR2;PLSCR1;IRF1;UBE2K
antigen processing and presentation of exogenous peptide antigen via MHC class II (GO:0019886)	13/98	0.0521194	0.388392	0.0852824	0.635909	-1.3292	3.92674	SEC13;SEC24B;DCTN4;CLTC;DCTN3;AP2B1;DYNLL1;DYNC1LI2;RACGAP1;AP1G1;CANX;CAPZA2;SEC24D
cholesterol biosynthetic process (GO:0006695)	1936-06-01	0.0667741	0.451857	0.101243	0.697562	-1.44926	3.92234	FDPS;MVK;HMGCS1;CNBP;LBR;TM7SF2
Golgi to vacuole transport (GO:0006896)	2018-03-15	0.115801	0.57906	0.157334	0.792775	-1.81562	3.91426	AP1G1;AP3D1;ANKFY1
ketone body biosynthetic process (GO:0046951)	2018-02-09	0.161191	0.643113	0.206133	0.827515	-2.14002	3.9059	HMGCL;BDH1
cellular response to laminar fluid shear stress (GO:0071499)	2018-02-08	0.132181	0.59995	0.177247	0.801036	-1.9227	3.89074	SREBF2;NFE2L2
regulation of cyclic nucleotide metabolic process (GO:0030799)	2018-02-08	0.132181	0.59995	0.177247	0.801036	-1.92086	3.88702	CALM2;VEGFA
DNA replication-independent nucleosome organization (GO:0034724)	2018-03-14	0.0982962	0.551444	0.13862	0.784158	-1.67205	3.87877	NASP;UBN1;CABIN1
regulation of striated muscle cell differentiation (GO:0051153)	2018-02-09	0.161191	0.643113	0.206133	0.827515	-2.11728	3.86439	AKAP13;DMPK
regulation of ERAD pathway (GO:1904292)	2018-02-09	0.161191	0.643113	0.206133	0.827515	-2.11243	3.85553	USP13;UBXN1
coenzyme A biosynthetic process (GO:0015937)	2018-02-08	0.132181	0.59995	0.177247	0.801036	-1.89611	3.83694	PANK2;DCAKD
sulfur amino acid biosynthetic process (GO:0000097)	2018-02-08	0.132181	0.59995	0.177247	0.801036	-1.89463	3.83394	MTRR;GGT1
regulation of viral genome replication (GO:0045069)	1964-10-01	0.031995	0.286973	0.0570619	0.520517	-1.11142	3.8257	DDB1;FAM111A;ILF3;PLSCR1;APOBEC3F;PPIE;PPIH;PPID;TARBP2;SRPK1
tricarboxylic acid metabolic process (GO:0072350)	2018-03-14	0.0982962	0.551444	0.13862	0.784158	-1.6432	3.81185	GLUD1;IDH1;IDH2
chondroitin sulfate proteoglycan metabolic process (GO:0050654)	2018-02-08	0.132181	0.59995	0.177247	0.801036	-1.87809	3.80046	B3GAT3;XYLT2
positive regulation of cellular protein metabolic process (GO:0032270)	13/92	0.0336858	0.298972	0.0601255	0.537384	-1.11996	3.79744	CYFIP2;HSP90AA1;POLDIP3;EIF4A3;LARP4;CLN6;CASP8;RPS6KB1;HNRNPD;AKT1;AURKAIP1;EIF3C;EIF4G1
exonucleolytic trimming involved in rRNA processing (GO:0000459)	2018-02-08	0.132181	0.59995	0.177247	0.801036	-1.8742	3.7926	EXOSC7;ERI1
autophagosome assembly (GO:0000045)	1959-09-01	0.0464541	0.360748	0.0764485	0.597781	-1.23209	3.78165	NSFL1C;ATG16L2;TP53INP1;ULK3;MFN2;ATG4A;TRAPPC8;AMBRA1;WIPI2
outer mitochondrial membrane organization (GO:0007008)	2018-02-08	0.132181	0.59995	0.177247	0.801036	-1.86864	3.78135	HSP90AA1;HSPA4
alpha-amino acid biosynthetic process (GO:1901607)	2018-02-09	0.161191	0.643113	0.206133	0.827515	-2.07022	3.77849	ALDH18A1;BCAT2
response to ionizing radiation (GO:0010212)	1978-12-01	0.0223548	0.226584	0.0432564	0.448779	-0.990261	3.7637	BABAM1;RAD51AP1;STK11;EYA1;KAT5;EEF1D;ERCC4;INTS3;SWI5;NABP1;AEN;CLK2
protein catabolic process (GO:0030163)	1982-12-01	0.031768	0.285668	0.0571425	0.520517	-1.09097	3.76309	DDB1;PSMA5;ATE1;HSP90AA1;LRSAM1;PSMA4;RAB12;CLN8;MARCH6;CLN6;PSMB10;CLN5
antigen processing and presentation of exogenous peptide antigen (GO:0002478)	13/98	0.0521194	0.388392	0.0852824	0.635909	-1.27379	3.76305	SEC13;SEC24B;DCTN4;CLTC;DCTN3;AP2B1;DYNLL1;DYNC1LI2;RACGAP1;AP1G1;CANX;CAPZA2;SEC24D
dicarboxylic acid metabolic process (GO:0043648)	1960-09-01	0.0508957	0.386595	0.0822132	0.632285	-1.26139	3.7564	GCLC;MTRR;MTHFD2;IDH1;SHMT1;FPGS;IDH2;ALDH18A1;GGT1
interleukin-21-mediated signaling pathway (GO:0038114)	2018-02-09	0.161191	0.643113	0.206133	0.827515	-2.04367	3.73005	IL2RG;JAK3
mitochondrial respiratory chain complex IV assembly (GO:0033617)	2018-04-21	0.0845218	0.506405	0.122238	0.736579	-1.49943	3.70471	COA4;COA1;COX16;COA5
mitochondrial RNA metabolic process (GO:0000959)	2018-04-21	0.0845218	0.506405	0.122238	0.736579	-1.49901	3.70368	FASTKD1;POLRMT;EARS2;TBRG4
G1/S transition of mitotic cell cycle (GO:0000082)	15/106	0.0234542	0.233084	0.0454623	0.456837	-0.983962	3.69252	RANBP3;MCM7;CUL1;RPA2;GSPT1;CUL4A;PPP6C;ORC6;TFDP1;NASP;RPS6KB1;ORC3;MCM4;RCC1;CDKN3
RNA phosphodiester bond hydrolysis (GO:0090501)	2018-05-29	0.0805276	0.498253	0.117371	0.736344	-1.45749	3.67163	ERN1;TOE1;MRPL1;XRN1;PARN
DNA damage response, signal transduction by p53 class mediator (GO:0030330)	1983-12-01	0.0345083	0.302552	0.0610315	0.539137	-1.09007	3.66977	RBL2;SP100;CNOT6L;TFDP1;KAT5;CNOT1;PRMT1;CARM1;CENPJ;MDM4;E2F4;FOXM1
protein targeting to vacuole (GO:0006623)	2018-05-28	0.0711674	0.465292	0.10649	0.705106	-1.38551	3.66152	VPS13C;VPS13D;AP3D1;VPS13A;GCC2
T cell receptor signaling pathway (GO:0050852)	21/164	0.0240863	0.237946	0.0477526	0.470417	-0.978917	3.64755	EIF2B2;BTN2A2;CUL1;MALT1;NFKB1;PSMB10;PSMA5;PSMD6;PSMA4;PSMC6;TEC;PIK3CA;PSMD4;PSMC1;PSMD2;PSME4;PSMD1;PSME2;FYN;UBE2V1;CARD11
MAPK cascade (GO:0000165)	33/279	0.0178411	0.201185	0.039748	0.428911	-0.899665	3.62228	CUL1;WDR83;IL2RG;PSMB10;RASGRP3;PSMD6;PABPN1;PSMD4;PSMD2;PEA15;PSMD1;FYN;JAK3;MARK3;SPTAN1;MAP4K4;IGF1;NFKB1;RBX1;PSMA5;SETX;PPP5C;PSMA4;PSMC6;MAPKAPK3;PTPRA;PSMC1;RASA1;AKAP9;PSME4;NF1;PSME2;CCM2
secondary alcohol biosynthetic process (GO:1902653)	1937-06-01	0.0744959	0.475013	0.11042	0.713152	-1.39419	3.62074	FDPS;MVK;HMGCS1;CNBP;LBR;TM7SF2
translational readthrough (GO:0006451)	2018-02-08	0.132181	0.59995	0.177247	0.801036	-1.78619	3.61451	EEFSEC;TRNAU1AP
regulation of methylation-dependent chromatin silencing (GO:0090308)	2018-02-10	0.191189	0.694097	0.235459	0.851185	-2.18428	3.61387	DNMT1;SETDB1
regulation of interleukin-2 production (GO:0032663)	2018-04-22	0.0969947	0.551444	0.136152	0.784158	-1.54594	3.60684	KAT5;TNFAIP3;MALT1;RUNX1
nuclear transport (GO:0051169)	2018-04-23	0.11027	0.567034	0.150669	0.784158	-1.63311	3.60072	XPO1;MYBBP1A;RSRC1;PSIP1
regulation of intracellular signal transduction (GO:1902531)	44/423	0.0510516	0.386691	0.0961611	0.672101	-1.20969	3.59873	FAM13B;NOP2;PRKAG1;HSPB1;ARHGAP17;CHD4;RPF2;ARHGAP35;ARHGAP4;AKAP13;FLCN;STK11;KAT5;RACGAP1;TP53INP1;CPNE1;RBBP8;AKT1;ANKRD54;PIP4K2A;PIP5K1A;RFFL;BANP;FBXO9;BRPF1;TAF15;NCOA3;TAF11;RPA2;ARAP1;RHOC;BOP1;ARHGAP31;ERCC4;KAT6A;JMY;PIN1;TAF4B;ARHGEF1;MDM4;ARHGEF2;ARHGEF7;SQSTM1;OPTN
cellular response to tumor necrosis factor (GO:0071356)	24/195	0.0257887	0.253336	0.051161	0.491566	-0.983093	3.59598	CCL3L1;CCL4L1;TRADD;GBA;EDA2R;PSMB10;PSMA5;ADAM17;PSMD6;AIM2;PSMA4;PSMC6;SMPD4;PSMD4;PSMC1;PSMD2;PSME4;AKT1;PSMD1;PSME2;ARHGEF2;CD58;LIMS1;NFE2L2
regulation of myosin-light-chain-phosphatase activity (GO:0035507)	2018-02-08	0.132181	0.59995	0.177247	0.801036	-1.77326	3.58833	PPP1R12A;NCKAP1L
negative regulation of release of cytochrome c from mitochondria (GO:0090201)	2018-03-16	0.134366	0.59995	0.176767	0.801036	-1.78474	3.5823	AKT1;IGF1;BCL2L1
antigen processing and presentation of peptide antigen via MHC class II (GO:0002495)	13/99	0.0557526	0.397407	0.0900342	0.649691	-1.24008	3.5799	SEC13;SEC24B;DCTN4;CLTC;DCTN3;AP2B1;DYNLL1;DYNC1LI2;RACGAP1;AP1G1;CANX;CAPZA2;SEC24D
positive regulation of glycogen metabolic process (GO:0070875)	2018-03-15	0.115801	0.57906	0.157334	0.792775	-1.65752	3.57341	PHKG2;AKT1;IGF1
plasma membrane to endosome transport (GO:0048227)	2018-02-09	0.161191	0.643113	0.206133	0.827515	-1.95709	3.57201	RAB5B;SGSM3
endosomal transport (GO:0016197)	27/230	0.0324182	0.290027	0.0623157	0.543635	-1.03802	3.5594	DENND1C;TMEM87A;TSG101;STX16;CLTC;GOSR1;GCC2;VPS26B;CLN5;SNX4;HMGXB4;SNX27;TOM1;ANKFY1;YKT6;SCYL2;SNX5;VPS39;MON2;VPS13C;VPS33A;VTA1;VPS13A;STAM;RAB12;CHMP4B;SQSTM1
negative regulation of mRNA polyadenylation (GO:1900364)	2018-02-09	0.161191	0.643113	0.206133	0.827515	-1.94912	3.55746	CCNT1;SUPT5H
regulation of endoplasmic reticulum unfolded protein response (GO:1900101)	2018-02-10	0.191189	0.694097	0.235459	0.851185	-2.14955	3.55642	ERN1;COPS5
regulation of RNA metabolic process (GO:0051252)	1940-07-01	0.0394813	0.3368	0.0669992	0.573088	-1.09963	3.55391	USP36;SON;CELF1;HNRNPH1;NCOA3;RASA1;CLK2
protein complex localization (GO:0031503)	2018-04-23	0.11027	0.567034	0.150669	0.784158	-1.60941	3.54845	IFT52;DLG1;MIOS;TRAF3IP1
pre-miRNA processing (GO:0031054)	2018-03-14	0.0982962	0.551444	0.13862	0.784158	-1.52863	3.54607	AGO2;DROSHA;TARBP2
apoptotic process (GO:0006915)	26/232	0.0565134	0.402013	0.0968954	0.674231	-1.23158	3.53867	CYFIP2;APP;CSE1L;EI24;TRADD;MRPS30;BCL2L13;STK11;BCL2L11;CASP8;AKT1;BNIP2;NAE1;NLRP1;YARS;DMPK;CIDEB;TSC2;PLSCR1;IRF3;PIK3CA;IRF1;MAP3K10;VDAC1;BCL2L1;PPARD
Golgi to lysosome transport (GO:0090160)	2018-02-09	0.161191	0.643113	0.206133	0.827515	-1.93864	3.53834	AP1G1;ANKFY1
regulation of leukocyte activation (GO:0002694)	2018-02-10	0.191189	0.694097	0.235459	0.851185	-2.13684	3.5354	PLSCR1;MYO18A
regulation of leukocyte degranulation (GO:0043300)	2018-02-10	0.191189	0.694097	0.235459	0.851185	-2.13085	3.52548	FER;STXBP2
mitochondrial respiratory chain complex IV biogenesis (GO:0097034)	2018-04-22	0.0969947	0.551444	0.136152	0.784158	-1.50359	3.50803	COA4;COA1;COX16;COA5
negative regulation of macroautophagy (GO:0016242)	2018-04-22	0.0969947	0.551444	0.136152	0.784158	-1.50355	3.50793	PIK3CA;AKT1;CHMP4B;TSC2
regulation of fibroblast migration (GO:0010762)	2018-03-15	0.115801	0.57906	0.157334	0.792775	-1.62348	3.50004	ITGB1BP1;ARHGEF7;RFFL
energy coupled proton transport, down electrochemical gradient (GO:0015985)	2018-03-14	0.0982962	0.551444	0.13862	0.784158	-1.50851	3.4994	ATP5D;ATP5G1;ATP6V0A1
negative regulation of protein sumoylation (GO:0033234)	2018-02-10	0.191189	0.694097	0.235459	0.851185	-2.11432	3.49813	CTNNB1;PARK7
isoprenoid biosynthetic process (GO:0008299)	2018-02-09	0.161191	0.643113	0.206133	0.827515	-1.91398	3.49333	MVK;DHDDS
mitotic nuclear division (GO:0140014)	1975-10-01	0.0794561	0.498253	0.118079	0.736344	-1.37589	3.48451	GOLGA2;DSN1;CTDP1;TUBGCP2;CHMP4B;FLNA;TUBGCP6;PIBF1;KPNB1;NDEL1
ribonucleoside bisphosphate biosynthetic process (GO:0034030)	2018-02-08	0.132181	0.59995	0.177247	0.801036	-1.71989	3.48033	PANK2;DCAKD
negative regulation of protein ubiquitination (GO:0031397)	1951-08-01	0.0509287	0.386595	0.0819949	0.631992	-1.16671	3.47368	UFL1;UBXN1;USP4;CHORDC1;SGTA;AKT1;TNFAIP3;PARK7
protein transport (GO:0015031)	35/327	0.0542501	0.388392	0.0974534	0.67677	-1.18653	3.45773	MACF1;LRSAM1;RAB5B;TBC1D9B;STX16;CLTC;TBC1D3F;MIA3;TIMM10;VPS26B;GGA2;C16ORF70;GGA1;SNX4;GOLGA4;HERC2;SNX27;TOM1;ATP6V1H;TBC1D14;STX3;ATP6V0A1;CTSA;TIMM8B;ATP6V0B;SEC13;SYNRG;AP3D1;ARFGAP3;RAB12;SGSM3;TBC1D25;ITGB1BP1;ARHGEF2;OPTN
positive regulation of cell adhesion mediated by integrin (GO:0033630)	2018-03-15	0.115801	0.57906	0.157334	0.792775	-1.60358	3.45712	NCOA3;PIEZO1;NCKAP1L
modulation by host of viral transcription (GO:0043921)	2018-05-28	0.0711674	0.465292	0.10649	0.705106	-1.30686	3.45366	CTDP1;SNW1;CCNT1;SP1;TAF11
regulation of erythrocyte differentiation (GO:0045646)	1933-06-01	0.0465381	0.360748	0.0762569	0.597781	-1.12501	3.45094	HSPA9;LDB1;PRMT1;ANKRD54;ARNT;NCKAP1L
protein localization to vacuole (GO:0072665)	2018-02-10	0.191189	0.694097	0.235459	0.851185	-2.08306	3.44641	SH3GLB1;SZT2
folic acid-containing compound metabolic process (GO:0006760)	2018-04-24	0.124304	0.59995	0.165744	0.801036	-1.65176	3.44397	MTRR;MTHFD2;SHMT1;FPGS
multi-ciliated epithelial cell differentiation (GO:1903251)	2018-02-09	0.161191	0.643113	0.206133	0.827515	-1.88374	3.43814	CEP63;E2F4
regulation of cellular protein catabolic process (GO:1903362)	2018-03-18	0.174187	0.672027	0.21737	0.846079	-1.9568	3.41976	HSP90AA1;ATRAID;CDK5RAP3
regulation of transcription from RNA polymerase II promoter (GO:0006357)	140/1479	0.0264534	0.255571	0.0762829	0.597781	-0.93846	3.40883	APP;ATF2;CCNT1;HDAC10;UBE2D3;ARID4A;CCNC;PARK7;GABPB1;IKZF3;ARHGAP35;DCAF6;ELK4;UXT;ZNF609;KAT5;ZMIZ1;ZMIZ2;MYB;CCNL1;SMARCC2;ZGPAT;HCFC1;RUNX1;DMTF1;SUB1;RFX5;PHIP;SQSTM1;CGGBP1;PPID;URI1;SRCAP;CTBP1;TNKS;NOP2;SUPT4H1;BCL2L12;FAM83G;HMBOX1;RAD21;SAFB2;CAMTA1;TP53BP1;ZBTB17;CBX6;UBE2I;PHF12;EAF2;IGF1;SUPT5H;NFKB1;SETX;MLLT10;DLG1;COPS5;SNW1;FUBP3;CNOT1;SP1;AGO2;JMY;SP3;PIN1;TAF4B;MDM4;CDK12;TCF3;…
non-canonical Wnt signaling pathway (GO:0035567)	16/128	0.0536976	0.388392	0.0886581	0.642405	-1.16456	3.40562	CLTC;AP2B1;PSMB10;PSMA5;PSMD6;PSMA4;PSMC6;PSMD4;PSMC1;PSMD2;AGO2;PSME4;CTNNB1;DVL3;PSMD1;PSME2
positive regulation of long-term synaptic potentiation (GO:1900273)	2018-02-10	0.191189	0.694097	0.235459	0.851185	-2.04866	3.3895	APP;SQSTM1
regulation of protein insertion into mitochondrial membrane involved in apoptotic signaling pathway (GO:1900739)	2018-05-31	0.101095	0.551444	0.140616	0.784158	-1.47888	3.38914	BCL2L11;CASP8;TFDP1;NMT1;DYNLL1
positive regulation of transcription, DNA-templated (GO:0045893)	107/1121	0.0396604	0.3368	0.0957083	0.672101	-1.04931	3.38655	APP;ATF2;CCNT1;CCNC;PARK7;GABPB1;IKZF3;DCAF6;ELK4;ZNF609;KAT5;ZMIZ1;ZMIZ2;MYB;AKT1;CCNL1;CDK5RAP2;MAP2K3;PCID2;SMARCC2;THOC5;HCFC1;RUNX1;ILF3;KAT6A;RFX5;PHIP;UBE2V1;SQSTM1;TNKS;SUPT4H1;BCL2L12;NUP85;CAMTA1;DVL3;TP53BP1;ZBTB17;BRPF1;EAF2;IGF1;SUPT5H;NFKB1;SETX;MLLT10;COPS5;SNW1;FUBP3;SP1;AGO2;SP3;HNRNPD;PIN1;TAF4B;CDK12;TCF3;CDK13;NFE2L2;KDM5A;CALCOCO1;LDB1;FOXM1;MED16;PKD1;FLCN;SREBF1;SS18;RBM14;…
microtubule nucleation by microtubule organizing center (GO:0051418)	2018-02-09	0.161191	0.643113	0.206133	0.827515	-1.84872	3.37423	TUBGCP2;TUBGCP6
proteolysis involved in cellular protein catabolic process (GO:0051603)	1994-12-01	0.0762669	0.483667	0.11537	0.735641	-1.31075	3.37323	CTSA;DDB1;PSMA5;ATE1;CASP8;PDCD6IP;PSMA4;HM13;CHMP4B;TNFAIP3;MARCH6;PSMB10
transmembrane receptor protein tyrosine kinase signaling pathway (GO:0007169)	42/397	0.0445331	0.354144	0.0856033	0.635909	-1.08337	3.37092	CYFIP2;CYFIP1;MVP;HSPB1;GIGYF2;PTBP1;ZFYVE27;AKT1;ATP6V1H;FYN;NCKAP1L;SHOC2;POLR2I;JAK3;GIT1;MPZL1;ATP6V0A1;ATP6V0B;HSP90AA1;TIA1;RBFOX2;NCBP1;NCBP2;TSC2;PILRB;AP2B1;IGF1;TYK2;GTF2F2;VEGFA;SETX;FIBP;HNRNPM;FER;TEC;MAPKAPK3;PIK3CA;HNRNPH1;RASA1;ABI1;PHIP;ARHGEF7
regulation of actin polymerization or depolymerization (GO:0008064)	2018-05-29	0.0805276	0.498253	0.117371	0.736344	-1.32809	3.34566	WDR1;RASA1;HCLS1;SSH2;ARHGAP35
regulation of cyclin-dependent protein serine/threonine kinase activity involved in G1/S transition of mitotic cell cycle (GO:0031657)	2018-03-15	0.115801	0.57906	0.157334	0.792775	-1.55167	3.34523	ADAM17;AKT1;PKD1
negative regulation of multi-organism process (GO:0043901)	1934-06-01	0.0527961	0.388392	0.084154	0.635909	-1.13468	3.33745	ITCH;APOBEC3F;TRAF3IP1;PCBP2;FAM3A;TRIB1
autophagosome organization (GO:1905037)	1957-08-01	0.086872	0.516373	0.125727	0.752431	-1.36584	3.33719	NSFL1C;ATG16L2;TP53INP1;ULK3;ATG4A;TRAPPC8;AMBRA1;WIPI2
regulation of cellular metabolic process (GO:0031323)	1942-07-01	0.0497247	0.380752	0.0802981	0.621645	-1.11079	3.33376	PANK2;RNF34;BTN2A2;STK17A;GBA;FOXM1;ACACA
endosome to pigment granule transport (GO:0043485)	2018-02-10	0.191189	0.694097	0.235459	0.851185	-2.01083	3.32691	AP1G1;AP3D1
rRNA methylation (GO:0031167)	2018-04-24	0.124304	0.59995	0.165744	0.801036	-1.59504	3.3257	NSUN5P1;NSUN5P2;NOP2;FTSJ3
nucleocytoplasmic transport (GO:0006913)	1947-07-01	0.0821187	0.498253	0.119678	0.736344	-1.33	3.32445	LSG1;XPO1;MYBBP1A;NCBP1;NCBP2;RSRC1;MALT1
positive regulation of endothelial cell migration (GO:0010595)	1971-10-01	0.0589101	0.41569	0.09279	0.66547	-1.16951	3.31176	MAP2K3;ADAM17;ZNF580;SP1;AKT3;ATP5A1;AKT1;HSPB1;ITGB1BP1;VEGFA
positive regulation of transcription from RNA polymerase II promoter (GO:0045944)	82/849	0.0523122	0.388392	0.110779	0.71416	-1.12198	3.31043	APP;ATF2;CCNT1;LDB1;CCNC;PARK7;FOXM1;GABPB1;IKZF3;PKD1;DCAF6;ELK4;FLCN;ZNF609;KAT5;ZMIZ1;ZMIZ2;MYB;CCNL1;SREBF1;SS18;RBM14;PPP1R12A;NCOA6;NCOA3;MKL1;GTF2F2;SREBF2;RUNX1;KAT2B;KAT2A;PLSCR1;TFDP1;IRF3;IRF1;SUB1;IRF2;RFX5;HCLS1;ITGB1BP1;PHIP;ARHGEF2;SQSTM1;PPARD;GTF2A2;HDAC3;TNKS;SUPT4H1;FOXK2;MOSPD1;SUPT6H;BCL2L12;CAMTA1;E2F2;E2F4;TP53BP1;MEF2D;ZBTB17;CNBP;EAF2;IGF1;SUPT5H;USF2;NFKB1;VEGFA;SETX;MLL…
telomere maintenance via recombination (GO:0000722)	2018-02-11	0.221825	0.728408	0.264987	0.874763	-2.19004	3.29791	ERCC4;SMC5
peptidyl-cysteine modification (GO:0018198)	2018-02-09	0.161191	0.643113	0.206133	0.827515	-1.80526	3.29489	PRDX3;PARK7
ganglioside metabolic process (GO:0001573)	2018-03-16	0.134366	0.59995	0.176767	0.801036	-1.64139	3.29457	NEU3;CLN6;ST6GALNAC6
negative regulation of retinoic acid receptor signaling pathway (GO:0048387)	2018-02-08	0.132181	0.59995	0.177247	0.801036	-1.6207	3.27961	CNOT1;EZH2
ribosomal large subunit assembly (GO:0000027)	2018-05-31	0.101095	0.551444	0.140616	0.784158	-1.42493	3.2655	BOP1;RPL3;NOP2;RPF2;RPL6
negative regulation of phosphatidylinositol 3-kinase signaling (GO:0014067)	2018-02-10	0.191189	0.694097	0.235459	0.851185	-1.9727	3.26382	TSC2;STAMBP
positive regulation of erythrocyte differentiation (GO:0045648)	2018-04-23	0.11027	0.567034	0.150669	0.784158	-1.47971	3.26249	PRMT1;ANKRD54;ARNT;NCKAP1L
negative regulation of oxidative stress-induced intrinsic apoptotic signaling pathway (GO:1902176)	2018-04-19	0.0621365	0.429808	0.0963977	0.672101	-1.17327	3.25983	AKT1;HSPB1;PARK7;NFE2L2
regulation of mRNA catabolic process (GO:0061013)	2018-03-15	0.115801	0.57906	0.157334	0.792775	-1.51114	3.25784	CNOT1;RC3H1;GTPBP1
DNA-templated transcriptional preinitiation complex assembly (GO:0070897)	2018-03-14	0.0982962	0.551444	0.13862	0.784158	-1.40359	3.25601	GTF2A2;TAF11;BDP1
neuron apoptotic process (GO:0051402)	2018-03-17	0.15387	0.643113	0.196813	0.827515	-1.73591	3.24902	APP;NAE1;NLRP1
regulation of exosomal secretion (GO:1903541)	2018-03-17	0.15387	0.643113	0.196813	0.827515	-1.73549	3.24822	PDCD6IP;TSG101;STAM
homotypic cell-cell adhesion (GO:0034109)	1939-06-01	0.0913909	0.541398	0.129987	0.773961	-1.35628	3.24504	FIBP;GNAS;FLNA;HSPB1;METAP1;PIK3CG
negative regulation of type I interferon production (GO:0032480)	1945-07-01	0.0679843	0.455002	0.102894	0.702061	-1.19873	3.22277	OTUD5;ITCH;IRF3;TRAF3IP1;PCBP2;PIN1;TNFAIP3
positive regulation of chromatin binding (GO:0035563)	2018-02-09	0.161191	0.643113	0.206133	0.827515	-1.76381	3.21925	HMBOX1;GMNN
tumor necrosis factor-mediated signaling pathway (GO:0033209)	16/124	0.0421322	0.342419	0.0729422	0.589615	-1.01634	3.2187	TRADD;EDA2R;PSMB10;PSMA5;ADAM17;PSMD6;AIM2;PSMA4;PSMC6;PSMD4;PSMC1;PSMD2;PSME4;PSMD1;PSME2;LIMS1
regulation of cell morphogenesis (GO:0022604)	2018-05-29	0.0805276	0.498253	0.117371	0.736344	-1.2764	3.21545	ZMYM2;PHIP;QRICH1;LARP4;CD44
glycerolipid biosynthetic process (GO:0045017)	2018-02-09	0.161191	0.643113	0.206133	0.827515	-1.76166	3.21532	CPNE1;FAR1
small GTPase mediated signal transduction (GO:0007264)	13/100	0.0595535	0.419386	0.0949472	0.672101	-1.13235	3.19424	DNMT1;SETDB1;ARL3;IGF1;PARK7;RASGRP3;ARHGAP31;MAPKAPK3;CHORDC1;G3BP1;G3BP2;NF1;SHOC2
morphogenesis of an endothelium (GO:0003159)	2018-02-07	0.104565	0.551444	0.149079	0.784158	-1.41247	3.18927	CTNNB1;CCM2
establishment of protein localization to mitochondrial membrane (GO:0090151)	2018-03-13	0.0819731	0.498253	0.120729	0.736344	-1.27382	3.1863	HSP90AA1;HSPA4;TIMM10
phosphatidylinositol phosphorylation (GO:0046854)	2018-05-28	0.0711674	0.465292	0.10649	0.705106	-1.20371	3.18106	PIK3CA;PI4KA;IP6K1;PIK3CG;IP6K2
oligosaccharide catabolic process (GO:0009313)	2018-02-10	0.191189	0.694097	0.235459	0.851185	-1.92123	3.17867	NEU3;MAN2C1
nucleobase-containing small molecule interconversion (GO:0015949)	1932-05-01	0.112267	0.574775	0.152934	0.789898	-1.45047	3.17199	DCTD;DTYMK;GUK1;TXNRD1;NME4
intracellular steroid hormone receptor signaling pathway (GO:0030518)	1967-10-01	0.04218	0.342419	0.071047	0.589615	-1.00035	3.16691	CALCOCO1;RBM14;MED24;RBFOX2;KAT5;NCOA6;NCOA3;CTNNB1;UBE3A;MED16
antigen processing and presentation of exogenous peptide antigen via MHC class I, TAP-dependent (GO:0002479)	1976-11-01	0.0415185	0.338617	0.0704336	0.589615	-0.994617	3.16449	PSMA5;PSMD6;PSMA4;PSMC6;PSMD4;PSMC1;PSMD2;PSME4;PSMD1;PSME2;PSMB10
regulation of fibroblast apoptotic process (GO:2000269)	2018-02-09	0.161191	0.643113	0.206133	0.827515	-1.73086	3.15911	BCL2L11;STK17A
negative regulation of RNA metabolic process (GO:0051253)	2018-03-16	0.134366	0.59995	0.176767	0.801036	-1.56508	3.14141	NCOR2;PTBP1;RPS13
mitochondrial fusion (GO:0008053)	2018-03-17	0.15387	0.643113	0.196813	0.827515	-1.67837	3.14132	MFN1;MFN2;MFF
apoptotic DNA fragmentation (GO:0006309)	2018-03-16	0.134366	0.59995	0.176767	0.801036	-1.56497	3.14118	DFFA;KPNB1;KPNA1
bile acid metabolic process (GO:0008206)	2018-05-31	0.101095	0.551444	0.140616	0.784158	-1.37021	3.14011	OSBPL9;OSBPL7;OSBPL3;OSBPL2;SLC27A5
ATP synthesis coupled electron transport (GO:0042773)	2018-02-10	0.191189	0.694097	0.235459	0.851185	-1.892	3.13031	NDUFV3;NDUFV1
protein K11-linked ubiquitination (GO:0070979)	2018-05-29	0.0805276	0.498253	0.117371	0.736344	-1.24088	3.12597	UBE2H;CDC26;CDC16;UBE2D3;ANAPC1
rRNA modification (GO:0000154)	2018-04-23	0.11027	0.567034	0.150669	0.784158	-1.41143	3.11195	NOP56;NOP58;MRPL1;FTSJ3
podosome assembly (GO:0071800)	2018-02-10	0.191189	0.694097	0.235459	0.851185	-1.86895	3.09217	FARP2;DBNL
monoubiquitinated protein deubiquitination (GO:0035520)	2018-02-07	0.104565	0.551444	0.149079	0.784158	-1.3667	3.08594	USP15;USP7
maintenance of apical/basal cell polarity (GO:0035090)	2018-02-11	0.221825	0.728408	0.264987	0.874763	-2.04526	3.07989	PDCD6IP;WDR1
branched-chain amino acid metabolic process (GO:0009081)	2018-04-23	0.11027	0.567034	0.150669	0.784158	-1.39295	3.0712	ACAD8;AUH;PPM1K;BCAT2
activation of JUN kinase activity (GO:0007257)	2018-05-31	0.101095	0.551444	0.140616	0.784158	-1.33933	3.06934	ERN1;DBNL;MDFIC;TAOK1;MAP3K10
vascular endothelial growth factor receptor signaling pathway (GO:0048010)	1971-10-01	0.0589101	0.41569	0.09279	0.66547	-1.07726	3.05052	CYFIP2;CYFIP1;HSP90AA1;MAPKAPK3;PIK3CA;ABI1;HSPB1;FYN;NCKAP1L;VEGFA
nucleus organization (GO:0006997)	1946-07-01	0.0748552	0.475855	0.111118	0.715026	-1.17527	3.04653	CTDNEP1;USP36;DMPK;NUMA1;NUP155;PITPNB;CHMP4B
positive regulation of mitotic cell cycle phase transition (GO:1901992)	1941-06-01	0.110175	0.567034	0.151087	0.784158	-1.37651	3.03614	ANKRD17;LSM10;RCC2;DBF4B;PHB2;EIF4G1
spermidine metabolic process (GO:0008216)	2018-02-08	0.132181	0.59995	0.177247	0.801036	-1.49385	3.02293	DHPS;SRM
regulation of histone modification (GO:0031056)	2018-03-15	0.115801	0.57906	0.157334	0.792775	-1.40066	3.01965	FLCN;SETD5;AKAP8
negative regulation of response to reactive oxygen species (GO:1901032)	2018-02-10	0.191189	0.694097	0.235459	0.851185	-1.82357	3.01709	PARK7;NFE2L2
regulation of protein acetylation (GO:1901983)	2018-02-10	0.191189	0.694097	0.235459	0.851185	-1.82262	3.01551	KAT5;PARK7
positive regulation of intracellular steroid hormone receptor signaling pathway (GO:0033145)	2018-02-11	0.221825	0.728408	0.264987	0.874763	-2.00035	3.01226	BUD31;PARK7
GPI anchor biosynthetic process (GO:0006506)	1933-05-01	0.124005	0.59995	0.165682	0.801036	-1.43633	2.99825	PGAP2;PIGO;GPAA1;PIGN;PIGQ
melanosome organization (GO:0032438)	2018-04-24	0.124304	0.59995	0.165744	0.801036	-1.43766	2.99756	TRAPPC6A;AP1G1;HPS1;AP3D1
negative regulation of transcription from RNA polymerase II promoter in response to stress (GO:0097201)	2018-02-11	0.221825	0.728408	0.264987	0.874763	-1.98541	2.98976	HIF1AN;VHL
multivesicular body assembly (GO:0036258)	2018-05-31	0.101095	0.551444	0.140616	0.784158	-1.30286	2.98577	PDCD6IP;TSG101;VTA1;CHMP4B;STAM
positive regulation of receptor activity (GO:2000273)	1938-06-01	0.0827032	0.500933	0.120005	0.736344	-1.19778	2.98545	ADAM17;BUD31;NCOA3;HTT;PARK7;CALM2
endosome to lysosome transport (GO:0008333)	1949-07-01	0.0978143	0.551444	0.137777	0.784158	-1.27813	2.97125	HMGXB4;RAB12;VPS33A;AP3D1;SCYL2;UBXN6;VPS39
regulation of apoptotic process (GO:0042981)	79/816	0.0535739	0.388392	0.111893	0.71656	-1.01289	2.96443	MTCH1;ANKLE2;TRADD;HSPB1;PARK7;IKZF3;PHB2;CCAR2;AKAP13;FLCN;STK10;MAEA;MYO18A;AKT1;PIM3;JAK3;MAP3K4;RBM5;MAP2K3;DFFA;PCID2;ANXA4;ANXA5;RPS6;NME4;OXSR1;TOPORS;RASA1;NAA35;ARHGEF1;BIRC6;NSMF;PHIP;ARHGEF2;ARHGEF7;SQSTM1;CD44;PPID;HDAC3;MAGED1;HTT;HIGD1A;MALT1;NUGGC;PRDX3;PRDX5;BCL2L11;PDCD10;TP53INP1;BNIP2;FLNA;FYN;NCKAP1L;NAE1;VHL;LCMT1;IP6K2;MAP4K4;HSPA9;CIDEB;BFAR;IGF1;NFKB1;VEGFA;SETX;GCLC;ITCH;…
cellular response to interleukin-1 (GO:0071347)	19/151	0.0359599	0.309096	0.0651825	0.560282	-0.889454	2.95775	CCL3L1;CCL4L1;CUL1;RC3H1;NFKB1;PSMB10;RBX1;PSMA5;PSMD6;PSMA4;PSMC6;PSMD4;PSMC1;PSMD2;PSME4;PSMD1;PSME2;UBE2V1;SQSTM1
histone H3-K36 demethylation (GO:0070544)	2018-02-09	0.161191	0.643113	0.206133	0.827515	-1.61963	2.95609	KDM4B;KDM2A
intraciliary retrograde transport (GO:0035721)	2018-02-11	0.221825	0.728408	0.264987	0.874763	-1.96293	2.95591	WDR19;WDR35
negative regulation of activated T cell proliferation (GO:0046007)	2018-02-09	0.161191	0.643113	0.206133	0.827515	-1.61909	2.95512	BTN2A2;RC3H1
maintenance of protein localization in endoplasmic reticulum (GO:0035437)	2018-02-10	0.191189	0.694097	0.235459	0.851185	-1.78602	2.95495	OS9;GPAA1
positive regulation of neurogenesis (GO:0050769)	1970-10-01	0.0543771	0.388392	0.0870204	0.63915	-1.01201	2.94678	ZNF609;SNW1;CPNE1;NPTN;NUMB;CTNNB1;NSMF;ARHGEF2;TCF3;VEGFA
interleukin-15-mediated signaling pathway (GO:0035723)	2018-03-14	0.0982962	0.551444	0.13862	0.784158	-1.26941	2.94473	IL15RA;IL2RG;JAK3
protein N-linked glycosylation via asparagine (GO:0018279)	1945-07-01	0.0679843	0.455002	0.102894	0.702061	-1.0901	2.93071	ST6GAL1;DERL3;ALG5;SYVN1;ST6GALNAC4;UGGT1;ST6GALNAC6
nuclear envelope organization (GO:0006998)	2018-05-31	0.101095	0.551444	0.140616	0.784158	-1.27775	2.92822	CTDNEP1;NSFL1C;DMPK;NUP155;CHMP4B
mitotic spindle assembly (GO:0090307)	1947-07-01	0.0821187	0.498253	0.119678	0.736344	-1.1711	2.92727	GOLGA2;RACGAP1;TUBGCP2;FLNA;TUBGCP6;PIBF1;KPNB1
cellular response to interleukin-21 (GO:0098757)	2018-02-09	0.161191	0.643113	0.206133	0.827515	-1.60207	2.92405	IL2RG;JAK3
regulation of viral release from host cell (GO:1902186)	2018-04-26	0.154445	0.643113	0.197372	0.827515	-1.56464	2.92263	DDB1;TSG101;CHMP4B;TRIM21
protein phosphorylation (GO:0006468)	50/471	0.0291479	0.270428	0.0630411	0.545689	-0.825543	2.9186	APP;CCNT1;PRKAG1;PKD1;PIK3CG;STK10;STK11;AKT3;TLK2;AKT1;PIM3;JAK3;CSNK1D;CSNK1E;OXSR1;TYK2;BAZ1B;VRK3;CDC25B;ERN1;ILF3;MAPKAPK3;PIK3CA;SIK3;ULK3;BIRC6;USP15;CTBP1;TNKS;STK36;PHKG2;STK38;STK38L;FYN;MARK2;MAP4K4;DMPK;CSNK1A1;PHKB;CLK2;SRPK1;FER;TEC;RPS6KB1;STK17A;TAOK1;ABI1;MAP3K10;CDK12;CDK13
protein complex disassembly (GO:0043241)	1947-07-01	0.0821187	0.498253	0.119678	0.736344	-1.16258	2.90596	TSG101;CSNK1A1;VPS33A;CTNNB1;DVL3;EPG5;TECPR1
negative regulation of T-helper cell differentiation (GO:0045623)	2018-02-09	0.161191	0.643113	0.206133	0.827515	-1.59138	2.90454	RC3H1;JAK3
negative regulation of cellular protein metabolic process (GO:0032269)	1990-12-01	0.0584987	0.415294	0.093133	0.666566	-1.02246	2.9025	ILF3;CNOT1;CAPRIN1;SHMT1;EIF4A3;AKT1;SAMD4B;CLN8;ATRAID;CDK5RAP3;GIGYF2;NFKB1
C21-steroid hormone biosynthetic process (GO:0006700)	2018-03-17	0.15387	0.643113	0.196813	0.827515	-1.54852	2.89828	STARD3;STARD3NL;FDX1
antigen processing and presentation of exogenous peptide antigen via MHC class I (GO:0042590)	1979-11-01	0.0526976	0.388392	0.085234	0.635909	-0.983515	2.89467	PSMA5;PSMD6;PSMA4;PSMC6;PSMD4;PSMC1;PSMD2;PSME4;PSMD1;PSME2;PSMB10
ribosomal large subunit biogenesis (GO:0042273)	1964-09-01	0.071394	0.465292	0.107811	0.705106	-1.09649	2.89424	BOP1;EBNA1BP2;MRPL1;RPL3;MAK16;NOP2;RPF2;SDAD1;RPL6
negative regulation of double-strand break repair via homologous recombination (GO:2000042)	2018-02-09	0.161191	0.643113	0.206133	0.827515	-1.57964	2.88311	HELB;TP53BP1
negative regulation of autophagy (GO:0010507)	1947-07-01	0.0821187	0.498253	0.119678	0.736344	-1.15327	2.88269	CTSA;GOLGA2;PIK3CA;TLK2;AKT1;TBC1D14;EIF4G1
regulation of integrin activation (GO:0033623)	2018-02-10	0.191189	0.694097	0.235459	0.851185	-1.74036	2.87942	FARP2;PIEZO1
hyaluronan catabolic process (GO:0030214)	2018-03-17	0.15387	0.643113	0.196813	0.827515	-1.5384	2.87934	CHORDC1;HEXA;CD44
positive regulation of cell cycle arrest (GO:0071158)	1983-11-01	0.0705033	0.465292	0.107732	0.705106	-1.0815	2.86825	RBL2;ZBTB17;CNOT6L;TFDP1;MYBBP1A;CNOT1;PRMT1;CARM1;CENPJ;MDM4;E2F4
retrograde transport, endosome to Golgi (GO:0042147)	1983-11-01	0.0705033	0.465292	0.107732	0.705106	-1.08075	2.86625	TMEM87A;STX16;CLTC;GOSR1;ANKFY1;TBC1D14;GCC2;VPS26B;YKT6;SNX5;CLN5
sterol biosynthetic process (GO:0016126)	1941-06-01	0.110175	0.567034	0.151087	0.784158	-1.29792	2.86279	FDPS;MVK;HMGCS1;CNBP;LBR;TM7SF2
nucleobase-containing small molecule catabolic process (GO:0034656)	2018-03-16	0.134366	0.59995	0.176767	0.801036	-1.42517	2.86057	ENTPD4;ENTPD6;NUDT5
viral mRNA export from host cell nucleus (GO:0046784)	2018-02-09	0.161191	0.643113	0.206133	0.827515	-1.56668	2.85945	THOC2;THOC5
spleen development (GO:0048536)	2018-02-09	0.161191	0.643113	0.206133	0.827515	-1.5631	2.85291	ADAM17;PCID2
negative regulation of stress-activated MAPK cascade (GO:0032873)	2018-05-31	0.101095	0.551444	0.140616	0.784158	-1.24397	2.85081	DLG1;ITCH;HDAC3;GPS2;FOXM1
selenocysteine incorporation (GO:0001514)	2018-02-08	0.132181	0.59995	0.177247	0.801036	-1.40349	2.84008	EEFSEC;TRNAU1AP
translocation of molecules into host (GO:0044417)	2018-02-09	0.161191	0.643113	0.206133	0.827515	-1.54916	2.82747	THOC2;THOC5
negative regulation of kinase activity (GO:0033673)	1992-12-01	0.0669991	0.451857	0.103898	0.702061	-1.04305	2.81943	PRDX3;DEPTOR;PRKRIP1;CHORDC1;NF1;AKT1;HSPB1;TSC2;ITGB1BP1;PARK7;TRIB1;TARBP2
negative regulation of cellular protein catabolic process (GO:1903363)	2018-02-11	0.221825	0.728408	0.264987	0.874763	-1.86445	2.80762	ATRAID;CDK5RAP3
coenzyme A metabolic process (GO:0015936)	2018-02-11	0.221825	0.728408	0.264987	0.874763	-1.85588	2.79471	PANK2;DCAKD
regulation of histone H4 acetylation (GO:0090239)	2018-02-09	0.161191	0.643113	0.206133	0.827515	-1.52989	2.7923	CTBP1;IWS1
establishment of protein localization to vacuole (GO:0072666)	2018-04-22	0.0969947	0.551444	0.136152	0.784158	-1.19445	2.78677	VPS13C;VPS13D;AP3D1;VPS13A
camera-type eye morphogenesis (GO:0048593)	2018-02-12	0.2528	0.768259	0.294511	0.898342	-2.02503	2.78473	NF1;VEGFA
negative regulation of oxidative stress-induced cell death (GO:1903202)	2018-04-25	0.139046	0.614148	0.181328	0.805979	-1.40787	2.77765	AKT1;HSPB1;PARK7;NFE2L2
regulation of proteasomal protein catabolic process (GO:0061136)	1940-06-01	0.100551	0.551444	0.140352	0.784158	-1.20513	2.76828	UFL1;USP14;OSBPL7;PSME2;PKD1;UCHL5
positive regulation of protein oligomerization (GO:0032461)	2018-04-24	0.124304	0.59995	0.165744	0.801036	-1.32575	2.76422	SH3GLB1;AIM2;BCL2L11;RHOC
regulation of anatomical structure morphogenesis (GO:0022603)	1983-11-01	0.0705033	0.465292	0.107732	0.705106	-1.03706	2.75039	AKAP13;SP100;POGLUT1;ZMYM2;NF1;CTNNB1;RC3H1;TNFAIP3;PHIP;QRICH1;LARP4
positive regulation of transcription of nuclear large rRNA transcript from RNA polymerase I promoter (GO:1901838)	2018-02-10	0.191189	0.694097	0.235459	0.851185	-1.66153	2.74899	MARS;NOL11
positive regulation of RNA polymerase II transcriptional preinitiation complex assembly (GO:0045899)	2018-02-09	0.161191	0.643113	0.206133	0.827515	-1.5056	2.74797	PSMC6;PSMC1
regulation of substrate adhesion-dependent cell spreading (GO:1900024)	1942-06-01	0.12025	0.597333	0.162175	0.801036	-1.29377	2.74044	NCOA3;RCC2;FLNA;ITGB1BP1;ARHGEF7;LIMS1
tRNA aminoacylation for mitochondrial protein translation (GO:0070127)	2018-02-09	0.161191	0.643113	0.206133	0.827515	-1.50091	2.73941	AARS2;EARS2
regulation of defense response to virus by virus (GO:0050690)	2018-05-29	0.0805276	0.498253	0.117371	0.736344	-1.08561	2.73483	AP1G1;ATP6V1H;FYN;AP2B1;DOCK2
photoreceptor cell development (GO:0042461)	2018-02-12	0.2528	0.768259	0.294511	0.898342	-1.98519	2.72994	ARL3;VEGFA
multivesicular body organization (GO:0036257)	1932-05-01	0.112267	0.574775	0.152934	0.789898	-1.24551	2.72378	PDCD6IP;TSG101;VTA1;CHMP4B;STAM
regulation of attachment of spindle microtubules to kinetochore (GO:0051988)	2018-02-11	0.221825	0.728408	0.264987	0.874763	-1.80546	2.71879	RACGAP1;RCC2
mitochondrial calcium ion transmembrane transport (GO:0006851)	2018-04-22	0.0969947	0.551444	0.136152	0.784158	-1.16275	2.71282	MCUR1;PMPCB;SPG7;PHB2
nucleic acid phosphodiester bond hydrolysis (GO:0090305)	1974-10-01	0.0739537	0.472415	0.111428	0.715712	-1.04159	2.71262	CUL4A;DDB1;PAPD7;ERCC4;ERI1;RPA2;CHD1L;DCP1B;DDB2;RBX1
monocarboxylic acid biosynthetic process (GO:0072330)	1969-09-01	0.103307	0.551444	0.145365	0.784158	-1.19449	2.71155	OSBPL9;OSBPL7;CHST12;OSBPL3;OSBPL2;PARK7;MCAT;ACACA;SLC27A5
intraciliary transport involved in cilium assembly (GO:0035735)	1941-06-01	0.110175	0.567034	0.151087	0.784158	-1.22718	2.70678	IFT52;TRAF3IP1;WDR19;DYNLRB1;DYNLL1;WDR35
chromosome organization (GO:0051276)	1957-08-01	0.086872	0.516373	0.125727	0.752431	-1.10779	2.70669	CUL4A;DDB1;COPS5;LDB1;NUP155;RAE1;DDB2;RBX1
cell part morphogenesis (GO:0032990)	2018-02-12	0.2528	0.768259	0.294511	0.898342	-1.9678	2.70603	PACSIN2;MFF
ribosomal subunit export from nucleus (GO:0000054)	2018-02-13	0.28386	0.800681	0.323856	0.92316	-2.14867	2.70577	XPO1;NMD3
negative regulation of protein kinase activity (GO:0006469)	14/110	0.0601306	0.422601	0.0961651	0.672101	-0.96223	2.70506	PTPN1;MVP;PRKRIP1;HSPB1;TSC2;PARK7;TARBP2;DEPTOR;CHORDC1;NF1;AKT1;ITGB1BP1;TRIB1;CDK5RAP3
regulation of epidermal growth factor-activated receptor activity (GO:0007176)	2018-04-25	0.139046	0.614148	0.181328	0.805979	-1.37025	2.70344	APP;ADAM17;TSG101;ZGPAT
protein deglycosylation (GO:0006517)	2018-02-11	0.221825	0.728408	0.264987	0.874763	-1.79499	2.70301	MAN2C1;PARK7
positive regulation of cell cycle G1/S phase transition (GO:1902808)	2018-04-24	0.124304	0.59995	0.165744	0.801036	-1.29586	2.7019	ANKRD17;LSM10;PHB2;EIF4G1
regulation of sequestering of zinc ion (GO:0061088)	2018-02-11	0.221825	0.728408	0.264987	0.874763	-1.78178	2.68313	SLC30A5;AP3D1
mitotic G2/M transition checkpoint (GO:0044818)	2018-04-24	0.124304	0.59995	0.165744	0.801036	-1.28626	2.68189	FANCI;TAOK1;NAE1;CDK5RAP3
DNA damage response, signal transduction by p53 class mediator resulting in cell cycle arrest (GO:0006977)	1963-09-01	0.0658535	0.451857	0.101033	0.697562	-0.985373	2.68053	RBL2;CNOT6L;TFDP1;CNOT1;PRMT1;CARM1;CENPJ;MDM4;E2F4
regulation of mitochondrial membrane permeability (GO:0046902)	2018-03-19	0.195196	0.694977	0.238342	0.851185	-1.64053	2.68021	HEBP2;SPG7;BCL2L1
DNA double-strand break processing (GO:0000729)	2018-03-20	0.216779	0.728408	0.259633	0.874763	-1.75076	2.67669	KAT5;RBBP8;SLX1A
pyroptosis (GO:0070269)	2018-02-11	0.221825	0.728408	0.264987	0.874763	-1.77413	2.67161	GSDMD;AIM2
regulation of cardiac muscle cell membrane repolarization (GO:0099623)	2018-03-19	0.195196	0.694977	0.238342	0.851185	-1.63525	2.67158	KCNH2;AKAP9;FLNA
G2 DNA damage checkpoint (GO:0031572)	1933-05-01	0.124005	0.59995	0.165682	0.801036	-1.27651	2.66463	BABAM1;FANCI;TAOK1;RBBP8;CDK5RAP3
negative regulation of programmed cell death (GO:0043069)	43/409	0.0462368	0.360748	0.0885401	0.642405	-0.866103	2.66238	ANKLE2;HDAC3;HSPB1;PARK7;HIGD1A;PHB2;MALT1;NUGGC;PRDX3;PRDX5;MAEA;PDCD10;MYO18A;AKT1;BNIP2;FLNA;NCKAP1L;PIM3;VHL;MAP4K4;HSPA9;PCID2;ANXA4;ANXA5;BFAR;IGF1;NFKB1;TOPORS;VEGFA;SETX;GCLC;ITCH;COPS5;SON;RPS6KB1;RASA1;NAA35;BIRC6;PHIP;ARHGEF2;SQSTM1;CD44;BCL2L1
N-terminal protein amino acid modification (GO:0031365)	2018-03-18	0.174187	0.672027	0.21737	0.846079	-1.52237	2.66053	NTMT1;NAA35;METAP1
fatty acid catabolic process (GO:0009062)	1966-09-01	0.0833172	0.502914	0.12211	0.736579	-1.06973	2.6584	ACADVL;SLC25A17;AUH;NUDT19;HACL1;LPIN1;MCAT;PEX13;PPARD
protein targeting (GO:0006605)	16/134	0.0748993	0.475855	0.116002	0.736344	-1.02425	2.65445	TIMM8B;ZDHHC20;VPS13C;PMM2;VPS13D;AP3D1;VPS13A;TIMM23;TIMM10;MFF;SPCS3;MYO1C;PITRM1;MFN2;ATG4A;OPTN
regulation of protein homooligomerization (GO:0032462)	2018-03-16	0.134366	0.59995	0.176767	0.801036	-1.32194	2.65337	BCL2L11;GBA;RHOC
positive regulation of mRNA catabolic process (GO:0061014)	2018-04-24	0.124304	0.59995	0.165744	0.801036	-1.27223	2.65263	CNOT1;AGO2;RC3H1;GTPBP1
regulation of transcription elongation from RNA polymerase II promoter (GO:0034243)	2018-04-24	0.124304	0.59995	0.165744	0.801036	-1.26643	2.64054	SUPT4H1;NELFB;GTF2F2;SUPT6H
protein deacylation (GO:0035601)	2018-03-17	0.15387	0.643113	0.196813	0.827515	-1.4061	2.63172	LYPLA1;HDAC3;HDAC10
regulation of protein deubiquitination (GO:0090085)	2018-02-08	0.132181	0.59995	0.177247	0.801036	-1.29851	2.62765	ITCH;TRIM21
JAK-STAT cascade (GO:0007259)	1941-06-01	0.110175	0.567034	0.151087	0.784158	-1.18853	2.62152	IFNAR2;PTPN1;FER;STAMBP;JAK3;PKD1
positive regulation of RNA splicing (GO:0033120)	2018-04-23	0.11027	0.567034	0.150669	0.784158	-1.18669	2.61644	ERN1;SETX;SNW1;NCBP1
response to laminar fluid shear stress (GO:0034616)	2018-02-11	0.221825	0.728408	0.264987	0.874763	-1.73667	2.61519	SREBF2;NFE2L2
nuclear envelope reassembly (GO:0031468)	2018-03-19	0.195196	0.694977	0.238342	0.851185	-1.59868	2.61184	NSFL1C;ANKLE2;CHMP4B
Golgi to plasma membrane protein transport (GO:0043001)	2018-04-25	0.139046	0.614148	0.181328	0.805979	-1.32366	2.61152	C16ORF70;MACF1;GOLGA4;OPTN
regulation of phosphatase activity (GO:0010921)	1973-10-01	0.0686963	0.458585	0.104995	0.705106	-0.974795	2.61056	URI1;CNST;PPP1R12A;RBM26;PPP6R1;CHORDC1;ZCCHC9;GPATCH2;HTT;CDK5RAP3
positive regulation of mitotic nuclear division (GO:0045840)	1941-06-01	0.110175	0.567034	0.151087	0.784158	-1.18352	2.61047	RANBP3;NUMA1;PHIP;SMC5;IGF1;PHB2
regulation of epidermal growth factor receptor signaling pathway (GO:0042058)	1959-08-01	0.101466	0.551444	0.142561	0.784158	-1.13944	2.60708	APP;FER;RNF115;TSG101;AKT1;ARAP1;STAM;ARHGEF7
regulation of protein binding (GO:0043393)	14/112	0.0678751	0.455002	0.10605	0.705106	-0.968164	2.60444	APP;PRMT7;USP33;TMC8;NMD3;CSNK1E;PARK7;PKD1;AES;GOLGA2;AKT1;PIN1;ITGB1BP1;LDLRAP1
regulation of protein serine/threonine kinase activity (GO:0071900)	1981-11-01	0.0611766	0.428236	0.0960884	0.672101	-0.929547	2.59714	STK11;TSG101;CCNT1;PDCD10;AKT1;CDK12;TRIB1;CALM2;CDK5RAP3;CDKN3;EZH2
regulation of potassium ion transmembrane transporter activity (GO:1901016)	2018-04-26	0.154445	0.643113	0.197372	0.827515	-1.38686	2.59054	DLG1;AKAP9;ATP1B3;WWP2
negative regulation of dephosphorylation (GO:0035305)	1964-09-01	0.071394	0.465292	0.107811	0.705106	-0.98134	2.59029	URI1;CNST;PPP1R12A;RBM26;CHORDC1;ENSA;PPP1R8;ZCCHC9;GPATCH2
organelle assembly (GO:0070925)	40/377	0.0471317	0.361687	0.0888618	0.642553	-0.845983	2.58432	HDAC3;TSG101;TNKS;TRAF3IP1;ARL3;AMBRA1;CENPC;GOLGA2;IFT52;HAUS7;STK36;TP53INP1;FLNA;RCC1;E2F4;EIF2A;FARP2;OFD1;RBM14;DBNL;PDCD6IP;VTA1;HPS1;WDR19;RC3H1;CSNK1D;TRAPPC8;STAM;WIPI2;DYNLL1;LSM4;WDR35;ATXN2L;NSFL1C;TRAPPC6A;ATG16L2;ULK3;CHMP4B;ATG4A;CEP63
cytoskeleton-dependent cytokinesis (GO:0061640)	1971-10-01	0.0589101	0.41569	0.09279	0.66547	-0.91242	2.58374	BIN3;PDCD6IP;SON;RACGAP1;ARL3;RASA1;DCTN3;CHMP4B;STAMBP;RHOC
cellular amino acid catabolic process (GO:0009063)	2018-04-24	0.124304	0.59995	0.165744	0.801036	-1.23819	2.58166	ACAD8;AUH;PPM1K;BCAT2
actin filament depolymerization (GO:0030042)	2018-02-11	0.221825	0.728408	0.264987	0.874763	-1.70198	2.56295	WDR1;MICAL1
regulation of granulocyte differentiation (GO:0030852)	2018-02-11	0.221825	0.728408	0.264987	0.874763	-1.69933	2.55896	HCLS1;RUNX1
fatty-acyl-CoA metabolic process (GO:0035337)	2018-03-20	0.216779	0.728408	0.259633	0.874763	-1.67014	2.55343	SLC25A1;FAR1;ACACA
pantothenate metabolic process (GO:0015939)	2018-02-09	0.161191	0.643113	0.206133	0.827515	-1.39869	2.55284	SLC5A6;PANK2
peptidyl-serine modification (GO:0018209)	20/171	0.0608498	0.426801	0.100009	0.693143	-0.911689	2.55213	GALNT7;POGLUT1;DMPK;CSNK1A1;GALNT2;TNKS;CSNK1D;CSNK1E;VRK3;PKD1;STK11;MAPKAPK3;NTMT1;AKT3;PHKG2;STK38;TLK2;AKT1;MAP3K10;STK38L
cardiolipin biosynthetic process (GO:0032049)	2018-02-09	0.161191	0.643113	0.206133	0.827515	-1.39791	2.55142	PGS1;TAMM41
histone monoubiquitination (GO:0010390)	2018-04-25	0.139046	0.614148	0.181328	0.805979	-1.29302	2.55106	DDB1;TRIM37;BCOR;DDB2
glucosamine-containing compound catabolic process (GO:1901072)	2018-02-11	0.221825	0.728408	0.264987	0.874763	-1.68359	2.53526	GNPDA1;AMDHD2
low-density lipoprotein particle receptor catabolic process (GO:0032802)	2018-02-11	0.221825	0.728408	0.264987	0.874763	-1.68246	2.53357	CLTC;AP2B1
inhibition of cysteine-type endopeptidase activity (GO:0097340)	2018-03-16	0.134366	0.59995	0.176767	0.801036	-1.258	2.52504	BCL2L12;CAST;BIRC6
calcium ion regulated exocytosis (GO:0017156)	2018-02-12	0.2528	0.768259	0.294511	0.898342	-1.83468	2.52297	SDF4;ARHGAP17
phosphatidylethanolamine biosynthetic process (GO:0006646)	2018-03-16	0.134366	0.59995	0.176767	0.801036	-1.25542	2.51986	CHKA;CEPT1;LPIN1
spindle assembly checkpoint (GO:0071173)	2018-03-18	0.174187	0.672027	0.21737	0.846079	-1.43657	2.51059	BUB3;TRIP13;MAD1L1
establishment of protein localization to endoplasmic reticulum (GO:0072599)	2018-03-16	0.134366	0.59995	0.176767	0.801036	-1.2433	2.49552	SPCS3;PMM2;RAB3GAP1
regulation of cell cycle G2/M phase transition (GO:1902749)	1985-11-01	0.0806929	0.498253	0.120157	0.736344	-0.989271	2.4901	OFD1;HSP90AA1;HAUS7;CENPJ;AKAP9;DCTN3;CSNK1D;CEP63;CSNK1E;DYNLL1;CDK5RAP2
negative regulation of transcription, DNA-templated (GO:0045892)	78/814	0.0657475	0.451857	0.130818	0.777589	-0.914071	2.48804	HDAC10;LDB1;TCF25;GMNN;UBE2D3;ARID4A;FOXM1;PHB2;ARHGAP35;CCAR2;ELK4;UXT;FLCN;KAT5;SIN3B;MYB;MAF1;RBFOX2;SMARCC2;ZGPAT;SREBF2;AES;HCFC1;NCOR2;ILF3;MDFIC;NFX1;IRF1;KAT6A;IRF2;PFDN5;CGGBP1;PPID;PPARD;SP100;URI1;HDAC3;CTBP1;SUPT4H1;GPS2;MOSPD1;PBXIP1;LRP8;HMBOX1;PRDX5;NACC1;FLNA;VHL;ZBTB7A;CBX6;UBE2I;CBX3;USP9X;CNBP;PHF12;WWP1;WWP2;SUPT5H;NFKB1;GATAD2A;VEGFA;DLG1;GCLC;SNW1;MYBBP1A;CNOT1;SP3;CTNNB1;MA…
mitotic spindle organization (GO:0007052)	1975-10-01	0.0794561	0.498253	0.118079	0.736344	-0.982413	2.48801	GOLGA2;TNKS;TUBGCP2;FLNA;RCC1;TUBGCP6;MAP4;PIBF1;KPNB1;SPC25
inhibition of cysteine-type endopeptidase activity involved in apoptotic process (GO:1990001)	2018-02-12	0.2528	0.768259	0.294511	0.898342	-1.80814	2.48648	BCL2L12;BIRC6
negative regulation of gene expression (GO:0010629)	62/619	0.0467877	0.360748	0.0955641	0.672101	-0.811303	2.48432	APP;HDAC10;LDB1;EIF4A3;GMNN;ARID4A;PARK7;FOXM1;PHB2;ARHGAP35;CCAR2;FLCN;PTBP1;KAT5;MYB;CPNE1;RPS13;RBFOX2;SMARCC2;ZGPAT;AES;ERN1;NCOR2;RBL2;ILF3;AEBP2;MDFIC;IRF1;KAT6A;PFDN5;PPARD;DNMT1;HDAC3;CTBP1;SHMT1;PBXIP1;GIGYF2;HMBOX1;PDCD10;NACC1;VHL;ZBTB7A;UBE2I;CBX3;PHF12;SAMD4B;WWP1;WWP2;NFKB1;GATAD2A;VEGFA;GCLC;SNW1;MYBBP1A;CNOT1;CAPRIN1;SP3;CTNNB1;MAP3K10;BCOR;EZH2;LIMS1
positive regulation of protein modification process (GO:0031401)	20/164	0.0425168	0.344356	0.0749299	0.597781	-0.785894	2.48174	APP;ANKLE2;HDAC3;GBA;CSNK1D;VEGFA;GOLGA2;FLCN;ADAM17;KAT5;PPP1R7;CHORDC1;NPTN;AKT1;DVL3;PIN1;SYMPK;NSMF;CALM2;RAB3GAP1
cardiovascular system development (GO:0072358)	2018-02-11	0.221825	0.728408	0.264987	0.874763	-1.64768	2.48118	STK11;PIK3CA
positive regulation of potassium ion transport (GO:0043268)	2018-03-16	0.134366	0.59995	0.176767	0.801036	-1.23597	2.48082	KCNH2;DLG1;FLNA
receptor clustering (GO:0043113)	2018-04-25	0.139046	0.614148	0.181328	0.805979	-1.25463	2.47532	DLG1;ITGA4;FLNA;ITGB1BP1
cellular response to interleukin-2 (GO:0071352)	2018-02-12	0.2528	0.768259	0.294511	0.898342	-1.79663	2.47064	IL2RG;JAK3
Golgi inheritance (GO:0048313)	2018-02-10	0.191189	0.694097	0.235459	0.851185	-1.49113	2.46707	GOLGA2;PDCD10
regulation of cytoplasmic translational elongation (GO:1900247)	2018-02-11	0.221825	0.728408	0.264987	0.874763	-1.63668	2.46462	DPH2;DPH7
cellular response to reactive oxygen species (GO:0034614)	1966-09-01	0.0833172	0.502914	0.12211	0.736579	-0.981984	2.44033	PRDX3;SETX;FER;PRDX5;ZNF580;AKT1;TNFAIP3;PARK7;NFE2L2
cellular biogenic amine metabolic process (GO:0006576)	2018-02-11	0.221825	0.728408	0.264987	0.874763	-1.62024	2.43986	OAZ3;SRM
regulation of canonical Wnt signaling pathway (GO:0060828)	24/214	0.0643949	0.44368	0.106662	0.705106	-0.886996	2.43278	CSNK1A1;TNKS;CSNK1D;CCAR2;NFKB1;PSMB10;AES;RBX1;PSMA5;PSMD6;PSMA4;PSMC6;PSMD4;TNKS2;PSMC1;PSMD2;PSME4;DVL3;PIN1;PSMD1;PSME2;PFDN5;SCYL2;RNF220
negative regulation of protein catabolic process (GO:0042177)	1940-06-01	0.100551	0.551444	0.140352	0.784158	-1.05873	2.43198	CTSA;FLNA;PIN1;MDM4;ATRAID;CDK5RAP3
establishment or maintenance of apical/basal cell polarity (GO:0035088)	2018-03-19	0.195196	0.694977	0.238342	0.851185	-1.48731	2.4299	CLIC4;DLG1;MARK2
positive regulation of protein insertion into mitochondrial membrane involved in apoptotic signaling pathway (GO:1900740)	2018-05-31	0.101095	0.551444	0.140616	0.784158	-1.0594	2.42783	BCL2L11;CASP8;TFDP1;NMT1;DYNLL1
small RNA loading onto RISC (GO:0070922)	2018-02-10	0.191189	0.694097	0.235459	0.851185	-1.46722	2.42751	AGO2;TARBP2
positive regulation of gene expression (GO:0010628)	74/772	0.0710658	0.465292	0.137427	0.784158	-0.917434	2.42583	KDM5A;APP;ATF2;CALCOCO1;EIF4A3;PRKAG1;PARK7;FOXM1;MED16;KAT5;MYB;AKT1;UBAP2L;CDK5RAP2;MAP2K3;SS18;PCID2;SMARCC2;NCOA6;NCOA3;ARNT;BAZ1B;HCFC1;RUNX1;ERN1;KAT2B;ILF3;KAT2A;PLSCR1;MED24;MDFIC;IRF1;KAT6A;PHIP;UBE2V1;PPARD;DNMT1;SP100;POLDIP3;CXXC1;RNF6;TAF1D;NUP85;PDCD10;TAF1C;TP53INP1;DVL3;TP53BP1;VHL;SF3B1;BRPF1;TAF15;NFYA;ZNF580;USP21;CNBP;IGF1;SLC50A1;LARP4;NFKB1;VEGFA;SETX;MYO1C;FUBP3;MYBBP1A;RPS…
positive regulation of response to endoplasmic reticulum stress (GO:1905898)	2018-03-17	0.15387	0.643113	0.196813	0.827515	-1.29602	2.42569	ERN1;USP13;BCL2L11
regulation of type I interferon production (GO:0032479)	1986-11-01	0.0861143	0.514485	0.126659	0.756715	-0.988019	2.4227	OTUD5;ITCH;IRF3;TRAF3IP1;IRF1;PCBP2;CTNNB1;PIN1;TNFAIP3;TRIM21;NFKB1
negative regulation of substrate adhesion-dependent cell spreading (GO:1900025)	2018-02-13	0.28386	0.800681	0.323856	0.92316	-1.92265	2.42114	RCC2;ITGB1BP1
IRE1-mediated unfolded protein response (GO:0036498)	1958-08-01	0.094007	0.551444	0.134009	0.784158	-1.01703	2.40466	ERN1;ZBTB17;ACADVL;CTDSP2;CXXC1;SYVN1;HDGF;HYOU1
positive regulation of JUN kinase activity (GO:0043507)	1951-07-01	0.115037	0.57906	0.157121	0.792775	-1.10716	2.39423	ERN1;DBNL;MDFIC;TAOK1;DVL3;MAP3K10;MAP3K4
water-soluble vitamin metabolic process (GO:0006767)	1978-10-01	0.0974379	0.551444	0.139315	0.784158	-1.02308	2.38229	ABCD4;SLC5A6;ABCC1;PANK2;MTRR;MTHFD2;SHMT1;FPGS;SLC2A1;ACACA
positive regulation of mRNA processing (GO:0050685)	2018-03-17	0.15387	0.643113	0.196813	0.827515	-1.27252	2.38171	SNW1;NCBP1;NCBP2
apoptotic mitochondrial changes (GO:0008637)	1935-05-01	0.149072	0.643113	0.192358	0.827515	-1.2504	2.37992	GGCT;MFF;CCAR2;BCL2L1;TIMM50
purine nucleoside bisphosphate biosynthetic process (GO:0034033)	2018-02-08	0.132181	0.59995	0.177247	0.801036	-1.17608	2.37989	PANK2;DCAKD
regulation of mast cell activation involved in immune response (GO:0033006)	2018-02-10	0.191189	0.694097	0.235459	0.851185	-1.43275	2.37047	FER;STXBP2
regulation of chromatin binding (GO:0035561)	2018-02-12	0.2528	0.768259	0.294511	0.898342	-1.72024	2.36559	HMBOX1;GMNN
signal peptide processing (GO:0006465)	2018-04-26	0.154445	0.643113	0.197372	0.827515	-1.26398	2.36101	IMMP1L;SPCS3;HM13;CLN5
positive regulation of non-canonical Wnt signaling pathway (GO:2000052)	2018-02-09	0.161191	0.643113	0.206133	0.827515	-1.29305	2.36003	CSNK1D;CSNK1E
negative regulation of binding (GO:0051100)	1983-11-01	0.0705033	0.465292	0.107732	0.705106	-0.887754	2.35441	GOLGA2;SP100;USP33;CPNE1;AKT1;PIN1;TMC8;ITGB1BP1;CSNK1E;PARK7;AES
phosphatidylinositol 3-kinase signaling (GO:0014065)	2018-05-31	0.101095	0.551444	0.140616	0.784158	-1.02723	2.3541	PIK3CA;NF1;AKT1;IGF1;PIK3CG
biotin metabolic process (GO:0006768)	2018-02-12	0.2528	0.768259	0.294511	0.898342	-1.70818	2.34902	SLC5A6;ACACA
anion transmembrane transport (GO:0098656)	2018-03-19	0.195196	0.694977	0.238342	0.851185	-1.43547	2.34519	ABCC1;SLC35B4;LRRC8A
vesicle cytoskeletal trafficking (GO:0099518)	2018-03-21	0.238822	0.760943	0.281156	0.898342	-1.63635	2.34331	HTT;MYO5A;NDEL1
negative regulation of RNA splicing (GO:0033119)	2018-03-19	0.195196	0.694977	0.238342	0.851185	-1.43418	2.3431	PTBP1;RNPS1;RPS13
response to amyloid-beta (GO:1904645)	2018-04-26	0.154445	0.643113	0.197372	0.827515	-1.24824	2.33161	CACNB1;APP;FYN;IGF1
cytosolic transport (GO:0016482)	14/119	0.100022	0.551444	0.145244	0.784158	-1.01039	2.3263	TMEM87A;MON2;STX16;VPS13C;CLTC;GOSR1;VPS13A;GCC2;VPS26B;CLN5;AP1G1;ANKFY1;YKT6;SNX5
macrophage differentiation (GO:0030225)	2018-02-12	0.2528	0.768259	0.294511	0.898342	-1.68341	2.31495	CASP8;VEGFA
dephosphorylation (GO:0016311)	15/125	0.07991	0.498253	0.121643	0.736579	-0.916021	2.31465	PTPN1;MTMR2;CTDP1;PPP1R12A;PNKP;HDHD2;SSH2;STYXL1;PPM1G;TIMM50;CTDNEP1;PPP6C;PPP5C;CTDSP2;SBF1
establishment of spindle localization (GO:0051293)	2018-02-11	0.221825	0.728408	0.264987	0.874763	-1.53426	2.31039	MAP4;KPNB1
regulation of amyloid fibril formation (GO:1905906)	2018-02-09	0.161191	0.643113	0.206133	0.827515	-1.26568	2.31007	APP;LDLR
regulation of histone acetylation (GO:0035065)	2018-04-27	0.170446	0.667135	0.213825	0.845416	-1.30304	2.30552	FLCN;SETD5;CTBP1;IWS1
regulation of I-kappaB kinase/NF-kappaB signaling (GO:0043122)	23/205	0.0687812	0.458585	0.111969	0.71656	-0.86082	2.30427	ANKRD17;GPR89A;TRADD;HSPB1;TNFAIP3;ATP2C1;RHOC;EDA2R;MALT1;AKAP13;PPP5C;CASP8;TFG;EEF1D;C18ORF32;MIER1;CPNE1;FLNA;NLRP1;TRIM38;UBE2V1;SQSTM1;OPTN
regulation of protein targeting to mitochondrion (GO:1903214)	1989-11-01	0.103687	0.551444	0.147293	0.784158	-1.01531	2.30107	SH3GLB1;CYB5R1;NPEPPS;SREBF1;USP36;ZBTB17;KAT2A;UBE2D3;HUWE1;UBE2J2;SREBF2
positive regulation of DNA-dependent DNA replication (GO:2000105)	2018-02-13	0.28386	0.800681	0.323856	0.92316	-1.82373	2.29658	WIZ;DBF4B
regulation of neuron migration (GO:2001222)	2018-03-20	0.216779	0.728408	0.259633	0.874763	-1.50119	2.29514	ZNF609;NSMF;ARHGEF2
positive regulation of exosomal secretion (GO:1903543)	2018-03-16	0.134366	0.59995	0.176767	0.801036	-1.14344	2.2951	PDCD6IP;TSG101;STAM
carnitine metabolic process (GO:0009437)	2018-02-12	0.2528	0.768259	0.294511	0.898342	-1.6661	2.29115	SHMT1;ALDH9A1
mitochondrion distribution (GO:0048311)	2018-02-12	0.2528	0.768259	0.294511	0.898342	-1.66561	2.29047	CLUH;MSTO1
ceramide biosynthetic process (GO:0046513)	1933-05-01	0.124005	0.59995	0.165682	0.801036	-1.09169	2.27884	SMPD4;SPTLC1;GBA;CLN8;ST6GALNAC6
recombinational repair (GO:0000725)	1972-09-01	0.125781	0.59995	0.17067	0.801036	-1.09585	2.27193	RAD51AP1;ERCC4;SWI5;RBBP8;NABP1;RPA2;SLX1A;SMC5;ZSWIM7
negative regulation of mRNA 3'-end processing (GO:0031441)	2018-02-10	0.191189	0.694097	0.235459	0.851185	-1.3718	2.26963	CCNT1;SUPT5H
response to interleukin-6 (GO:0070741)	2018-02-13	0.28386	0.800681	0.323856	0.92316	-1.80029	2.26705	SELPLG;NFKB1
signal transduction involved in mitotic G1 DNA damage checkpoint (GO:0072431)	1964-09-01	0.071394	0.465292	0.107811	0.705106	-0.857153	2.26249	RBL2;CNOT6L;TFDP1;CNOT1;PRMT1;CARM1;CENPJ;MDM4;E2F4
regulation of RNA polymerase II transcriptional preinitiation complex assembly (GO:0045898)	2018-02-12	0.2528	0.768259	0.294511	0.898342	-1.6448	2.26185	PSMC6;PSMC1
cellular response to interferon-beta (GO:0035458)	2018-02-12	0.2528	0.768259	0.294511	0.898342	-1.6403	2.25567	IRF1;UBE2K
positive regulation of response to biotic stimulus (GO:0002833)	2018-03-18	0.174187	0.672027	0.21737	0.846079	-1.28779	2.25058	ANKRD17;LRSAM1;OPTN
microtubule cytoskeleton organization involved in mitosis (GO:1902850)	1945-06-01	0.153039	0.643113	0.197387	0.827515	-1.19372	2.24069	SETD2;TNKS;RCC1;MAP4;KPNB1;SPC25
positive regulation of p38MAPK cascade (GO:1900745)	2018-03-19	0.195196	0.694977	0.238342	0.851185	-1.36928	2.23706	PRMT1;MAP3K4;VEGFA
exonucleolytic nuclear-transcribed mRNA catabolic process involved in deadenylation-dependent decay (GO:0043928)	1934-05-01	0.136282	0.607294	0.178833	0.80406	-1.12172	2.23561	EXOSC7;TTC37;LSM4;EXOSC1;DCP1B
positive regulation of I-kappaB kinase/NF-kappaB signaling (GO:0043123)	19/164	0.071512	0.465292	0.113392	0.724348	-0.846165	2.23209	ANKRD17;APP;GPR89A;TRADD;ATP2C1;RHOC;EDA2R;MALT1;AKAP13;PPP5C;CASP8;TFG;EEF1D;C18ORF32;MIER1;AKT1;FLNA;TRIM38;UBE2V1
positive regulation of protein homooligomerization (GO:0032464)	2018-02-10	0.191189	0.694097	0.235459	0.851185	-1.34852	2.23112	BCL2L11;RHOC
tRNA 5'-leader removal (GO:0001682)	2018-02-13	0.28386	0.800681	0.323856	0.92316	-1.77117	2.23039	SSB;RPP21
phosphatidylinositol-3-phosphate biosynthetic process (GO:0036092)	2018-02-09	0.161191	0.643113	0.206133	0.827515	-1.22119	2.22887	PIK3CA;PIK3CG
regulation of oxidative stress-induced intrinsic apoptotic signaling pathway (GO:1902175)	2018-03-19	0.195196	0.694977	0.238342	0.851185	-1.36277	2.22643	AKT1;HSPB1;NFE2L2
eye photoreceptor cell development (GO:0042462)	2018-02-13	0.28386	0.800681	0.323856	0.92316	-1.76771	2.22603	TOPORS;VEGFA
cytoplasmic mRNA processing body assembly (GO:0033962)	2018-02-12	0.2528	0.768259	0.294511	0.898342	-1.61538	2.2214	RC3H1;LSM4
positive regulation of ruffle assembly (GO:1900029)	2018-02-13	0.28386	0.800681	0.323856	0.92316	-1.76207	2.21893	PLEKHM1;NDEL1
peptidyl-diphthamide biosynthetic process from peptidyl-histidine (GO:0017183)	2018-02-09	0.161191	0.643113	0.206133	0.827515	-1.21503	2.21763	DPH2;DPH7
negative regulation of cholesterol transport (GO:0032375)	2018-02-11	0.221825	0.728408	0.264987	0.874763	-1.47131	2.2156	NFKB1;SREBF2
glial cell development (GO:0021782)	2018-03-21	0.238822	0.760943	0.281156	0.898342	-1.54353	2.21039	APP;EIF2B2;NF1
chondroitin sulfate proteoglycan biosynthetic process (GO:0050650)	2018-04-26	0.154445	0.643113	0.197372	0.827515	-1.18206	2.208	B3GAT3;CHST12;CHST15;XYLT2
Golgi to endosome transport (GO:0006895)	2018-03-21	0.238822	0.760943	0.281156	0.898342	-1.54168	2.20774	MON2;VPS13C;VPS13A
positive regulation of protein metabolic process (GO:0051247)	1997-12-01	0.0916302	0.5419	0.133885	0.784158	-0.920884	2.20091	DDB1;APP;ITCH;LDB1;PRMT1;GBA;AKT1;TNFAIP3;WWP1;WWP2;EIF4G1;OAZ3
mRNA cis splicing, via spliceosome (GO:0045292)	2018-03-18	0.174187	0.672027	0.21737	0.846079	-1.25859	2.19955	NCBP2;PSIP1;CWC15
snRNA processing (GO:0016180)	2018-04-27	0.170446	0.667135	0.213825	0.845416	-1.23916	2.1925	TOE1;INTS3;INTS10;INTS9
peptidyl-serine phosphorylation (GO:0018105)	17/146	0.0816576	0.498253	0.125029	0.752103	-0.875021	2.19212	DMPK;CSNK1A1;TNKS;CSNK1D;CSNK1E;VRK3;PKD1;ERN1;STK11;MAPKAPK3;AKT3;PHKG2;STK38;TLK2;AKT1;MAP3K10;STK38L
regulation of supramolecular fiber organization (GO:1902903)	2018-04-27	0.170446	0.667135	0.213825	0.845416	-1.23599	2.18688	AKAP13;PARK7;SSH2;ARHGAP35
regulation of telomerase RNA localization to Cajal body (GO:1904872)	2018-03-19	0.195196	0.694977	0.238342	0.851185	-1.33758	2.18527	PARN;NAF1;CCT5
monocyte differentiation (GO:0030224)	2018-02-12	0.2528	0.768259	0.294511	0.898342	-1.58775	2.1834	THOC5;VEGFA
regulation of cardiac muscle cell action potential (GO:0098901)	2018-04-25	0.139046	0.614148	0.181328	0.805979	-1.10483	2.17977	DLG1;SLMAP;AKAP9;FLNA
negative regulation of lymphocyte activation (GO:0051250)	2018-03-20	0.216779	0.728408	0.259633	0.874763	-1.42514	2.17886	TNFAIP3;JAK3;PIBF1
regulation of nuclear-transcribed mRNA poly(A) tail shortening (GO:0060211)	2018-02-12	0.2528	0.768259	0.294511	0.898342	-1.5796	2.17219	CNOT1;AGO2
stress-activated protein kinase signaling cascade (GO:0031098)	1971-09-01	0.118019	0.58708	0.162017	0.801036	-1.00656	2.15093	MAP2K3;STK10;TAOK1;CUL1;CCM2;OXSR1;MAP3K4;NFKB1;MAP4K4
glycerolipid metabolic process (GO:0046486)	2018-02-11	0.221825	0.728408	0.264987	0.874763	-1.42239	2.14192	PIP5K1A;DGKZ
mitotic cytokinesis (GO:0000281)	1960-08-01	0.109246	0.567034	0.151376	0.784158	-0.966125	2.13915	PDCD6IP;SON;RACGAP1;ARL3;RASA1;CHMP4B;STAMBP;RHOC
negative regulation of canonical Wnt signaling pathway (GO:0090090)	17/149	0.0942489	0.551444	0.140457	0.784158	-0.905148	2.13779	CSNK1A1;PSMB10;AES;RBX1;PSMA5;PSMD6;PSMA4;PSMC6;PSMD4;PSMC1;PSMD2;PSME4;DVL3;PSMD1;PSME2;PFDN5;SCYL2
sialylation (GO:0097503)	2018-03-17	0.15387	0.643113	0.196813	0.827515	-1.14138	2.13627	ST6GAL1;ST6GALNAC4;ST6GALNAC6
positive regulation of protein deacetylation (GO:0090312)	2018-02-12	0.2528	0.768259	0.294511	0.898342	-1.55226	2.1346	CTBP1;AKAP8
regulation of dephosphorylation (GO:0035303)	2018-03-19	0.195196	0.694977	0.238342	0.851185	-1.30216	2.12741	MTMR2;CDK5RAP3;SMG5
regulation of smooth muscle cell proliferation (GO:0048660)	1945-06-01	0.153039	0.643113	0.197387	0.827515	-1.13332	2.12732	AKT1;CTNNB1;MFN2;TNFAIP3;IGF1;TRIB1
positive regulation of cellular protein localization (GO:1903829)	1967-09-01	0.0897005	0.532284	0.129625	0.773123	-0.881795	2.12625	NUMA1;B3GAT3;PDCD10;TRAPPC12;AKT1;FYN;PARK7;STX3;CDK5RAP3
regulation of intracellular transport (GO:0032386)	1941-06-01	0.110175	0.567034	0.151087	0.784158	-0.96383	2.12591	NUP214;PTPN1;FER;NUMA1;STXBP2;NDEL1
mitochondrial fragmentation involved in apoptotic process (GO:0043653)	2018-02-10	0.191189	0.694097	0.235459	0.851185	-1.28437	2.12498	MFF;CCAR2
regulation of necroptotic process (GO:0060544)	2018-03-17	0.15387	0.643113	0.196813	0.827515	-1.12144	2.09894	CASP8;TRADD;ARHGEF2
regulation of long-term neuronal synaptic plasticity (GO:0048169)	2018-02-12	0.2528	0.768259	0.294511	0.898342	-1.52505	2.09719	APP;NPTN
posttranscriptional gene silencing by RNA (GO:0035194)	2018-03-19	0.195196	0.694977	0.238342	0.851185	-1.28223	2.09484	CELF1;CNOT1;AGO2
activation of cysteine-type endopeptidase activity involved in apoptotic signaling pathway (GO:0097296)	2018-02-12	0.2528	0.768259	0.294511	0.898342	-1.52279	2.09408	CASP8;TRADD
negative regulation of cell-matrix adhesion (GO:0001953)	2018-04-28	0.186992	0.694097	0.230638	0.851185	-1.24398	2.08576	ADAM15;RASA1;RCC2;ITGB1BP1
phosphatidylinositol dephosphorylation (GO:0046856)	2018-02-12	0.2528	0.768259	0.294511	0.898342	-1.51587	2.08456	MTMR2;SACM1L
positive regulation of nitrogen compound metabolic process (GO:0051173)	2018-03-18	0.174187	0.672027	0.21737	0.846079	-1.19051	2.08057	APP;GBA;NFKB1
organelle fusion (GO:0048284)	2018-03-19	0.195196	0.694977	0.238342	0.851185	-1.27347	2.08054	MFN1;MFN2;MFF
steroid biosynthetic process (GO:0006694)	1980-10-01	0.110649	0.56815	0.154507	0.792775	-0.944962	2.08023	OSBPL9;STARD3;OSBPL7;STARD3NL;OSBPL3;FDX1;OSBPL2;LBR;SLC27A5;TM7SF2
regulation of actin filament length (GO:0030832)	2018-02-11	0.221825	0.728408	0.264987	0.874763	-1.37907	2.0767	SSH2;ARHGAP35
cytoplasmic pattern recognition receptor signaling pathway (GO:0002753)	2018-04-25	0.139046	0.614148	0.181328	0.805979	-1.05081	2.0732	ITCH;CASP8;TNFAIP3;UBE2V1
positive regulation of cell cycle process (GO:0090068)	13/108	0.0962114	0.551444	0.140015	0.784158	-0.88531	2.07269	ZBTB17;PCID2;NUMA1;RCC2;WIZ;DBF4B;IGF1;CDC25B;MYBBP1A;RACGAP1;RAD21;PHIP;PKP4
regulation of hydrogen peroxide-induced cell death (GO:1903205)	2018-02-12	0.2528	0.768259	0.294511	0.898342	-1.50078	2.0638	PARK7;NFE2L2
protein neddylation (GO:0045116)	2018-02-14	0.314787	0.844228	0.352874	0.926674	-1.78497	2.06317	NAE1;RBX1
negative regulation of cellular catabolic process (GO:0031330)	1957-08-01	0.086872	0.516373	0.125727	0.752431	-0.844227	2.06272	GOLGA2;MTMR2;TLK2;AKT1;TBC1D14;ATRAID;CDK5RAP3;EIF4G1
positive regulation of keratinocyte differentiation (GO:0045618)	2018-02-13	0.28386	0.800681	0.323856	0.92316	-1.636	2.06018	NUMA1;NCOA3
positive regulation of protein targeting to mitochondrion (GO:1903955)	1982-10-01	0.124823	0.59995	0.170488	0.801036	-0.987742	2.05535	SH3GLB1;CYB5R1;NPEPPS;USP36;ZBTB17;KAT2A;UBE2D3;HUWE1;UBE2J2;SREBF2
regulation of myeloid leukocyte mediated immunity (GO:0002886)	2018-02-12	0.2528	0.768259	0.294511	0.898342	-1.49218	2.05197	FER;STXBP2
autophagosome maturation (GO:0097352)	2018-04-24	0.124304	0.59995	0.165744	0.801036	-0.980912	2.04523	TSG101;VPS33A;EPG5;TECPR1
peptidyl-lysine acetylation (GO:0018394)	2018-02-09	0.161191	0.643113	0.206133	0.827515	-1.12001	2.0442	KAT2B;KAT2A
ceramide metabolic process (GO:0006672)	1943-06-01	0.130763	0.59995	0.173599	0.801036	-1.00438	2.04329	SMPD4;SPTLC1;GBA;CLN8;CLN6;ST6GALNAC6
lipid transport (GO:0006869)	1992-11-01	0.123207	0.59995	0.169557	0.801036	-0.975422	2.04243	SLC25A17;ABCA5;CHKA;PITPNB;PITPNA;NME4;CLN8;LDLR;SLC27A5;APOL2;PPARD
regulation of ubiquitin protein ligase activity (GO:1904666)	1937-05-01	0.176073	0.672643	0.220417	0.84957	-1.17486	2.04057	GOLGA2;ANAPC16;CDC26;CDC16;ANAPC1
histone H2A acetylation (GO:0043968)	2018-03-17	0.15387	0.643113	0.196813	0.827515	-1.09014	2.04036	TRRAP;MORF4L2;BRD8
negative regulation of sequence-specific DNA binding transcription factor activity (GO:0043433)	16/141	0.105825	0.556414	0.153581	0.790909	-0.907404	2.038	SP100;USP7;ANXA4;TNFAIP3;WWP2;PHB2;UFL1;ITCH;AIM2;CHORDC1;FLNA;MAP3K10;TRIM37;TRIB1;TRIM21;CDK5RAP3
regulation of histone deacetylation (GO:0031063)	2018-02-12	0.2528	0.768259	0.294511	0.898342	-1.46753	2.01808	CTBP1;AKAP8
regulation of focal adhesion assembly (GO:0051893)	1945-06-01	0.153039	0.643113	0.197387	0.827515	-1.07175	2.01173	MACF1;LDB1;RCC2;ITGB1BP1;LIMS1;VEGFA
ribosomal small subunit export from nucleus (GO:0000056)	2018-01-07	0.446013	0.906994	0.473842	0.926674	-2.48774	2.00862	XPO1
regulation of chromatin organization (GO:1902275)	2018-02-11	0.221825	0.728408	0.264987	0.874763	-1.32901	2.00131	SETD5;TLK2
regulation of protein exit from endoplasmic reticulum (GO:0070861)	2018-02-11	0.221825	0.728408	0.264987	0.874763	-1.32858	2.00066	SEC16A;GCC2
mitotic metaphase plate congression (GO:0007080)	1944-06-01	0.141698	0.621947	0.185343	0.818636	-1.02372	2.0004	CHMP4B;SPDL1;PIBF1;KPNB1;MAD1L1;CENPC
UV-damage excision repair (GO:0070914)	2018-02-12	0.2528	0.768259	0.294511	0.898342	-1.45265	1.99762	DDB1;DDB2
oxygen homeostasis (GO:0032364)	2018-01-07	0.446013	0.906994	0.473842	0.926674	-2.47407	1.99758	NARFL
regulation of glial cell differentiation (GO:0045685)	2018-01-07	0.446013	0.906994	0.473842	0.926674	-2.4672	1.99203	NF1
tetrahydrofolate metabolic process (GO:0046653)	2018-02-14	0.314787	0.844228	0.352874	0.926674	-1.723	1.99154	MTHFD2;SHMT1
regulation of protein transport (GO:0051223)	2018-04-28	0.186992	0.694097	0.230638	0.851185	-1.18691	1.99009	PTPN1;CHORDC1;WWP2;NDEL1
protein localization to centrosome (GO:0071539)	2018-03-19	0.195196	0.694977	0.238342	0.851185	-1.21559	1.98597	GOLGB1;CSNK1D;PIBF1
negative regulation of phosphate metabolic process (GO:0045936)	2018-03-20	0.216779	0.728408	0.259633	0.874763	-1.29048	1.97298	ANKLE2;PRKRIP1;DYNLL1
regulation of p38MAPK cascade (GO:1900744)	2018-04-27	0.170446	0.667135	0.213825	0.845416	-1.1144	1.97176	DLG1;PRMT1;MAP3K4;VEGFA
positive regulation of microglial cell activation (GO:1903980)	2018-01-07	0.446013	0.906994	0.473842	0.926674	-2.44006	1.97012	APP
negative regulation of small GTPase mediated signal transduction (GO:0051058)	2018-04-28	0.186992	0.694097	0.230638	0.851185	-1.17269	1.96624	RASA1;NF1;MFN2;STAMBP
cellular glucan metabolic process (GO:0006073)	2018-02-13	0.28386	0.800681	0.323856	0.92316	-1.55923	1.9635	PHKG2;PHKB
positive regulation of potassium ion transmembrane transporter activity (GO:1901018)	2018-02-13	0.28386	0.800681	0.323856	0.92316	-1.55863	1.96274	AKAP9;ATP1B3
exit from mitosis (GO:0010458)	2018-02-13	0.28386	0.800681	0.323856	0.92316	-1.55763	1.96148	CTDP1;CHMP4B
retrograde transport, vesicle recycling within Golgi (GO:0000301)	2018-01-07	0.446013	0.906994	0.473842	0.926674	-2.42369	1.9569	OPTN
endosome to melanosome transport (GO:0035646)	2018-02-10	0.191189	0.694097	0.235459	0.851185	-1.17588	1.94548	AP1G1;AP3D1
regulation of integrin-mediated signaling pathway (GO:2001044)	2018-02-12	0.2528	0.768259	0.294511	0.898342	-1.41192	1.94161	FLNA;ITGB1BP1
negative regulation of Wnt signaling pathway (GO:0030178)	19/175	0.115868	0.57906	0.167699	0.801036	-0.897386	1.93414	CSNK1A1;TSC2;PSMB10;AES;RBX1;PSMA5;PSMD6;HMGXB4;PSMA4;PSMC6;PSMD4;PSMC1;PSMD2;PSME4;DVL3;PSMD1;PSME2;PFDN5;SCYL2
negative regulation of fatty acid biosynthetic process (GO:0045717)	2018-02-12	0.2528	0.768259	0.294511	0.898342	-1.40617	1.9337	ACADVL;PIBF1
regulation of anoikis (GO:2000209)	2018-03-21	0.238822	0.760943	0.281156	0.898342	-1.34935	1.93231	MYBBP1A;PIK3CA;AES
steroid hormone mediated signaling pathway (GO:0043401)	2018-03-21	0.238822	0.760943	0.281156	0.898342	-1.34808	1.93049	CALCOCO1;MED24;MED16
nuclear RNA surveillance (GO:0071027)	2018-02-10	0.191189	0.694097	0.235459	0.851185	-1.16407	1.92595	EXOSC7;XRN1
positive regulation of chromosome organization (GO:2001252)	2018-03-20	0.216779	0.728408	0.259633	0.874763	-1.25687	1.92159	NUMA1;RAD21;SIRT6
regulation of spindle organization (GO:0090224)	2018-03-19	0.195196	0.694977	0.238342	0.851185	-1.17536	1.92025	NUMA1;CLTC;RAE1
positive regulation of cholesterol storage (GO:0010886)	2018-01-07	0.446013	0.906994	0.473842	0.926674	-2.36817	1.91208	SREBF2
intrinsic apoptotic signaling pathway by p53 class mediator (GO:0072332)	1944-06-01	0.141698	0.621947	0.185343	0.818636	-0.977397	1.90989	STK11;SNW1;MYBBP1A;JMY;AEN;FHIT
spliceosomal tri-snRNP complex assembly (GO:0000244)	2018-02-13	0.28386	0.800681	0.323856	0.92316	-1.515	1.9078	USP4;PRPF3
regulation of histone H3-K9 methylation (GO:0051570)	2018-02-12	0.2528	0.768259	0.294511	0.898342	-1.38628	1.90634	DNMT1;MYB
positive regulation of microtubule motor activity (GO:2000576)	2018-01-07	0.446013	0.906994	0.473842	0.926674	-2.36055	1.90592	DYNLL1
positive regulation of axon guidance (GO:1902669)	2018-01-07	0.446013	0.906994	0.473842	0.926674	-2.35623	1.90244	VEGFA
chemical homeostasis within a tissue (GO:0048875)	2018-01-07	0.446013	0.906994	0.473842	0.926674	-2.35411	1.90072	VEGFA
negative regulation of MAPK cascade (GO:0043409)	1981-10-01	0.117617	0.586746	0.162401	0.801036	-0.886575	1.89756	FLCN;PTPN1;DLG1;GBA;STK38;NF1;PIN1;ITGB1BP1;FOXM1;CDK5RAP3
membrane repolarization (GO:0086009)	2018-02-14	0.314787	0.844228	0.352874	0.926674	-1.63572	1.89066	KCNH2;ATP1B3
positive regulation of hydrolase activity (GO:0051345)	19/173	0.10678	0.560596	0.156928	0.792775	-0.844873	1.88997	CHTOP;CCL3L1;CCL4L1;ATP1B3;ARAP1;RHOC;RGS1;SGSM3;NF1;DVL3;PIN1;PKP4;RSU1;ARHGEF7;CALM2;RAB3GAP1;EZH2;LIMS1;NDEL1
maturation of 5.8S rRNA from tricistronic rRNA transcript (SSU-rRNA, 5.8S rRNA, LSU-rRNA) (GO:0000466)	2018-03-20	0.216779	0.728408	0.259633	0.874763	-1.22961	1.87992	EXOSC7;ERI1;FTSJ3
regulation of lamellipodium organization (GO:1902743)	2018-03-18	0.174187	0.672027	0.21737	0.846079	-1.0753	1.87922	FER;SSH2;CD44
regulation of execution phase of apoptosis (GO:1900117)	2018-02-14	0.314787	0.844228	0.352874	0.926674	-1.62329	1.8763	DFFA;BCL2L1
alternative mRNA splicing, via spliceosome (GO:0000380)	2018-02-13	0.28386	0.800681	0.323856	0.92316	-1.48929	1.87543	HNRNPM;CDK13
regulation of Notch signaling pathway (GO:0008593)	1971-09-01	0.118019	0.58708	0.162017	0.801036	-0.876123	1.8722	KAT2B;POGLUT1;SNW1;PDCD10;POFUT1;ZMIZ1;ITGB1BP1;WWP2;HIF1AN
antigen processing and presentation of peptide antigen via MHC class I (GO:0002474)	2018-04-29	0.204026	0.717024	0.247762	0.874763	-1.17742	1.87152	SEC13;SEC24B;CANX;SEC24D
positive regulation of smooth muscle cell proliferation (GO:0048661)	1938-05-01	0.190219	0.694097	0.234891	0.851185	-1.12662	1.86972	ERN1;AKT1;MFN2;IGF1;MEF2D
regulation of neuron death (GO:1901214)	1973-09-01	0.133809	0.59995	0.179533	0.805142	-0.926674	1.86386	CHORDC1;GBA;AKT1;CHMP4B;FYN;NSMF;NAE1;PARK7;EIF4G1
negative regulation of catalytic activity (GO:0043086)	2018-04-27	0.170446	0.667135	0.213825	0.845416	-1.05148	1.86042	CAND1;PPP1R12A;TMBIM1;CCAR2
phosphatidylinositol metabolic process (GO:0046488)	13/113	0.124875	0.59995	0.173191	0.801036	-0.889918	1.85142	MTMR2;SACM1L;INPPL1;PIK3CG;INPP4A;PIK3CA;INPP5E;PI4KA;PIP4K2A;PIP5K1A;IP6K1;SBF1;IP6K2
stress-activated MAPK cascade (GO:0051403)	1963-08-01	0.134463	0.59995	0.179321	0.805142	-0.921681	1.84932	MAP2K3;CUL1;GPS2;MAP3K10;CCM2;UBE2V1;TRIB1;NFKB1
regulation of DNA-templated transcription, initiation (GO:2000142)	2018-02-11	0.221825	0.728408	0.264987	0.874763	-1.22644	1.84686	SETX;CTNNB1
negative regulation of cytokine production (GO:0001818)	13/111	0.11288	0.577071	0.15948	0.801036	-0.845592	1.8446	OTUD5;BTN2A2;TRAF3IP1;GBA;TNFAIP3;ITCH;IRF3;KAT5;PCBP2;PIN1;NCKAP1L;JAK3;PIBF1
double-strand break repair via homologous recombination (GO:0000724)	1977-09-01	0.168458	0.664546	0.216933	0.846079	-1.03566	1.84459	RAD51AP1;ERCC4;SWI5;RBBP8;NABP1;RPA2;SLX1A;SMC5;ZSWIM7
cellular response to low-density lipoprotein particle stimulus (GO:0071404)	2018-02-14	0.314787	0.844228	0.352874	0.926674	-1.59483	1.8434	LDLR;SREBF2
intracellular estrogen receptor signaling pathway (GO:0030520)	2018-03-20	0.216779	0.728408	0.259633	0.874763	-1.20488	1.84211	RBM14;RBFOX2;NCOA6
astrocyte development (GO:0014002)	2018-02-11	0.221825	0.728408	0.264987	0.874763	-1.22163	1.83961	APP;NF1
purine nucleoside monophosphate biosynthetic process (GO:0009127)	2018-02-13	0.28386	0.800681	0.323856	0.92316	-1.46017	1.83875	ATIC;GART
mitotic G2 DNA damage checkpoint (GO:0007095)	2018-03-18	0.174187	0.672027	0.21737	0.846079	-1.05166	1.83791	FANCI;TAOK1;CDK5RAP3
eye morphogenesis (GO:0048592)	2018-03-21	0.238822	0.760943	0.281156	0.898342	-1.28332	1.83777	AGTPBP1;NF1;VEGFA
hexose metabolic process (GO:0019318)	1946-06-01	0.164766	0.652921	0.209712	0.837653	-1.01631	1.83265	HECTD4;PMM2;CHST15;GALM;MAN2C1;PPARD
positive regulation of release of cytochrome c from mitochondria (GO:0090200)	2018-04-27	0.170446	0.667135	0.213825	0.845416	-1.03423	1.82991	BCL2L11;CIDEB;APOPT1;MFF
protein transmembrane import into intracellular organelle (GO:0044743)	1944-06-01	0.141698	0.621947	0.185343	0.818636	-0.93544	1.8279	HSP90AA1;TIMM23B;HSPA4;TIMM23;TIMM10;TIMM50
porphyrin-containing compound biosynthetic process (GO:0006779)	2018-03-19	0.195196	0.694977	0.238342	0.851185	-1.10547	1.80606	ABCB6;COX15;UROD
telencephalon cell migration (GO:0022029)	2018-01-07	0.446013	0.906994	0.473842	0.926674	-2.23298	1.80292	PEX13
positive regulation of macromolecule biosynthetic process (GO:0010557)	16/143	0.115911	0.57906	0.165402	0.801036	-0.835725	1.80093	LDB1;POLDIP3;PRMT1;EIF4A3;GBA;NMD3;DBF4B;IGF1;LARP4;NFKB1;HSPH1;RPS6KB1;HNRNPD;AKT1;EIF3C;RAB3GAP1
regulation of vascular smooth muscle cell proliferation (GO:1904705)	2018-04-26	0.154445	0.643113	0.197372	0.827515	-0.963942	1.80057	ERN1;MFN2;IGF1;MEF2D
protein alkylation (GO:0008213)	2018-04-30	0.221491	0.728408	0.265148	0.874763	-1.18798	1.79073	KIN;PRMT1;LCMT1;GSPT1
neuron projection extension (GO:1990138)	2018-04-29	0.204026	0.717024	0.247762	0.874763	-1.12381	1.78631	CYFIP1;USP9X;CPNE1;CTNNB1
positive regulation of GTPase activity (GO:0043547)	21/193	0.100874	0.551444	0.151223	0.784158	-0.777726	1.78401	TBC1D9B;CCL3L1;CCL4L1;TBC1D3F;ARAP1;RALGAPB;RGS1;SGSM3;NF1;DVL3;PIN1;PIP5K1A;TBC1D14;TBC1D25;PKP4;RSU1;ARHGEF7;RAB3GAP1;EZH2;LIMS1;NDEL1
positive regulation of cell cycle (GO:0045787)	1983-10-01	0.132264	0.59995	0.178762	0.80406	-0.880697	1.78161	ANKRD17;APP;CCNT1;RPS6KB1;C6ORF89;CCNC;CCNL1;TRIM21;CDC25B;HCFC1
phosphatidylethanolamine metabolic process (GO:0046337)	2018-03-21	0.238822	0.760943	0.281156	0.898342	-1.24191	1.77847	CHKA;CEPT1;LPIN1
focal adhesion assembly (GO:0048041)	2018-03-19	0.195196	0.694977	0.238342	0.851185	-1.08855	1.77842	RCC2;PIP5K1A;ARHGEF7
positive regulation of carbohydrate metabolic process (GO:0045913)	2018-03-19	0.195196	0.694977	0.238342	0.851185	-1.08647	1.77503	ARNT;IGF1;NFKB1
neutrophil mediated immunity (GO:0002446)	47/488	0.120458	0.597518	0.192015	0.827515	-0.837353	1.77222	CYFIP1;GHDC;GRN;RAB5B;TMEM63A;MVP;STXBP2;APEH;IQGAP2;GNS;CNN2;HEBP2;STK10;DSN1;PSMD6;CAND1;PSMD2;CPNE1;TOM1;PSMD1;NCKAP1L;CD58;SPTAN1;ATP6V0A1;CTSA;GSDMD;HSP90AA1;DBNL;DYNLT1;STK11IP;IDH1;SURF4;HUWE1;DNAJC13;DYNLL1;IGF2R;NFKB1;PSMA5;ADAM17;TMBIM1;PPIE;CD47;CDK13;DOCK2;YPEL5;CD44;KPNB1
mitotic spindle checkpoint (GO:0071174)	2018-03-18	0.174187	0.672027	0.21737	0.846079	-1.01174	1.76814	BUB3;TRIP13;MAD1L1
negative regulation of response to DNA damage stimulus (GO:2001021)	2018-04-29	0.204026	0.717024	0.247762	0.874763	-1.11199	1.76752	THOC5;CCAR2;CD44;BCL2L1
establishment of chromosome localization (GO:0051303)	2018-02-14	0.314787	0.844228	0.352874	0.926674	-1.52849	1.76672	TRAPPC12;NDEL1
mitochondrial ATP synthesis coupled electron transport (GO:0042775)	1986-10-01	0.155957	0.643113	0.204652	0.827515	-0.950772	1.7667	NDUFA9;NDUFB9;NDUFS8;NDUFA5;COX15;NDUFB5;NDUFB4;PMPCB;NDUFV3;NDUFV1
C21-steroid hormone metabolic process (GO:0008207)	2018-03-23	0.283858	0.800681	0.324567	0.92316	-1.40291	1.76666	STARD3;STARD3NL;FDX1
mitotic spindle assembly checkpoint (GO:0007094)	2018-03-18	0.174187	0.672027	0.21737	0.846079	-1.01056	1.76608	BUB3;TRIP13;MAD1L1
regulation of muscle cell differentiation (GO:0051147)	1937-05-01	0.176073	0.672643	0.220417	0.84957	-1.01636	1.76527	PTBP1;BNIP2;CTNNB1;TCF3;SUPT6H
phosphate-containing compound metabolic process (GO:0006796)	20/184	0.108072	0.566531	0.159197	0.801009	-0.790612	1.75908	PANK2;PNKP;INPPL1;CLN8;HDHD2;APTX;NUDT3;PIK3CG;NUDT4;INPP4A;HINT3;PIK3CA;ACP6;PI4KA;AKT1;PIP4K2A;IP6K1;PFKM;GALK2;IP6K2
regulation of protein ubiquitination (GO:0031396)	12/102	0.121147	0.59995	0.168098	0.801036	-0.832802	1.75783	FANCI;UFL1;HSP90AA1;UBXN1;USP4;CHORDC1;AKT1;TNFAIP3;UBE3A;PARK7;CDK5RAP3;MALT1
ATP metabolic process (GO:0046034)	1957-07-01	0.175199	0.672235	0.221719	0.84957	-1.00785	1.7555	ATP5A1;ATP5D;ATP5C1;ATP5J;ATP5I;NUDT5;ATP5G1
positive regulation of substrate adhesion-dependent cell spreading (GO:1900026)	2018-04-28	0.186992	0.694097	0.230638	0.851185	-1.04349	1.74961	NCOA3;FLNA;ARHGEF7;LIMS1
viral entry into host cell (GO:0046718)	2018-03-18	0.174187	0.672027	0.21737	0.846079	-1.00083	1.74907	ITCH;WWP1;WWP2
regulation of chromosome segregation (GO:0051983)	2018-04-30	0.221491	0.728408	0.265148	0.874763	-1.15669	1.74356	NUMA1;RACGAP1;SMC5;MAD1L1
positive regulation of mitochondrial outer membrane permeabilization involved in apoptotic signaling pathway (GO:1901030)	1938-05-01	0.190219	0.694097	0.234891	0.851185	-1.04798	1.73921	BCL2L11;CASP8;TFDP1;NMT1;DYNLL1
mononuclear cell differentiation (GO:1903131)	2018-02-12	0.2528	0.768259	0.294511	0.898342	-1.26439	1.73873	THOC5;VEGFA
interstrand cross-link repair (GO:0036297)	1949-06-01	0.202068	0.715088	0.248174	0.874763	-1.08598	1.73665	FANCI;RAD51AP1;ERCC4;RPA2;SLX1A;FANCG
low-density lipoprotein receptor particle metabolic process (GO:0032799)	2018-02-12	0.2528	0.768259	0.294511	0.898342	-1.26015	1.7329	CLTC;AP2B1
histone lysine demethylation (GO:0070076)	2018-03-22	0.261216	0.780607	0.302827	0.90848	-1.28721	1.72797	KDM5A;KDM4B;KDM2A
deadenylation-independent decapping of nuclear-transcribed mRNA (GO:0031087)	2018-01-07	0.446013	0.906994	0.473842	0.926674	-2.13442	1.72335	DCP1B
negative regulation of protein tyrosine kinase activity (GO:0061099)	2018-03-22	0.261216	0.780607	0.302827	0.90848	-1.28312	1.72247	TSG101;ZGPAT;MVP
glycosphingolipid metabolic process (GO:0006687)	1955-07-01	0.153816	0.643113	0.199194	0.827515	-0.919236	1.72081	CTSA;NEU3;SMPD4;GBA;HEXA;CLN6;ST6GALNAC6
interleukin-27-mediated signaling pathway (GO:0070106)	2018-02-12	0.2528	0.768259	0.294511	0.898342	-1.24948	1.71822	CANX;TYK2
B cell homeostasis (GO:0001782)	2018-02-10	0.191189	0.694097	0.235459	0.851185	-1.03834	1.71793	TNFAIP3;NCKAP1L
regulation of stem cell population maintenance (GO:2000036)	2018-02-12	0.2528	0.768259	0.294511	0.898342	-1.24848	1.71685	CNOT1;NCOA3
cargo loading into vesicle (GO:0035459)	2018-04-28	0.186992	0.694097	0.230638	0.851185	-1.0235	1.71609	SEC13;SEC24B;MIA3;SEC24D
cellular protein metabolic process (GO:0044267)	48/485	0.0846175	0.506405	0.145647	0.784158	-0.692832	1.71103	APP;RPL3;MRPS14;PRKCSH;HM13;MRPL18;MRPS11;UBE2D3;TARS;MIA3;MRPL36;PLOD2;GSPT1;RPL6;CLN5;GGA2;GGA1;MRPL1;STK38;AKT1;HARS;LCMT1;RPL17;RPS13;DARS;RPS9;COA1;PARP4;UBE2I;RPL21;USP9X;APLP2;DHPS;RPS6;WWP2;IGF1;MRPL24;MRPL43;MRPS18C;MRPL52;IMMP1L;SPCS3;ADAM17;COPS5;RAB12;AGO2;MFGE8;EIF4G1
maintenance of epithelial cell apical/basal polarity (GO:0045199)	2018-02-11	0.221825	0.728408	0.264987	0.874763	-1.13535	1.70969	PDCD6IP;WDR1
internal protein amino acid acetylation (GO:0006475)	2018-02-12	0.2528	0.768259	0.294511	0.898342	-1.24326	1.70968	KAT2B;KAT2A
folic acid-containing compound biosynthetic process (GO:0009396)	2018-01-07	0.446013	0.906994	0.473842	0.926674	-2.11411	1.70695	FPGS
substantia nigra development (GO:0021762)	1944-06-01	0.141698	0.621947	0.185343	0.818636	-0.871286	1.70254	GLUD1;ERCC4;SEC16A;ATP5J;DYNLL1;CALM2
retrograde transport, endosome to plasma membrane (GO:1990126)	2018-02-15	0.345401	0.876498	0.381441	0.926674	-1.60102	1.70196	SNX27;VPS39
purine nucleotide metabolic process (GO:0006163)	2018-03-21	0.238822	0.760943	0.281156	0.898342	-1.18789	1.70111	GUK1;NT5C2;FHIT
cell-substrate adherens junction assembly (GO:0007045)	2018-03-19	0.195196	0.694977	0.238342	0.851185	-1.04105	1.70081	RCC2;PIP5K1A;ARHGEF7
regulation of endoplasmic reticulum stress-induced intrinsic apoptotic signaling pathway (GO:1902235)	2018-03-21	0.238822	0.760943	0.281156	0.898342	-1.18323	1.69442	BCL2L11;SYVN1;PARK7
regulation of immunoglobulin production (GO:0002637)	2018-02-11	0.221825	0.728408	0.264987	0.874763	-1.12326	1.69148	SASH3;SUPT6H
diacylglycerol metabolic process (GO:0046339)	2018-02-14	0.314787	0.844228	0.352874	0.926674	-1.46286	1.69086	PGS1;DGKZ
regulation of regulatory T cell differentiation (GO:0045589)	2018-03-21	0.238822	0.760943	0.281156	0.898342	-1.18005	1.68988	KAT2A;IRF1;RUNX1
endothelial tube morphogenesis (GO:0061154)	2018-02-11	0.221825	0.728408	0.264987	0.874763	-1.12204	1.68964	CTNNB1;CCM2
RNA secondary structure unwinding (GO:0010501)	1947-06-01	0.176861	0.672724	0.222298	0.84957	-0.972582	1.68489	DDX19A;DDX39A;AGO2;EIF4A3;DDX51;DDX50
macromolecule catabolic process (GO:0009057)	1935-05-01	0.149072	0.643113	0.192358	0.827515	-0.882976	1.68059	SH3GLB1;LRSAM1;CLN8;CLN6;CLN5
cellular response to interleukin-12 (GO:0071349)	1947-06-01	0.176861	0.672724	0.222298	0.84957	-0.969173	1.67899	CNN2;HSPA9;MTAP;PITPNA;PSME2;TYK2
phosphatidylglycerol biosynthetic process (GO:0006655)	2018-02-11	0.221825	0.728408	0.264987	0.874763	-1.11286	1.67582	PGS1;TAMM41
regulation of oxidoreductase activity (GO:0051341)	2018-02-14	0.314787	0.844228	0.352874	0.926674	-1.44837	1.67411	SZT2;ECSIT
attachment of mitotic spindle microtubules to kinetochore (GO:0051315)	2018-02-12	0.2528	0.768259	0.294511	0.898342	-1.21717	1.67379	MAD1L1;CENPC
positive regulation of interleukin-1 production (GO:0032732)	2018-02-13	0.28386	0.800681	0.323856	0.92316	-1.32894	1.6735	AIM2;HSPB1
protein localization to kinetochore (GO:0034501)	2018-02-13	0.28386	0.800681	0.323856	0.92316	-1.3195	1.66161	RCC2;SPDL1
negative regulation of epidermal growth factor-activated receptor activity (GO:0007175)	2018-02-14	0.314787	0.844228	0.352874	0.926674	-1.43696	1.66093	TSG101;ZGPAT
positive regulation of nuclear-transcribed mRNA poly(A) tail shortening (GO:0060213)	2018-02-12	0.2528	0.768259	0.294511	0.898342	-1.20554	1.6578	CNOT1;AGO2
RNA polyadenylation (GO:0043631)	2018-04-29	0.204026	0.717024	0.247762	0.874763	-1.04274	1.65745	APP;CPSF6;PAPD4;SYMPK
regulation of cell adhesion mediated by integrin (GO:0033628)	1931-04-01	0.239327	0.760943	0.282747	0.898342	-1.15911	1.65743	NCOA3;ITGB1BP1;NCKAP1L;PIK3CG
ketone body metabolic process (GO:1902224)	2018-02-11	0.221825	0.728408	0.264987	0.874763	-1.09869	1.65448	HMGCL;BDH1
neutrophil degranulation (GO:0043312)	46/480	0.130336	0.59995	0.203747	0.827515	-0.811848	1.65425	CYFIP1;GHDC;GRN;RAB5B;TMEM63A;MVP;STXBP2;APEH;IQGAP2;GNS;CNN2;HEBP2;STK10;DSN1;PSMD6;CAND1;PSMD2;CPNE1;TOM1;PSMD1;NCKAP1L;CD58;SPTAN1;ATP6V0A1;CTSA;GSDMD;HSP90AA1;DBNL;DYNLT1;STK11IP;IDH1;SURF4;HUWE1;DNAJC13;DYNLL1;IGF2R;NFKB1;PSMA5;TMBIM1;PPIE;CD47;CDK13;DOCK2;YPEL5;CD44;KPNB1
nuclear-transcribed mRNA catabolic process, exonucleolytic (GO:0000291)	1936-05-01	0.162346	0.644811	0.20623	0.827515	-0.908518	1.65171	EXOSC7;TTC37;LSM4;EXOSC1;DCP1B
mitochondrial fission (GO:0000266)	2018-03-22	0.261216	0.780607	0.302827	0.90848	-1.2233	1.64217	MIEF1;MTFR1L;MFF
positive regulation of nuclease activity (GO:0032075)	2018-02-11	0.221825	0.728408	0.264987	0.874763	-1.09018	1.64167	ERN1;PTPN1
mRNA catabolic process (GO:0006402)	1937-05-01	0.176073	0.672643	0.220417	0.84957	-0.944332	1.64017	ERN1;XRN1;DHX34;RC3H1;LSM4
regulation of cell cycle checkpoint (GO:1901976)	2018-01-07	0.446013	0.906994	0.473842	0.926674	-2.02567	1.63554	RPA2
DNA damage checkpoint (GO:0000077)	1939-05-01	0.204753	0.718069	0.249619	0.874763	-1.02979	1.6332	ERCC4;TAOK1;RBBP8;CEP63;TP53BP1
intracellular cholesterol transport (GO:0032367)	2018-02-11	0.221825	0.728408	0.264987	0.874763	-1.08265	1.63033	LDLRAP1;LDLR
positive regulation of endothelial cell chemotaxis (GO:2001028)	2018-02-14	0.314787	0.844228	0.352874	0.926674	-1.40405	1.62289	HSPB1;VEGFA
mitochondrion disassembly (GO:0061726)	1939-05-01	0.204753	0.718069	0.249619	0.874763	-1.02312	1.62261	ATG4A;AMBRA1;WIPI2;SQSTM1;MARK2
regulation of ventricular cardiac muscle cell membrane repolarization (GO:0060307)	2018-02-15	0.345401	0.876498	0.381441	0.926674	-1.52521	1.62137	KCNH2;AKAP9
beta-catenin destruction complex disassembly (GO:1904886)	2018-03-23	0.283858	0.800681	0.324567	0.92316	-1.28672	1.62034	CSNK1A1;CTNNB1;DVL3
protein K63-linked ubiquitination (GO:0070534)	1938-05-01	0.190219	0.694097	0.234891	0.851185	-0.975528	1.61896	ITCH;RNF115;BFAR;WWP2;UBE2V1
mRNA methylation (GO:0080009)	2018-02-10	0.191189	0.694097	0.235459	0.851185	-0.97743	1.61715	WTAP;TRMT6
oligosaccharide metabolic process (GO:0009311)	1964-08-01	0.143473	0.626598	0.189107	0.827515	-0.831605	1.61465	GALNT7;NEU3;ST6GAL1;GALNT2;MAN1B1;MAN2C1;ST6GALNAC4;ST6GALNAC6
fatty acid transport (GO:0015908)	2018-02-15	0.345401	0.876498	0.381441	0.926674	-1.51744	1.61311	SLC25A17;PPARD
intraciliary transport (GO:0042073)	1947-06-01	0.176861	0.672724	0.222298	0.84957	-0.925128	1.60268	IFT52;TRAF3IP1;WDR19;DYNLRB1;DYNLL1;WDR35
regulation of proteolysis (GO:0030162)	1964-08-01	0.143473	0.626598	0.189107	0.827515	-0.824821	1.60148	CYFIP2;ITCH;CASP8;SPOP;AKT1;AURKAIP1;CLN8;CLN6
sterol transport (GO:0015918)	2018-03-22	0.261216	0.780607	0.302827	0.90848	-1.1897	1.59706	STARD3;LDLRAP1;LDLR
negative regulation of focal adhesion assembly (GO:0051895)	2018-02-15	0.345401	0.876498	0.381441	0.926674	-1.49929	1.59382	RCC2;ITGB1BP1
interleukin-12-mediated signaling pathway (GO:0035722)	1947-06-01	0.176861	0.672724	0.222298	0.84957	-0.919435	1.59282	CNN2;HSPA9;MTAP;PITPNA;PSME2;TYK2
protein insertion into mitochondrial membrane involved in apoptotic signaling pathway (GO:0001844)	2018-01-07	0.446013	0.906994	0.473842	0.926674	-1.97227	1.59242	BCL2L11
cellular response to misfolded protein (GO:0071218)	2018-03-22	0.261216	0.780607	0.302827	0.90848	-1.18331	1.58848	POMT1;DNAJB12;UGGT1
regulation of transferase activity (GO:0051338)	2018-02-15	0.345401	0.876498	0.381441	0.926674	-1.49225	1.58634	PARP4;LDB1
Golgi disassembly (GO:0090166)	2018-01-07	0.446013	0.906994	0.473842	0.926674	-1.96289	1.58485	GOLGA2
positive regulation of protein transport (GO:0051222)	1957-07-01	0.175199	0.672235	0.221719	0.84957	-0.905883	1.5779	CNST;B3GAT3;PDCD10;CHORDC1;MYO18A;IGF1;PPID
negative regulation of protein autophosphorylation (GO:0031953)	2018-02-11	0.221825	0.728408	0.264987	0.874763	-1.0468	1.57635	MVP;CHORDC1
regulation of toll-like receptor 3 signaling pathway (GO:0034139)	2018-01-08	0.490847	0.906994	0.514438	0.926674	-2.21502	1.57626	TNFAIP3
proteasome assembly (GO:0043248)	2018-02-12	0.2528	0.768259	0.294511	0.898342	-1.14565	1.57544	PSMD4;PSMG1
glutamine family amino acid biosynthetic process (GO:0009084)	2018-02-14	0.314787	0.844228	0.352874	0.926674	-1.36205	1.57433	GLUD1;ALDH18A1
positive regulation of cell adhesion (GO:0045785)	1965-08-01	0.152772	0.643113	0.199112	0.827515	-0.837336	1.57319	FLCN;NCOA3;NCKAP1L;CD47;RSU1;STX3;LIMS1;VEGFA
interleukin-2-mediated signaling pathway (GO:0038110)	2018-02-12	0.2528	0.768259	0.294511	0.898342	-1.14393	1.57307	IL2RG;JAK3
ER-associated misfolded protein catabolic process (GO:0071712)	2018-02-14	0.314787	0.844228	0.352874	0.926674	-1.36036	1.57239	POMT1;UGGT1
negative regulation of endoplasmic reticulum stress-induced intrinsic apoptotic signaling pathway (GO:1902236)	2018-02-15	0.345401	0.876498	0.381441	0.926674	-1.47822	1.57142	SYVN1;PARK7
regulation of lamellipodium morphogenesis (GO:2000392)	2018-02-12	0.2528	0.768259	0.294511	0.898342	-1.1412	1.56932	ARHGEF7;CD44
negative regulation of myeloid cell differentiation (GO:0045638)	2018-03-23	0.283858	0.800681	0.324567	0.92316	-1.24522	1.56808	HSPA9;LDB1;PRMT1
post-translational protein modification (GO:0043687)	36/358	0.103003	0.551444	0.163384	0.801036	-0.688645	1.56529	CUL9;APP;PRKCSH;CUL1;DCAF8;MIA3;FBXO21;PSMB10;DCAF6;DCAF16;NUB1;PSMD6;CAND1;PSMD4;PSMD2;PSMD1;NAE1;VHL;DCAF13;FBXO9;WSB1;APLP2;DDB2;KCTD7;RBX1;CUL4A;DDB1;PSMA5;COPS5;PSMA4;PSMC6;PSMC1;PSME4;PSME2;MFGE8;FBXL7
STAT cascade (GO:0097696)	2018-03-23	0.283858	0.800681	0.324567	0.92316	-1.2382	1.55924	IFNAR2;STAMBP;PKD1
protein dephosphorylation (GO:0006470)	14/126	0.140101	0.618031	0.191234	0.827515	-0.791848	1.55629	PTPN1;MTMR2;CTDP1;PPP1R12A;EYA1;SSH2;STYXL1;PPM1G;TIMM50;CTDNEP1;PPP6C;PPP5C;CTDSP2;SBF1
intrinsic apoptotic signaling pathway in response to DNA damage (GO:0008630)	1949-06-01	0.202068	0.715088	0.248174	0.874763	-0.972687	1.55547	BCL2L11;SNW1;CIDEB;AEN;TOPORS;BCL2L1
N-terminal protein amino acid acetylation (GO:0006474)	2018-02-16	0.375548	0.902706	0.409455	0.926674	-1.58204	1.5494	KAT2B;NAA35
mitochondrial genome maintenance (GO:0000002)	2018-02-14	0.314787	0.844228	0.352874	0.926674	-1.33949	1.54826	AKT3;SLC25A36
cofactor transport (GO:0051181)	2018-02-16	0.375548	0.902706	0.409455	0.926674	-1.57984	1.54724	SLC5A6;ABCB6
DNA catabolic process, endonucleolytic (GO:0000737)	2018-03-23	0.283858	0.800681	0.324567	0.92316	-1.2282	1.54665	DFFA;KPNB1;KPNA1
positive regulation of myeloid cell differentiation (GO:0045639)	2018-04-30	0.221491	0.728408	0.265148	0.874763	-1.02561	1.54598	PRMT1;ANKRD54;ARNT;NCKAP1L
protein localization to chromosome (GO:0034502)	2018-04-28	0.186992	0.694097	0.230638	0.851185	-0.920356	1.54315	TNKS2;TNKS;RAD21;RPA2
positive regulation of helicase activity (GO:0051096)	2018-01-07	0.446013	0.906994	0.473842	0.926674	-1.90683	1.53958	CHTOP
polyol metabolic process (GO:0019751)	1948-06-01	0.189302	0.694097	0.235126	0.851185	-0.924688	1.53906	INPP4A;INPPL1;IP6K1;NUDT3;IP6K2;NUDT4
positive regulation of G2/M transition of mitotic cell cycle (GO:0010971)	2018-02-17	0.405105	0.906994	0.43683	0.926674	-1.69905	1.53528	RCC2;DBF4B
protein import into mitochondrial matrix (GO:0030150)	2018-03-20	0.216779	0.728408	0.259633	0.874763	-1.00336	1.53401	TIMM23B;TIMM23;TIMM50
negative regulation of protein import into nucleus (GO:0042308)	2018-03-23	0.283858	0.800681	0.324567	0.92316	-1.21744	1.53309	MDFIC;CHORDC1;NF1
positive regulation of mRNA splicing, via spliceosome (GO:0048026)	2018-02-11	0.221825	0.728408	0.264987	0.874763	-1.01779	1.53266	SNW1;NCBP1
polyphosphate metabolic process (GO:0006797)	2018-01-07	0.446013	0.906994	0.473842	0.926674	-1.89426	1.52944	BNIP2
negative regulation of endoplasmic reticulum unfolded protein response (GO:1900102)	2018-02-11	0.221825	0.728408	0.264987	0.874763	-1.01534	1.52896	PTPN1;BFAR
cellular response to interleukin-6 (GO:0071354)	2018-03-24	0.306651	0.844228	0.346304	0.926674	-1.29319	1.5286	FER;SELPLG;NFKB1
negative regulation of double-strand break repair (GO:2000780)	2018-03-20	0.216779	0.728408	0.259633	0.874763	-0.997163	1.52454	HELB;TP53BP1;OTUB1
phosphatidylinositol-mediated signaling (GO:0048015)	1957-07-01	0.175199	0.672235	0.221719	0.84957	-0.874675	1.52354	PIK3CA;RPS6KB1;NF1;PI4KA;AKT1;IGF1;PIK3CG
hyaluronan metabolic process (GO:0030212)	2018-03-22	0.261216	0.780607	0.302827	0.90848	-1.13481	1.52338	CHORDC1;HEXA;CD44
positive regulation of mitochondrial fission (GO:0090141)	2018-02-15	0.345401	0.876498	0.381441	0.926674	-1.43294	1.52329	MIEF1;MFF
regulation of non-canonical Wnt signaling pathway (GO:2000050)	2018-02-12	0.2528	0.768259	0.294511	0.898342	-1.1063	1.52133	CSNK1D;CSNK1E
cortical actin cytoskeleton organization (GO:0030866)	2018-03-22	0.261216	0.780607	0.302827	0.90848	-1.13296	1.52089	DLG1;FMNL1;NCKAP1L
regulation of cellular component organization (GO:0051128)	16/141	0.105825	0.556414	0.153581	0.790909	-0.676748	1.51996	PTPN1;HSP90AA1;RAB5B;URI1;TMC8;TSC2;PARK7;LARP4;HCFC1;ITCH;STK11;ZMYM2;PACSIN2;STK38L;PHIP;QRICH1
regulation of plasma membrane bounded cell projection organization (GO:0120035)	2018-02-14	0.314787	0.844228	0.352874	0.926674	-1.31238	1.51693	AKT1;NDEL1
ribosome assembly (GO:0042255)	1957-07-01	0.175199	0.672235	0.221719	0.84957	-0.869696	1.51487	BOP1;RPL3;MRPS11;NOP2;RPF2;RPL6;EIF2A
positive regulation of lyase activity (GO:0051349)	2018-02-13	0.28386	0.800681	0.323856	0.92316	-1.20147	1.51298	NF1;PARK7
regulation of G-protein coupled receptor protein signaling pathway (GO:0008277)	1975-09-01	0.150638	0.643113	0.197859	0.827515	-0.798636	1.51172	GIT2;DYNLT1;USP33;GRK6;NMT1;NMT2;GIT1;METAP1;PPP1R9B
regulation of symbiosis, encompassing mutualism through parasitism (GO:0043903)	2018-02-12	0.2528	0.768259	0.294511	0.898342	-1.09833	1.51038	EXOC7;CHMP4B
inositol lipid-mediated signaling (GO:0048017)	1940-05-01	0.219639	0.728408	0.264574	0.874763	-0.9935	1.50592	PIK3CA;RPS6KB1;PI4KA;IGF1;PIK3CG
regulation of tooth mineralization (GO:0070170)	2018-01-07	0.446013	0.906994	0.473842	0.926674	-1.86456	1.50546	BCOR
cellular protein complex assembly (GO:0043623)	16/145	0.12655	0.59995	0.177684	0.801977	-0.728197	1.50527	HSP90AA1;AARS2;NUP107;HSPA4;CLTC;CUL1;PILRB;CENPC;RBX1;IMMP1L;CAND1;FCHO1;PSMD4;PSMG1;EIF4B;FBXL7
protein heterotetramerization (GO:0051290)	2018-03-20	0.216779	0.728408	0.259633	0.874763	-0.984158	1.50466	CPSF7;CPSF6;RCC1
cerebral cortex cell migration (GO:0021795)	2018-01-07	0.446013	0.906994	0.473842	0.926674	-1.86306	1.50424	PEX13
mRNA transcription from RNA polymerase II promoter (GO:0042789)	2018-02-17	0.405105	0.906994	0.43683	0.926674	-1.6643	1.50387	ARNT;SUPT6H
regulation of fatty acid metabolic process (GO:0019217)	2018-02-15	0.345401	0.876498	0.381441	0.926674	-1.40274	1.49118	PANK2;ADIPOR2
regulation of mitotic nuclear division (GO:0007088)	1985-10-01	0.147836	0.643113	0.19585	0.827515	-0.778214	1.48768	CUL9;CDC16;CHMP4B;PIN1;RCC1;PHIP;IGF1;AURKAIP1;CDK13;PPP1R9B
pyrimidine-containing compound transmembrane transport (GO:0072531)	2018-01-07	0.446013	0.906994	0.473842	0.926674	-1.84158	1.48691	SLC25A36
regulation of defense response to virus by host (GO:0050691)	1931-04-01	0.239327	0.760943	0.282747	0.898342	-1.03867	1.48522	AIM2;APOBEC3F;TNFAIP3;TARBP2
protein monoubiquitination (GO:0006513)	1938-05-01	0.190219	0.694097	0.234891	0.851185	-0.893147	1.48225	UBE2D3;HUWE1;TRIM21;TOPORS;RBX1
post-Golgi vesicle-mediated transport (GO:0006892)	1959-07-01	0.197769	0.703422	0.245084	0.873487	-0.913901	1.48112	MON2;ARL3;VPS13C;AP3D1;NUDT19;VPS13A;MYO5A
GDP-mannose metabolic process (GO:0019673)	2018-01-07	0.446013	0.906994	0.473842	0.926674	-1.83363	1.48048	PMM2
inositol phosphate metabolic process (GO:0043647)	1948-06-01	0.189302	0.694097	0.235126	0.851185	-0.888033	1.47805	INPP4A;INPPL1;IP6K1;NUDT3;IP6K2;NUDT4
regulation of transcription of nuclear large rRNA transcript from RNA polymerase I promoter (GO:1901836)	2018-02-13	0.28386	0.800681	0.323856	0.92316	-1.17357	1.47785	MARS;NOL11
pyrimidine-containing compound metabolic process (GO:0072527)	2018-02-16	0.375548	0.902706	0.409455	0.926674	-1.50532	1.47426	DCTD;UCKL1
protein acylation (GO:0043543)	1937-05-01	0.176073	0.672643	0.220417	0.84957	-0.847818	1.47254	KAT2B;ABHD17A;ZDHHC20;KAT6A;ZDHHC16
positive regulation of protein complex disassembly (GO:0043243)	2018-02-14	0.314787	0.844228	0.352874	0.926674	-1.27343	1.47191	SETX;GBA
mRNA 5'-splice site recognition (GO:0000395)	2018-01-07	0.446013	0.906994	0.473842	0.926674	-1.82002	1.46949	PSIP1
regulation of vascular endothelial growth factor receptor signaling pathway (GO:0030947)	2018-03-23	0.283858	0.800681	0.324567	0.92316	-1.16372	1.46545	PTPN1;ARNT;VEGFA
base-excision repair (GO:0006284)	1938-05-01	0.190219	0.694097	0.234891	0.851185	-0.882791	1.46506	LIG1;APEX1;HUWE1;RPA2;POLG
autophagy of nucleus (GO:0044804)	2018-03-21	0.238822	0.760943	0.281156	0.898342	-1.023	1.46498	ATG4A;TRAPPC8;WIPI2
glycolipid metabolic process (GO:0006664)	1966-08-01	0.162352	0.644811	0.209328	0.837072	-0.805316	1.46406	CTSA;NEU3;POGLUT1;SMPD4;GBA;HEXA;ST6GALNAC4;ST6GALNAC6
glucosamine-containing compound metabolic process (GO:1901071)	2018-02-14	0.314787	0.844228	0.352874	0.926674	-1.26536	1.46258	NAGK;RENBP
aggrephagy (GO:0035973)	2018-01-07	0.446013	0.906994	0.473842	0.926674	-1.8075	1.45939	SQSTM1
regulation of mRNA 3'-end processing (GO:0031440)	2018-02-11	0.221825	0.728408	0.264987	0.874763	-0.967974	1.45764	NCBP1;NCBP2
negative regulation of NF-kappaB transcription factor activity (GO:0032088)	1983-10-01	0.132264	0.59995	0.178762	0.80406	-0.719067	1.45464	UFL1;ITCH;USP7;AIM2;ANXA4;CHORDC1;TNFAIP3;TRIM37;TRIM21;CDK5RAP3
positive regulation of glycogen biosynthetic process (GO:0045725)	2018-02-14	0.314787	0.844228	0.352874	0.926674	-1.25777	1.4538	AKT1;IGF1
regulation of alternative mRNA splicing, via spliceosome (GO:0000381)	1940-05-01	0.219639	0.728408	0.264574	0.874763	-0.958808	1.45333	PTBP1;RBFOX2;WTAP;RNPS1;RBM5
response to endoplasmic reticulum stress (GO:0034976)	12/107	0.15543	0.643113	0.206182	0.827515	-0.778085	1.44845	ERN1;ERLEC1;UFL1;BCL2L11;OS9;DNAJB12;SYVN1;UFC1;HYOU1;MARCH6;UBXN6;TMCO1
vacuolar transport (GO:0007034)	2018-04-30	0.221491	0.728408	0.265148	0.874763	-0.959777	1.44674	VPS13C;VPS13D;AP3D1;VPS13A
response to ethanol (GO:0045471)	2018-02-15	0.345401	0.876498	0.381441	0.926674	-1.35597	1.44146	SDF4;ADCY7
protein O-linked glycosylation via serine (GO:0018242)	2018-03-23	0.283858	0.800681	0.324567	0.92316	-1.14389	1.44047	GALNT7;POGLUT1;GALNT2
regulation of lymphocyte differentiation (GO:0045619)	2018-02-15	0.345401	0.876498	0.381441	0.926674	-1.35472	1.44014	NCKAP1L;IKZF3
regulation of GTPase activity (GO:0043087)	20/189	0.131038	0.59995	0.186184	0.821319	-0.708492	1.43985	CCL3L1;CCL4L1;RCC2;ARAP1;ARHGAP35;RACGAP1;RGS1;SGSM3;NF1;DVL3;PIN1;ITGB1BP1;PKP4;PLXNC1;RSU1;ARHGEF7;RAB3GAP1;EZH2;LIMS1;NDEL1
spinal cord development (GO:0021510)	2018-02-12	0.2528	0.768259	0.294511	0.898342	-1.04532	1.43748	NF1;PKD1
regulation of lymphocyte activation (GO:0051249)	2018-02-14	0.314787	0.844228	0.352874	0.926674	-1.23839	1.43141	KAT2A;IKZF3
negative regulation of sprouting angiogenesis (GO:1903671)	2018-03-23	0.283858	0.800681	0.324567	0.92316	-1.13405	1.42808	PDCD10;E2F2;ITGB1BP1
negative regulation of protein oligomerization (GO:0032460)	2018-02-13	0.28386	0.800681	0.323856	0.92316	-1.13338	1.42723	GBA;TMC8
regulation of NK T cell activation (GO:0051133)	2018-01-07	0.446013	0.906994	0.473842	0.926674	-1.76634	1.42615	HSPH1
negative regulation of macromolecule metabolic process (GO:0010605)	14/125	0.133897	0.59995	0.184275	0.818042	-0.70764	1.42284	APP;MTMR2;WWP2;PARK7;NFKB1;AES;VEGFA;RBL2;FLCN;PDCD10;CPNE1;VHL;LDLR;OPTN
negative regulation of cell migration involved in sprouting angiogenesis (GO:0090051)	2018-02-15	0.345401	0.876498	0.381441	0.926674	-1.33697	1.42127	PDCD10;ITGB1BP1
white fat cell differentiation (GO:0050872)	2018-01-07	0.446013	0.906994	0.473842	0.926674	-1.75552	1.41742	CTBP1
blood vessel endothelial cell proliferation involved in sprouting angiogenesis (GO:0002043)	2018-01-07	0.446013	0.906994	0.473842	0.926674	-1.75539	1.41731	ITGB1BP1
cellular response to growth factor stimulus (GO:0071363)	15/140	0.160887	0.643113	0.215218	0.846079	-0.775465	1.41682	MAP2K3;URI1;WNT10A;KIDINS220;HSPB1;VEGFA;ERN1;SETX;RPS6KB1;MARS;AKT1;CTNNB1;ITGB1BP1;CD44;LIMS1
positive regulation of interleukin-1 beta production (GO:0032731)	1932-04-01	0.257479	0.777802	0.300513	0.90848	-1.04261	1.41463	GSDMD;AIM2;HSPB1;NLRP1
gas homeostasis (GO:0033483)	2018-01-08	0.490847	0.906994	0.514438	0.926674	-1.98508	1.41263	NARFL
negative regulation of oligodendrocyte differentiation (GO:0048715)	2018-01-07	0.446013	0.906994	0.473842	0.926674	-1.74904	1.41219	NF1
positive regulation of vascular endothelial growth factor receptor signaling pathway (GO:0030949)	2018-02-13	0.28386	0.800681	0.323856	0.92316	-1.11637	1.40582	ARNT;VEGFA
regulation of intracellular estrogen receptor signaling pathway (GO:0033146)	1931-04-01	0.239327	0.760943	0.282747	0.898342	-0.981844	1.40396	UFL1;CNOT1;CARM1;RUNX1
regulation of blood vessel endothelial cell proliferation involved in sprouting angiogenesis (GO:1903587)	2018-02-12	0.2528	0.768259	0.294511	0.898342	-1.01959	1.40209	PDCD10;VEGFA
regulation of protein autophosphorylation (GO:0031952)	1932-04-01	0.257479	0.777802	0.300513	0.90848	-1.0302	1.3978	MVP;CHORDC1;CALM2;VEGFA
negative regulation of macrophage activation (GO:0043031)	2018-01-08	0.490847	0.906994	0.514438	0.926674	-1.95898	1.39406	LDLR
protein localization to cell surface (GO:0034394)	2018-03-23	0.283858	0.800681	0.324567	0.92316	-1.09822	1.38297	USP4;CTNNB1;FLNA
organonitrogen compound catabolic process (GO:1901565)	1957-07-01	0.175199	0.672235	0.221719	0.84957	-0.79299	1.38126	NPEPPS;LRSAM1;RNPEPL1;RNPEP;CLN8;CLN6;CLN5
negative regulation of extrinsic apoptotic signaling pathway in absence of ligand (GO:2001240)	2018-03-24	0.306651	0.844228	0.346304	0.926674	-1.16673	1.37913	EYA1;AKT1;BCL2L1
carbohydrate transport (GO:0008643)	2018-01-07	0.446013	0.906994	0.473842	0.926674	-1.70651	1.37785	SLC50A1
androgen receptor signaling pathway (GO:0030521)	1941-05-01	0.234842	0.760943	0.279723	0.898342	-0.950057	1.37648	MED24;KAT5;NCOA3;CTNNB1;MED16
oxidative phosphorylation (GO:0006119)	2018-02-12	0.2528	0.768259	0.294511	0.898342	-0.999969	1.37511	ATP5D;ATP5C1
positive regulation of cellular protein catabolic process (GO:1903364)	2018-02-18	0.43397	0.906994	0.463498	0.926674	-1.64237	1.37102	HSP90AA1;GBA
negative regulation of neural precursor cell proliferation (GO:2000178)	2018-01-07	0.446013	0.906994	0.473842	0.926674	-1.69763	1.37068	NF1
negative regulation of response to endoplasmic reticulum stress (GO:1903573)	2018-03-23	0.283858	0.800681	0.324567	0.92316	-1.08838	1.37058	UBXN1;SYVN1;PARK7
regulation of steroid metabolic process (GO:0019218)	2018-02-17	0.405105	0.906994	0.43683	0.926674	-1.51606	1.36992	ACADVL;PANK2
rRNA 3'-end processing (GO:0031125)	2018-02-13	0.28386	0.800681	0.323856	0.92316	-1.08716	1.36903	EXOSC7;ERI1
production of small RNA involved in gene silencing by RNA (GO:0070918)	2018-03-20	0.216779	0.728408	0.259633	0.874763	-0.894737	1.36794	AGO2;DROSHA;TARBP2
purine ribonucleotide biosynthetic process (GO:0009152)	1976-09-01	0.159428	0.643113	0.207306	0.830883	-0.744739	1.36746	PANK2;DCAKD;ATP5A1;ATP5D;ATP5C1;ATP5J;ATP5I;ADCY7;ATP5G1
calcium ion transmembrane transport (GO:0070588)	1987-10-01	0.164295	0.65179	0.213616	0.845416	-0.755368	1.36427	MCUR1;PMPCB;TRPV3;TRPM7;SPG7;ATP2C1;PHB2;PKD1;TRPC4AP;TMCO1
chaperone-mediated protein transport (GO:0072321)	2018-02-11	0.221825	0.728408	0.264987	0.874763	-0.903321	1.36028	TIMM8B;TIMM10
protein N-linked glycosylation (GO:0006487)	1974-09-01	0.142096	0.622914	0.188598	0.827515	-0.696658	1.35935	ST6GAL1;DERL3;MGAT5;ALG5;PMM2;SYVN1;ST6GALNAC4;UGGT1;ST6GALNAC6
positive regulation of cell migration involved in sprouting angiogenesis (GO:0090050)	2018-02-17	0.405105	0.906994	0.43683	0.926674	-1.50011	1.35552	AKT3;VEGFA
viral budding via host ESCRT complex (GO:0039702)	2018-03-21	0.238822	0.760943	0.281156	0.898342	-0.946167	1.35494	PDCD6IP;TSG101;CHMP4B
positive regulation of protein import into nucleus, translocation (GO:0033160)	2018-01-07	0.446013	0.906994	0.473842	0.926674	-1.67655	1.35366	IGF1
negative regulation of signal transduction in absence of ligand (GO:1901099)	2018-03-24	0.306651	0.844228	0.346304	0.926674	-1.1433	1.35142	EYA1;AKT1;BCL2L1
fatty acid beta-oxidation (GO:0006635)	1951-06-01	0.228482	0.746773	0.274848	0.898342	-0.910388	1.344	ACADVL;SLC25A17;AUH;ECI2;MCAT;PPARD
cytoplasmic microtubule organization (GO:0031122)	1949-06-01	0.202068	0.715088	0.248174	0.874763	-0.839206	1.34202	DLG1;NUMA1;TUBGCP2;CHORDC1;TUBGCP6;KPNB1
positive regulation of multi-organism process (GO:0043902)	1938-05-01	0.190219	0.694097	0.234891	0.851185	-0.805701	1.33712	ANKRD17;LRSAM1;TSG101;AGO2;OPTN
regulation of calcineurin-NFAT signaling cascade (GO:0070884)	2018-02-15	0.345401	0.876498	0.381441	0.926674	-1.25755	1.33684	CHORDC1;IGF1
ciliary basal body-plasma membrane docking (GO:0097711)	1997-11-01	0.159911	0.643113	0.209991	0.837813	-0.727765	1.33409	OFD1;HSP90AA1;HAUS7;CENPJ;AKAP9;DCTN3;CSNK1D;CEP63;CSNK1E;DYNLL1;CDK5RAP2
negative regulation of interleukin-2 production (GO:0032703)	2018-02-16	0.375548	0.902706	0.409455	0.926674	-1.36116	1.33308	KAT5;TNFAIP3
regulation of mRNA polyadenylation (GO:1900363)	2018-02-12	0.2528	0.768259	0.294511	0.898342	-0.968591	1.33196	CCNT1;SUPT5H
response to lead ion (GO:0010288)	2018-01-07	0.446013	0.906994	0.473842	0.926674	-1.64587	1.32888	PPP5C
negative regulation of cell size (GO:0045792)	2018-01-07	0.446013	0.906994	0.473842	0.926674	-1.64458	1.32784	DEPTOR
positive regulation of triglyceride catabolic process (GO:0010898)	2018-01-08	0.490847	0.906994	0.514438	0.926674	-1.86341	1.32604	ABHD5
negative regulation of muscle cell apoptotic process (GO:0010656)	2018-01-07	0.446013	0.906994	0.473842	0.926674	-1.63787	1.32243	IGF1
RNA biosynthetic process (GO:0032774)	2018-04-27	0.170446	0.667135	0.213825	0.845416	-0.746344	1.32053	SETX;HELB;NCOA6;TTF2
ncRNA 3'-end processing (GO:0043628)	2018-03-26	0.352341	0.881984	0.389507	0.926674	-1.26329	1.31781	TOE1;SSB;ERI1
non-recombinational repair (GO:0000726)	1950-06-01	0.215136	0.728408	0.261422	0.874763	-0.849718	1.30558	BABAM1;HERC2;KDM2A;KAT5;ERCC4;TP53BP1
positive regulation of action potential (GO:0045760)	2018-01-07	0.446013	0.906994	0.473842	0.926674	-1.61612	1.30487	GBA
regulation of DNA biosynthetic process (GO:2000278)	2018-03-23	0.283858	0.800681	0.324567	0.92316	-1.03422	1.30238	PARP4;TNKS;SMG5
regulation of cell migration involved in sprouting angiogenesis (GO:0090049)	1931-04-01	0.239327	0.760943	0.282747	0.898342	-0.905515	1.29482	PDCD10;AKT3;ITGB1BP1;VEGFA
positive regulation of lipid biosynthetic process (GO:0046889)	2018-04-29	0.204026	0.717024	0.247762	0.874763	-0.814269	1.29428	CTDNEP1;SREBF1;AKT1;LDLR
positive regulation of CREB transcription factor activity (GO:0032793)	2018-02-16	0.375548	0.902706	0.409455	0.926674	-1.32152	1.29425	LRP8;VEGFA
negative regulation of protein targeting to membrane (GO:0090315)	2018-01-07	0.446013	0.906994	0.473842	0.926674	-1.595	1.28781	ITGB1BP1
negative regulation of epidermal growth factor receptor signaling pathway (GO:0042059)	1941-05-01	0.234842	0.760943	0.279723	0.898342	-0.888337	1.28706	RNF115;TSG101;ZGPAT;STAM;ARHGEF7
artery development (GO:0060840)	2018-02-17	0.405105	0.906994	0.43683	0.926674	-1.4233	1.2861	NF1;VEGFA
negative regulation of Ras protein signal transduction (GO:0046580)	1938-05-01	0.190219	0.694097	0.234891	0.851185	-0.774804	1.28585	FLCN;RASA1;NF1;MFN2;STAMBP
positive regulation of establishment of protein localization (GO:1904951)	2018-02-13	0.28386	0.800681	0.323856	0.92316	-1.01965	1.28402	CHORDC1;CCT5
V(D)J recombination (GO:0033151)	2018-01-08	0.490847	0.906994	0.514438	0.926674	-1.80162	1.28207	TCF3
negative regulation of ERK1 and ERK2 cascade (GO:0070373)	1941-05-01	0.234842	0.760943	0.279723	0.898342	-0.877739	1.2717	FLCN;PTPN1;DLG1;PIN1;ITGB1BP1
eye photoreceptor cell differentiation (GO:0001754)	2018-02-13	0.28386	0.800681	0.323856	0.92316	-1.00656	1.26753	AGTPBP1;VEGFA
mitochondrial transmembrane transport (GO:1990542)	1933-04-01	0.275889	0.800681	0.318401	0.92316	-0.983378	1.26635	MCUR1;TIMM10;ACACA;SLC25A36
female gonad development (GO:0008585)	2018-01-08	0.490847	0.906994	0.514438	0.926674	-1.7744	1.26271	NUP107
positive regulation of coenzyme metabolic process (GO:0051197)	2018-02-16	0.375548	0.902706	0.409455	0.926674	-1.28639	1.25985	ARNT;IGF1
transcription initiation from RNA polymerase III promoter (GO:0006384)	2018-01-07	0.446013	0.906994	0.473842	0.926674	-1.55937	1.25904	BDP1
Fc-epsilon receptor signaling pathway (GO:0038095)	19/183	0.156729	0.643113	0.214486	0.846079	-0.678759	1.2579	CUL1;MALT1;NFKB1;PSMB10;PSMA5;FER;PSMD6;PSMA4;PSMC6;TEC;PIK3CA;PSMD4;PSMC1;PSMD2;PSME4;PSMD1;PSME2;UBE2V1;CARD11
signal transduction by p53 class mediator (GO:0072331)	1940-05-01	0.219639	0.728408	0.264574	0.874763	-0.829342	1.25709	STK11;MYBBP1A;JMY;MDM4;FHIT
negative regulation of necroptotic process (GO:0060546)	2018-01-07	0.446013	0.906994	0.473842	0.926674	-1.54429	1.24687	ARHGEF2
regulation of DNA-dependent DNA replication (GO:0090329)	2018-02-13	0.28386	0.800681	0.323856	0.92316	-0.989063	1.2455	GMNN;WRNIP1
purine nucleobase biosynthetic process (GO:0009113)	2018-01-07	0.446013	0.906994	0.473842	0.926674	-1.5413	1.24445	SHMT1
positive regulation of endothelial cell proliferation (GO:0001938)	1968-08-01	0.182315	0.692717	0.230343	0.851185	-0.727616	1.23842	ADAM17;ZNF580;SP1;AKT3;AKT1;ARNT;SIRT6;VEGFA
JNK cascade (GO:0007254)	1967-08-01	0.172203	0.672027	0.219742	0.84957	-0.702934	1.23652	ERN1;DBNL;MDFIC;TAOK1;GPS2;MAP3K10;UBE2V1;TRIB1
modulation by virus of host process (GO:0019054)	2018-02-14	0.314787	0.844228	0.352874	0.926674	-1.06955	1.23625	KPNB1;KPNA1
protein hydroxylation (GO:0018126)	2018-02-13	0.28386	0.800681	0.323856	0.92316	-0.980884	1.2352	PLOD2;HIF1AN
embryonic skeletal joint morphogenesis (GO:0060272)	2018-01-07	0.446013	0.906994	0.473842	0.926674	-1.52328	1.22991	CTNNB1
negative regulation of apoptotic signaling pathway (GO:2001234)	1966-08-01	0.162352	0.644811	0.209328	0.837072	-0.674831	1.22684	URI1;AKT1;HTT;BIRC6;PHIP;IGF1;PARK7;BCL2L1
negative regulation of cell aging (GO:0090344)	2018-02-16	0.375548	0.902706	0.409455	0.926674	-1.25206	1.22622	AKT3;FOXM1
tetrapyrrole metabolic process (GO:0033013)	2018-03-22	0.261216	0.780607	0.302827	0.90848	-0.912636	1.22513	ABCD4;ABCC1;MTRR
negative regulation of TORC1 signaling (GO:1904262)	2018-02-16	0.375548	0.902706	0.409455	0.926674	-1.24986	1.22408	STK11;SZT2
protein deubiquitination involved in ubiquitin-dependent protein catabolic process (GO:0071947)	2018-01-07	0.446013	0.906994	0.473842	0.926674	-1.51424	1.22261	TNFAIP3
receptor catabolic process (GO:0032801)	2018-03-25	0.329507	0.865374	0.367971	0.926674	-1.10109	1.22238	SH3GLB1;CLTC;AP2B1
protein localization to endoplasmic reticulum exit site (GO:0070973)	2018-01-07	0.446013	0.906994	0.473842	0.926674	-1.51175	1.2206	SEC16A
purine ribonucleotide transport (GO:0015868)	2018-01-08	0.490847	0.906994	0.514438	0.926674	-1.71413	1.21981	SLC25A17
citrulline metabolic process (GO:0000052)	2018-01-07	0.446013	0.906994	0.473842	0.926674	-1.5087	1.21814	ALDH18A1
carboxylic acid metabolic process (GO:0019752)	1934-04-01	0.294503	0.824938	0.336368	0.926674	-0.995222	1.21663	GLUD1;ST6GAL1;FPGS;SLC2A1
regulation of exit from mitosis (GO:0007096)	2018-02-16	0.375548	0.902706	0.409455	0.926674	-1.23868	1.21313	PHB2;PPP1R9B
positive regulation of DNA metabolic process (GO:0051054)	1983-09-01	0.227235	0.744779	0.277956	0.898342	-0.817613	1.21151	BABAM1;DNMT1;USP7;EYA1;SETDB1;USP9X;SIRT6;DBF4B;IGF1
positive regulation of protein localization to nucleus (GO:1900182)	1943-05-01	0.26606	0.793429	0.310485	0.92316	-0.912232	1.20783	AKT1;NMD3;PARK7;CCT5;CDK5RAP3
positive regulation of transcription regulatory region DNA binding (GO:2000679)	2018-03-20	0.216779	0.728408	0.259633	0.874763	-0.789226	1.20663	CTNNB1;IGF1;PARK7
cardiolipin metabolic process (GO:0032048)	2018-02-14	0.314787	0.844228	0.352874	0.926674	-1.04055	1.20273	PGS1;TAMM41
nucleus localization (GO:0051647)	2018-01-07	0.446013	0.906994	0.473842	0.926674	-1.48669	1.20036	DCTN4
long-term memory (GO:0007616)	2018-02-18	0.43397	0.906994	0.463498	0.926674	-1.43561	1.19841	KAT2A;LDLR
cobalamin metabolic process (GO:0009235)	2018-03-22	0.261216	0.780607	0.302827	0.90848	-0.892117	1.19758	ABCD4;ABCC1;MTRR
regulation of sister chromatid cohesion (GO:0007063)	2018-02-13	0.28386	0.800681	0.323856	0.92316	-0.946433	1.19182	RAD21;CTNNB1
regulation of cell-substrate junction assembly (GO:0090109)	2018-02-16	0.375548	0.902706	0.409455	0.926674	-1.21402	1.18898	MACF1;LDB1
regulation of protein localization to cell cortex (GO:1904776)	2018-01-07	0.446013	0.906994	0.473842	0.926674	-1.46608	1.18372	NUMA1
negative regulation of cellular component movement (GO:0051271)	2018-02-16	0.375548	0.902706	0.409455	0.926674	-1.20715	1.18224	SP100;PIN1
positive regulation of transcription factor import into nucleus (GO:0042993)	1933-04-01	0.275889	0.800681	0.318401	0.92316	-0.91666	1.18044	APP;HDAC3;FLNA;HCLS1
regulation of neuronal synaptic plasticity (GO:0048168)	2018-03-25	0.329507	0.865374	0.367971	0.926674	-1.06246	1.1795	APP;NSMF;RAB3GAP1
attachment of GPI anchor to protein (GO:0016255)	2018-01-08	0.490847	0.906994	0.514438	0.926674	-1.65575	1.17827	GPAA1
branching involved in blood vessel morphogenesis (GO:0001569)	2018-02-15	0.345401	0.876498	0.381441	0.926674	-1.10837	1.17825	CTNNB1;VEGFA
negative regulation of protein kinase activity by regulation of protein phosphorylation (GO:0044387)	2018-01-08	0.490847	0.906994	0.514438	0.926674	-1.64789	1.17268	CDK5RAP3
establishment or maintenance of actin cytoskeleton polarity (GO:0030950)	2018-02-15	0.345401	0.876498	0.381441	0.926674	-1.10078	1.17019	RHOC;ARHGAP35
negative regulation of transcription from RNA polymerase II promoter (GO:0000122)	54/566	0.115506	0.57906	0.189724	0.827515	-0.53903	1.16346	HDAC10;LDB1;TCF25;UBE2D3;FOXM1;ARHGAP35;ELK4;UXT;FLCN;KAT5;SIN3B;MYB;NELFB;ZGPAT;SREBF2;AES;HCFC1;NCOR2;NFX1;IRF2;CGGBP1;PPID;PPARD;SP100;URI1;HDAC3;CTBP1;SUPT4H1;GPS2;MOSPD1;LRP8;HMBOX1;VHL;CBX6;UBE2I;USP9X;CNBP;PHF12;WWP2;SUPT5H;NFKB1;GATAD2A;VEGFA;DLG1;SNW1;CNOT1;HDGF;MDM4;TRIM37;BCOR;TCF3;RCOR3;CC2D1B;EZH2
Fc receptor signaling pathway (GO:0038093)	19/184	0.162332	0.644811	0.220725	0.84957	-0.637845	1.15967	CUL1;MALT1;NFKB1;PSMB10;PSMA5;FER;PSMD6;PSMA4;PSMC6;TEC;PIK3CA;PSMD4;PSMC1;PSMD2;PSME4;PSMD1;PSME2;UBE2V1;CARD11
positive regulation of telomerase RNA localization to Cajal body (GO:1904874)	2018-02-16	0.375548	0.902706	0.409455	0.926674	-1.18305	1.15864	NAF1;CCT5
nucleotide phosphorylation (GO:0046939)	2018-01-09	0.532054	0.906994	0.551903	0.926674	-1.83397	1.15726	PNKP
glycosphingolipid catabolic process (GO:0046479)	2018-01-08	0.490847	0.906994	0.514438	0.926674	-1.62551	1.15675	NEU3
regulation of transcription initiation from RNA polymerase II promoter (GO:0060260)	2018-02-14	0.314787	0.844228	0.352874	0.926674	-0.999209	1.15494	SUB1;GTF2F2
telomere maintenance (GO:0000723)	1952-06-01	0.242084	0.768259	0.288432	0.898342	-0.8137	1.15421	SP100;ERCC4;APEX1;RPA2;SLX1A;SMC5
regulation of potassium ion transmembrane transport (GO:1901379)	1933-04-01	0.275889	0.800681	0.318401	0.92316	-0.893827	1.15103	KCNH2;DLG1;FLNA;WWP2
exit from host cell (GO:0035891)	2018-01-07	0.446013	0.906994	0.473842	0.926674	-1.42132	1.14758	PPID
positive regulation of nucleocytoplasmic transport (GO:0046824)	1934-04-01	0.294503	0.824938	0.336368	0.926674	-0.937937	1.1466	CPSF6;RBM26;XPO4;NCBP2
regulation of cellular localization (GO:0060341)	1941-05-01	0.234842	0.760943	0.279723	0.898342	-0.790807	1.14575	NUMA1;GOSR1;DVL3;CSNK1E;MAD1L1
negative regulation of DNA recombination (GO:0045910)	2018-02-17	0.405105	0.906994	0.43683	0.926674	-1.26786	1.14565	HELB;TP53BP1
positive regulation of endopeptidase activity (GO:0010950)	2018-03-25	0.329507	0.865374	0.367971	0.926674	-1.03123	1.14482	AIM2;PSME2;FYN
regulation of phagocytosis, engulfment (GO:0060099)	2018-01-07	0.446013	0.906994	0.473842	0.926674	-1.41761	1.14459	NCKAP1L
positive regulation of phosphoprotein phosphatase activity (GO:0032516)	2018-02-16	0.375548	0.902706	0.409455	0.926674	-1.16601	1.14196	PPP1R12A;CALM2
negative regulation of TOR signaling (GO:0032007)	1941-05-01	0.234842	0.760943	0.279723	0.898342	-0.785523	1.1381	FLCN;STK11;SZT2;DEPTOR;TSC2
regulation of NAD(P)H oxidase activity (GO:0033860)	2018-01-07	0.446013	0.906994	0.473842	0.926674	-1.40582	1.13507	PARK7
positive regulation of stem cell proliferation (GO:2000648)	2018-02-18	0.43397	0.906994	0.463498	0.926674	-1.35188	1.12852	CTNNB1;VEGFA
clathrin coat assembly (GO:0048268)	2018-02-15	0.345401	0.876498	0.381441	0.926674	-1.05725	1.12392	FCHO1;CLTC
regulation of blood vessel remodeling (GO:0060312)	2018-01-07	0.446013	0.906994	0.473842	0.926674	-1.39131	1.12335	TMBIM1
negative regulation of insulin receptor signaling pathway (GO:0046627)	2018-03-26	0.352341	0.881984	0.389507	0.926674	-1.07363	1.11996	PTPN1;RPS6KB1;TSC2
neutrophil activation involved in immune response (GO:0002283)	46/484	0.142686	0.624718	0.218887	0.84957	-0.575178	1.11993	CYFIP1;GHDC;GRN;RAB5B;TMEM63A;MVP;STXBP2;APEH;IQGAP2;GNS;CNN2;HEBP2;STK10;DSN1;PSMD6;CAND1;PSMD2;CPNE1;TOM1;PSMD1;NCKAP1L;CD58;SPTAN1;ATP6V0A1;CTSA;GSDMD;HSP90AA1;DBNL;DYNLT1;STK11IP;IDH1;SURF4;HUWE1;DNAJC13;DYNLL1;IGF2R;NFKB1;PSMA5;TMBIM1;PPIE;CD47;CDK13;DOCK2;YPEL5;CD44;KPNB1
RNA polymerase II transcriptional preinitiation complex assembly (GO:0051123)	2018-02-12	0.2528	0.768259	0.294511	0.898342	-0.814328	1.11983	GTF2A2;TAF11
positive regulation of binding (GO:0051099)	1982-09-01	0.216937	0.728408	0.267443	0.881506	-0.731252	1.11746	APP;HMBOX1;NCBP1;USP33;GMNN;NMD3;IGF1;PKD1;CLN5
positive regulation of mitotic cell cycle (GO:0045931)	1953-06-01	0.255916	0.776382	0.302152	0.90848	-0.817833	1.11463	APP;PCID2;RPS6KB1;PHIP;IGF1;CDC25B
vascular smooth muscle cell development (GO:0097084)	2018-01-07	0.446013	0.906994	0.473842	0.926674	-1.37998	1.11421	VEGFA
aspartate family amino acid biosynthetic process (GO:0009067)	2018-02-12	0.2528	0.768259	0.294511	0.898342	-0.806295	1.10878	MTRR;PLOD2
histone acetylation (GO:0016573)	1972-08-01	0.225143	0.738612	0.274401	0.898342	-0.743361	1.10837	KAT2B;KAT2A;BRPF1;KAT5;TRRAP;KAT6A;MORF4L2;BRD8
regulation of interleukin-1 beta production (GO:0032651)	2018-02-14	0.314787	0.844228	0.352874	0.926674	-0.95861	1.10802	AIM2;HSPB1
positive regulation of protein localization to plasma membrane (GO:1903078)	1944-05-01	0.282004	0.800681	0.326041	0.924353	-0.875145	1.10779	DLG1;CNST;AKT1;STX3;SQSTM1
dermatan sulfate proteoglycan biosynthetic process (GO:0050651)	2018-02-16	0.375548	0.902706	0.409455	0.926674	-1.13011	1.10679	B3GAT3;CHST12
negative regulation of receptor internalization (GO:0002091)	2018-01-08	0.490847	0.906994	0.514438	0.926674	-1.55528	1.10678	MTMR2
cellular senescence (GO:0090398)	2018-03-25	0.329507	0.865374	0.367971	0.926674	-0.995526	1.10519	KAT6A;ULK3;SMC5
endocytosis (GO:0006897)	26/264	0.172127	0.672027	0.238049	0.851185	-0.626866	1.10299	DENND1C;APP;LRSAM1;CLTC;INPPL1;LRP8;RABEPK;SNX4;HSPH1;PACSIN2;TOM1;ATP6V1H;PIP5K1A;LDLRAP1;LDLR;SNX5;HSP90AA1;CSNK1A1;NCOA3;TSC2;CSNK1D;DNAJC13;CSNK1E;VRK3;IGF2R;HYOU1
positive regulation of cilium assembly (GO:0045724)	2018-02-17	0.405105	0.906994	0.43683	0.926674	-1.22027	1.10265	HTT;ARHGAP35
regulation of vitamin D biosynthetic process (GO:0060556)	2018-01-08	0.490847	0.906994	0.514438	0.926674	-1.54921	1.10245	NFKB1
regulation of chemotaxis (GO:0050920)	2018-03-25	0.329507	0.865374	0.367971	0.926674	-0.988925	1.09786	USP14;ZSWIM8;STX3
positive regulation of small GTPase mediated signal transduction (GO:0051057)	2018-02-16	0.375548	0.902706	0.409455	0.926674	-1.12033	1.09722	SHOC2;IGF1
L-cysteine metabolic process (GO:0046439)	2018-01-08	0.490847	0.906994	0.514438	0.926674	-1.53452	1.092	MTRR
autophagy of mitochondrion (GO:0000422)	1941-05-01	0.234842	0.760943	0.279723	0.898342	-0.752746	1.09061	ATG4A;AMBRA1;WIPI2;SQSTM1;MARK2
vasculature development (GO:0001944)	2018-02-16	0.375548	0.902706	0.409455	0.926674	-1.11299	1.09003	STK11;PIK3CA
regulation of pinocytosis (GO:0048548)	2018-01-08	0.490847	0.906994	0.514438	0.926674	-1.5314	1.08978	ANKFY1
regulation of interleukin-23 production (GO:0032667)	2018-01-08	0.490847	0.906994	0.514438	0.926674	-1.53124	1.08967	IL17RA
regulation of blood vessel size (GO:0050880)	2018-02-13	0.28386	0.800681	0.323856	0.92316	-0.861454	1.08481	GCLC;ITGB1BP1
regulation of protein homodimerization activity (GO:0043496)	2018-02-17	0.405105	0.906994	0.43683	0.926674	-1.19838	1.08287	ITGA4;PARK7
negative regulation of transporter activity (GO:0032410)	2018-01-08	0.490847	0.906994	0.514438	0.926674	-1.51946	1.08128	WWP2
membrane fusion (GO:0061025)	1955-06-01	0.284176	0.800681	0.32992	0.926674	-0.858246	1.07981	NSFL1C;RABEP1;CHORDC1;MFN1;MFN2;MFF
nucleotide-binding oligomerization domain containing signaling pathway (GO:0070423)	2018-04-29	0.204026	0.717024	0.247762	0.874763	-0.678728	1.07884	ITCH;CASP8;TNFAIP3;UBE2V1
positive regulation of clathrin-dependent endocytosis (GO:2000370)	2018-01-07	0.446013	0.906994	0.473842	0.926674	-1.3349	1.07781	SCYL2
negative regulation of chromosome organization (GO:2001251)	2018-01-07	0.446013	0.906994	0.473842	0.926674	-1.33484	1.07776	ERCC4
regulation of energy homeostasis (GO:2000505)	2018-02-17	0.405105	0.906994	0.43683	0.926674	-1.19269	1.07772	FLCN;EIF4G1
protein localization to nuclear envelope (GO:0090435)	2018-01-07	0.446013	0.906994	0.473842	0.926674	-1.33416	1.07721	NUP155
maturation of SSU-rRNA from tricistronic rRNA transcript (SSU-rRNA, 5.8S rRNA, LSU-rRNA) (GO:0000462)	1936-04-01	0.332134	0.865374	0.372374	0.926674	-0.975629	1.07536	MRPS11;NGDN;TSR1;DCAF13
negative regulation of interleukin-12 production (GO:0032695)	2018-02-13	0.28386	0.800681	0.323856	0.92316	-0.853821	1.0752	JAK3;PIBF1
guanosine-containing compound metabolic process (GO:1901068)	2018-02-17	0.405105	0.906994	0.43683	0.926674	-1.18752	1.07305	MFN1;GTPBP1
negative regulation of stress-activated protein kinase signaling cascade (GO:0070303)	2018-01-07	0.446013	0.906994	0.473842	0.926674	-1.32545	1.07018	FOXM1
positive regulation of RIG-I signaling pathway (GO:1900246)	2018-01-08	0.490847	0.906994	0.514438	0.926674	-1.50323	1.06973	ANKRD17
respiratory electron transport chain (GO:0022904)	1995-10-01	0.238031	0.760943	0.290353	0.898342	-0.744833	1.0691	NDUFA9;NDUFB9;NDUFS8;NDUFA5;COX15;NDUFB5;NDUFB4;PMPCB;NDUFV3;NDUFV1
adenine nucleotide transport (GO:0051503)	2018-01-08	0.490847	0.906994	0.514438	0.926674	-1.50147	1.06848	SLC25A17
positive regulation of interleukin-1 beta secretion (GO:0050718)	2018-03-26	0.352341	0.881984	0.389507	0.926674	-1.0242	1.0684	GSDMD;AIM2;NLRP1
response to reactive oxygen species (GO:0000302)	1961-07-01	0.221401	0.728408	0.269172	0.886371	-0.708295	1.06795	PRDX3;FER;PRDX5;PDCD10;TXNRD1;AKT1;APTX
neuron projection maintenance (GO:1990535)	2018-01-07	0.446013	0.906994	0.473842	0.926674	-1.31951	1.06538	APP
establishment or maintenance of epithelial cell apical/basal polarity (GO:0045197)	1934-04-01	0.294503	0.824938	0.336368	0.926674	-0.869172	1.06253	DLG1;PDCD6IP;WDR1;MARK2
ncRNA transcription (GO:0098781)	2018-02-15	0.345401	0.876498	0.381441	0.926674	-0.997357	1.06024	MARS;SNAPC4
pseudouridine synthesis (GO:0001522)	2018-02-16	0.375548	0.902706	0.409455	0.926674	-1.07987	1.05759	MRPL1;PUS1
morphogenesis of a polarized epithelium (GO:0001738)	2018-01-08	0.490847	0.906994	0.514438	0.926674	-1.48545	1.05708	TRAF3IP1
negative regulation of stress fiber assembly (GO:0051497)	2018-02-18	0.43397	0.906994	0.463498	0.926674	-1.26585	1.0567	PPFIA1;ARAP1
DNA duplex unwinding (GO:0032508)	1942-05-01	0.250328	0.768259	0.295036	0.898342	-0.762192	1.05562	CUL4A;DDB1;CHD1L;DDB2;RBX1
positive regulation of glycolytic process (GO:0045821)	2018-02-16	0.375548	0.902706	0.409455	0.926674	-1.07705	1.05483	ARNT;IGF1
positive regulation of mitochondrial membrane permeability involved in apoptotic process (GO:1902110)	2018-01-09	0.532054	0.906994	0.551903	0.926674	-1.66726	1.05206	ATF2
cellular lipid biosynthetic process (GO:0097384)	2018-01-08	0.490847	0.906994	0.514438	0.926674	-1.47663	1.05081	FAR1
wound healing, spreading of epidermal cells (GO:0035313)	2018-01-08	0.490847	0.906994	0.514438	0.926674	-1.47611	1.05044	ADAM17
negative regulation of mitochondrion organization (GO:0010823)	1934-04-01	0.294503	0.824938	0.336368	0.926674	-0.852906	1.04265	FLCN;AKT1;IGF1;BCL2L1
regulation of small GTPase mediated signal transduction (GO:0051056)	15/141	0.167442	0.661597	0.222385	0.84957	-0.582734	1.04142	FAM13B;NCOA3;ARHGAP17;ARAP1;FOXM1;RHOC;ARHGAP35;ARHGAP4;AKAP13;ARHGAP31;RACGAP1;ARHGEF1;ARHGEF2;ARHGEF7;SQSTM1
negative regulation of peptidyl-threonine phosphorylation (GO:0010801)	2018-02-16	0.375548	0.902706	0.409455	0.926674	-1.06312	1.04119	CALM2;EIF4G1
granzyme-mediated apoptotic signaling pathway (GO:0008626)	2018-01-07	0.446013	0.906994	0.473842	0.926674	-1.28905	1.04078	UBE4B
rRNA transport (GO:0051029)	2018-01-07	0.446013	0.906994	0.473842	0.926674	-1.28844	1.04029	MRPL18
embryonic hemopoiesis (GO:0035162)	2018-02-12	0.2528	0.768259	0.294511	0.898342	-0.756277	1.04	FLT3LG;THOC5
lipid particle organization (GO:0034389)	2018-02-15	0.345401	0.876498	0.381441	0.926674	-0.976655	1.03823	PPID;RAB3GAP1
cellular macromolecule catabolic process (GO:0044265)	1949-06-01	0.202068	0.715088	0.248174	0.874763	-0.647662	1.03571	EXOSC7;TATDN1;RAB12;PPP1R8;HNRNPD;SND1
regulation of axon extension (GO:0030516)	1935-04-01	0.313268	0.844228	0.354373	0.926674	-0.891604	1.03488	MACF1;GOLGA4;ZFYVE27;RNF6
positive regulation of neural precursor cell proliferation (GO:2000179)	2018-02-15	0.345401	0.876498	0.381441	0.926674	-0.972949	1.03429	CTNNB1;VEGFA
cellular amide metabolic process (GO:0043603)	1963-07-01	0.245964	0.768259	0.293856	0.898342	-0.736147	1.0325	SLC5A6;PANK2;DNPEP;CPD;FPGS;CLN8;ACACA
nuclear polyadenylation-dependent rRNA catabolic process (GO:0071035)	2018-01-07	0.446013	0.906994	0.473842	0.926674	-1.2761	1.03033	EXOSC7
positive regulation of leukocyte cell-cell adhesion (GO:1903039)	2018-03-22	0.261216	0.780607	0.302827	0.90848	-0.767509	1.03031	FAM49B;CD47;CD44
positive regulation of transcription elongation from RNA polymerase II promoter (GO:0032968)	2018-02-16	0.375548	0.902706	0.409455	0.926674	-1.0519	1.0302	GTF2F2;SUPT6H
lipoprotein catabolic process (GO:0042159)	2018-01-07	0.446013	0.906994	0.473842	0.926674	-1.27576	1.03005	LYPLA1
regulation of transcription from RNA polymerase I promoter (GO:0006356)	2018-02-18	0.43397	0.906994	0.463498	0.926674	-1.2332	1.02945	TAF1C;FLNA
regulation of insulin receptor signaling pathway (GO:0046626)	1935-04-01	0.313268	0.844228	0.354373	0.926674	-0.885766	1.0281	PTPN1;RPS6KB1;TSC2;IGF1
central nervous system neuron axonogenesis (GO:0021955)	2018-01-08	0.490847	0.906994	0.514438	0.926674	-1.44439	1.02786	ARHGAP35
sympathetic nervous system development (GO:0048485)	2018-02-17	0.405105	0.906994	0.43683	0.926674	-1.13557	1.02611	NF1;CTNNB1
regulation of atrial cardiac muscle cell membrane repolarization (GO:0060372)	2018-01-08	0.490847	0.906994	0.514438	0.926674	-1.43977	1.02457	FLNA
regulation of protein oligomerization (GO:0032459)	2018-03-24	0.306651	0.844228	0.346304	0.926674	-0.864648	1.02205	SH3GLB1;AIM2;TMC8
intra-Golgi vesicle-mediated transport (GO:0006891)	1934-04-01	0.294503	0.824938	0.336368	0.926674	-0.834437	1.02007	GOLGA3;GOSR1;COG2;COPZ1
myotube differentiation (GO:0014902)	2018-02-16	0.375548	0.902706	0.409455	0.926674	-1.03975	1.0183	MYEF2;IGF1
negative regulation of membrane potential (GO:0045837)	2018-01-07	0.446013	0.906994	0.473842	0.926674	-1.26101	1.01815	HEBP2
glycosylceramide metabolic process (GO:0006677)	2018-01-08	0.490847	0.906994	0.514438	0.926674	-1.42369	1.01313	ST6GALNAC6
tRNA methylation (GO:0030488)	2018-03-27	0.375078	0.902706	0.410856	0.926674	-1.03104	1.01106	NSUN2;THUMPD3;TRMT1
regulation of stress-activated MAPK cascade (GO:0032872)	1942-05-01	0.250328	0.768259	0.295036	0.898342	-0.727338	1.00735	COPS5;PDCD10;TAOK1;FOXM1;MAP4K4
negative regulation of protein complex assembly (GO:0031333)	1936-04-01	0.332134	0.865374	0.372374	0.926674	-0.912778	1.00608	TRAF3IP1;TMC8;PARK7;LCMT1
mitotic DNA damage checkpoint (GO:0044773)	1940-05-01	0.219639	0.728408	0.264574	0.874763	-0.662182	1.00372	FANCI;ATF2;TAOK1;RPA2;CDK5RAP3
protein deglutamylation (GO:0035608)	2018-01-08	0.490847	0.906994	0.514438	0.926674	-1.41032	1.00362	AGTPBP1
cellular hyperosmotic response (GO:0071474)	2018-01-07	0.446013	0.906994	0.473842	0.926674	-1.24038	1.00149	ARHGEF2
double-strand break repair via nonhomologous end joining (GO:0006303)	1951-06-01	0.228482	0.746773	0.274848	0.898342	-0.67797	1.00089	BABAM1;HERC2;KDM2A;KAT5;ERCC4;TP53BP1
embryo development ending in birth or egg hatching (GO:0009792)	2018-02-18	0.43397	0.906994	0.463498	0.926674	-1.19464	0.997263	CELF1;UBR3
myeloid cell development (GO:0061515)	2018-02-16	0.375548	0.902706	0.409455	0.926674	-1.0149	0.993962	APP;NCKAP1L
negative regulation of cellular response to insulin stimulus (GO:1900077)	2018-03-27	0.375078	0.902706	0.410856	0.926674	-1.01345	0.993815	PTPN1;RPS6KB1;TSC2
extrinsic apoptotic signaling pathway via death domain receptors (GO:0008625)	2018-03-28	0.397648	0.906994	0.431966	0.926674	-1.07668	0.992903	CASP8;TRADD;DEDD
tRNA 3'-end processing (GO:0042780)	2018-01-08	0.490847	0.906994	0.514438	0.926674	-1.38957	0.988853	SSB
maturation of 5.8S rRNA (GO:0000460)	2018-02-18	0.43397	0.906994	0.463498	0.926674	-1.18343	0.987906	MAK16;FTSJ3
cell morphogenesis (GO:0000902)	1960-07-01	0.20946	0.728408	0.257046	0.874763	-0.628945	0.98318	CYFIP2;CYFIP1;NCOA3;PACSIN2;NCKAP1L;ARHGEF2;VHL
nucleotide-excision repair, DNA gap filling (GO:0006297)	2018-03-24	0.306651	0.844228	0.346304	0.926674	-0.826343	0.976773	LIG1;PAPD7;RPA2
mast cell degranulation (GO:0043303)	2018-01-09	0.532054	0.906994	0.551903	0.926674	-1.54699	0.976167	PIK3CG
regulation of organelle organization (GO:0033043)	12/114	0.210751	0.728408	0.265018	0.874763	-0.626382	0.975324	CLIC4;TBC1D9B;SGSM3;TAOK1;AKAP9;SURF4;TBC1D14;TBC1D25;TBC1D3F;MFF;SQSTM1;MARK2
positive regulation of protein kinase C signaling (GO:0090037)	2018-01-08	0.490847	0.906994	0.514438	0.926674	-1.37047	0.975261	VEGFA
RNA stabilization (GO:0043489)	2018-02-18	0.43397	0.906994	0.463498	0.926674	-1.16771	0.974777	PARN;NAF1
female gamete generation (GO:0007292)	2018-03-26	0.352341	0.881984	0.389507	0.926674	-0.933354	0.973634	USP9X;PARN;TRIP13
positive regulation of B cell differentiation (GO:0045579)	2018-01-08	0.490847	0.906994	0.514438	0.926674	-1.35922	0.967253	NCKAP1L
regulation of non-motile cilium assembly (GO:1902855)	2018-01-07	0.446013	0.906994	0.473842	0.926674	-1.18979	0.960648	MAP4
positive regulation of microtubule polymerization or depolymerization (GO:0031112)	2018-03-25	0.329507	0.865374	0.367971	0.926674	-0.865185	0.960493	NUMA1;AKAP9;CDK5RAP2
positive regulation of lymphocyte differentiation (GO:0045621)	2018-02-17	0.405105	0.906994	0.43683	0.926674	-1.06276	0.960315	ZMIZ1;NCKAP1L
keratan sulfate catabolic process (GO:0042340)	2018-02-13	0.28386	0.800681	0.323856	0.92316	-0.761512	0.958952	HEXA;GNS
positive regulation of calcium ion transmembrane transporter activity (GO:1901021)	2018-02-18	0.43397	0.906994	0.463498	0.926674	-1.14762	0.958012	HTT;CALM2
retinoic acid receptor signaling pathway (GO:0048384)	2018-01-08	0.490847	0.906994	0.514438	0.926674	-1.33732	0.951668	SNW1
regulation of bicellular tight junction assembly (GO:2000810)	2018-02-17	0.405105	0.906994	0.43683	0.926674	-1.05209	0.950674	MYO1C;RUNX1
negative regulation of biosynthetic process (GO:0009890)	2018-01-09	0.532054	0.906994	0.551903	0.926674	-1.50482	0.94956	PARK7
viral genome replication (GO:0019079)	2018-03-23	0.283858	0.800681	0.324567	0.92316	-0.753569	0.948955	CTBP1;PCBP2;PI4KA
positive regulation of immune system process (GO:0002684)	2018-02-17	0.405105	0.906994	0.43683	0.926674	-1.05018	0.948954	MIA3;VEGFA
regulation of centrosome duplication (GO:0010824)	2018-03-26	0.352341	0.881984	0.389507	0.926674	-0.909526	0.948778	PDCD6IP;CENPJ;CHMP4B
positive regulation of cellular amide metabolic process (GO:0034250)	1962-07-01	0.233575	0.760943	0.281447	0.898342	-0.650289	0.945684	APP;RPS6KB1;POLDIP3;EIF4A3;HNRNPD;EIF3C;LARP4
monocarboxylic acid catabolic process (GO:0072329)	2018-03-26	0.352341	0.881984	0.389507	0.926674	-0.903856	0.942863	NUDT19;LPIN1;PPARD
negative regulation of hydrogen peroxide-induced cell death (GO:1903206)	2018-02-15	0.345401	0.876498	0.381441	0.926674	-0.886442	0.942333	PARK7;NFE2L2
negative regulation of cilium assembly (GO:1902018)	2018-01-09	0.532054	0.906994	0.551903	0.926674	-1.49268	0.941896	MAP4
positive regulation of hormone metabolic process (GO:0032352)	2018-01-07	0.446013	0.906994	0.473842	0.926674	-1.16526	0.940836	ARNT
negative regulation of adherens junction organization (GO:1903392)	2018-02-16	0.375548	0.902706	0.409455	0.926674	-0.96036	0.940546	RCC2;ITGB1BP1
regulation of lymphocyte apoptotic process (GO:0070228)	2018-01-07	0.446013	0.906994	0.473842	0.926674	-1.16391	0.939752	JAK3
regulation of cell morphogenesis involved in differentiation (GO:0010769)	1937-04-01	0.35105	0.881984	0.390336	0.926674	-0.895706	0.937649	NSMF;SSH2;ARHGAP35;MARK2
regulation of protein tyrosine kinase activity (GO:0061097)	1932-04-01	0.257479	0.777802	0.300513	0.90848	-0.690682	0.93713	APP;PTPN1;MVP;LRP8
entry into host cell (GO:0030260)	1934-04-01	0.294503	0.824938	0.336368	0.926674	-0.765916	0.936306	ITCH;CTNNB1;WWP1;WWP2
phospholipid scrambling (GO:0017121)	2018-01-09	0.532054	0.906994	0.551903	0.926674	-1.4834	0.93604	PLSCR1
protein localization to microtubule organizing center (GO:1905508)	2018-02-17	0.405105	0.906994	0.43683	0.926674	-1.03561	0.935784	CSNK1D;PIBF1
positive regulation of NK T cell activation (GO:0051135)	2018-01-08	0.490847	0.906994	0.514438	0.926674	-1.31483	0.935667	HSPH1
in utero embryonic development (GO:0001701)	2018-03-26	0.352341	0.881984	0.389507	0.926674	-0.895977	0.934644	FLCN;PKD1;VEGFA
cytoplasmic translation (GO:0002181)	1955-06-01	0.284176	0.800681	0.32992	0.926674	-0.742617	0.934331	EIF3M;HSPA14;RPL17;EIF4B;GSPT1;RPL6
regulation of microtubule-based process (GO:0032886)	2018-03-27	0.375078	0.902706	0.410856	0.926674	-0.952653	0.934192	MACF1;TRAF3IP1;TAOK1
positive regulation of tumor necrosis factor biosynthetic process (GO:0042535)	2018-01-09	0.532054	0.906994	0.551903	0.926674	-1.47476	0.930588	HSPB1
positive regulation of muscle cell differentiation (GO:0051149)	1935-04-01	0.313268	0.844228	0.354373	0.926674	-0.801496	0.930293	BNIP2;CTNNB1;HIF1AN;TCF3
regulation of histone H3-K27 methylation (GO:0061085)	2018-01-07	0.446013	0.906994	0.473842	0.926674	-1.1505	0.928919	SUPT6H
phosphatidylcholine biosynthetic process (GO:0006656)	1933-04-01	0.275889	0.800681	0.318401	0.92316	-0.720438	0.92775	PCYT1A;CHKA;CEPT1;LPIN1
negative regulation of cysteine-type endopeptidase activity involved in apoptotic process (GO:0043154)	1969-08-01	0.192676	0.694977	0.241122	0.860239	-0.562801	0.926789	BCL2L12;RNF34;AKT1;BIRC6;PARK7;RFFL;CD44;VEGFA
regulation of protein catabolic process (GO:0042176)	1992-10-01	0.209022	0.728408	0.260643	0.874763	-0.591758	0.926288	CTSA;DDB1;ITCH;FLNA;PIN1;TNFAIP3;WWP1;MDM4;WWP2;OAZ3
maturation of SSU-rRNA (GO:0030490)	1947-05-01	0.33076	0.865374	0.373064	0.926674	-0.836864	0.925876	MRPS11;NGDN;TSR1;NOL11;DCAF13
regulation of protein depolymerization (GO:1901879)	2018-01-07	0.446013	0.906994	0.473842	0.926674	-1.14622	0.925467	WDR1
cytoplasmic sequestering of transcription factor (GO:0042994)	2018-02-17	0.405105	0.906994	0.43683	0.926674	-1.02184	0.923339	G3BP2;PKD1
chondroitin sulfate metabolic process (GO:0030204)	1931-04-01	0.239327	0.760943	0.282747	0.898342	-0.642616	0.918892	B3GAT3;CHST12;HEXA;CHST15
cytoplasmic sequestering of NF-kappaB (GO:0007253)	2018-01-08	0.490847	0.906994	0.514438	0.926674	-1.29115	0.918814	G3BP2
negative regulation of mRNA splicing, via spliceosome (GO:0048025)	2018-02-14	0.314787	0.844228	0.352874	0.926674	-0.793451	0.917117	PTBP1;RNPS1
rRNA catabolic process (GO:0016075)	2018-02-18	0.43397	0.906994	0.463498	0.926674	-1.09824	0.91679	EXOSC7;XRN1
smooth muscle tissue development (GO:0048745)	2018-01-07	0.446013	0.906994	0.473842	0.926674	-1.13393	0.915538	NF1
regulation of axon guidance (GO:1902667)	2018-02-14	0.314787	0.844228	0.352874	0.926674	-0.791329	0.914664	ZSWIM8;VEGFA
ATP-dependent chromatin remodeling (GO:0043044)	1931-04-01	0.239327	0.760943	0.282747	0.898342	-0.638949	0.913648	PBRM1;SMARCC2;NASP;CHD4
acyl-CoA biosynthetic process (GO:0071616)	2018-02-15	0.345401	0.876498	0.381441	0.926674	-0.858931	0.913087	SLC25A1;ACACA
tRNA metabolic process (GO:0006399)	2018-02-19	0.462061	0.906994	0.489407	0.926674	-1.18093	0.911745	SSB;RPP21
cellular lipid catabolic process (GO:0044242)	2018-03-25	0.329507	0.865374	0.367971	0.926674	-0.820809	0.911228	NUDT19;LPIN1;PPARD
positive regulation of smoothened signaling pathway (GO:0045880)	2018-02-14	0.314787	0.844228	0.352874	0.926674	-0.787259	0.90996	STK36;ULK3
regulation of mast cell degranulation (GO:0043304)	2018-02-16	0.375548	0.902706	0.409455	0.926674	-0.928164	0.909015	FER;STXBP2
adherens junction assembly (GO:0034333)	2018-01-08	0.490847	0.906994	0.514438	0.926674	-1.27664	0.90849	CTNNB1
negative regulation of gene expression, epigenetic (GO:0045814)	2018-03-26	0.352341	0.881984	0.389507	0.926674	-0.868724	0.906214	DNMT1;AEBP2;EZH2
diol biosynthetic process (GO:0034312)	2018-01-09	0.532054	0.906994	0.551903	0.926674	-1.4332	0.904362	GBA
positive regulation of spindle checkpoint (GO:0090232)	2018-01-09	0.532054	0.906994	0.551903	0.926674	-1.43261	0.903995	PCID2
epithelial tube morphogenesis (GO:0060562)	1935-04-01	0.313268	0.844228	0.354373	0.926674	-0.778306	0.903376	CTNNB1;CCM2;PKD1;VEGFA
heme biosynthetic process (GO:0006783)	2018-02-17	0.405105	0.906994	0.43683	0.926674	-0.998722	0.902453	COX15;UROD
ribonucleoside monophosphate biosynthetic process (GO:0009156)	2018-02-15	0.345401	0.876498	0.381441	0.926674	-0.847136	0.900549	ATIC;GART
negative regulation of cellular metabolic process (GO:0031324)	1935-04-01	0.313268	0.844228	0.354373	0.926674	-0.773738	0.898074	MTMR2;BTN2A2;NFKB1;OPTN
modulation by virus of host morphology or physiology (GO:0019048)	2018-02-19	0.462061	0.906994	0.489407	0.926674	-1.15945	0.895159	KPNB1;KPNA1
insulin secretion (GO:0030073)	2018-02-19	0.462061	0.906994	0.489407	0.926674	-1.15886	0.89471	SNX19;PARK7
regulation of transcription from RNA polymerase II promoter in response to oxidative stress (GO:0043619)	2018-01-09	0.532054	0.906994	0.551903	0.926674	-1.40692	0.887782	ARNT
regulation of protein localization to Cajal body (GO:1904869)	2018-01-09	0.532054	0.906994	0.551903	0.926674	-1.4011	0.884107	CCT5
positive regulation of cell cycle G2/M phase transition (GO:1902751)	2018-02-18	0.43397	0.906994	0.463498	0.926674	-1.05842	0.883548	RCC2;DBF4B
negative regulation of apoptotic process (GO:0043066)	46/486	0.14912	0.643113	0.226663	0.851185	-0.463084	0.88125	ANKLE2;HDAC3;HSPB1;PARK7;HIGD1A;PHB2;MALT1;NUGGC;PRDX3;PRDX5;MAEA;PDCD10;MYO18A;AKT1;BNIP2;FLNA;NCKAP1L;PIM3;VHL;MAP4K4;HSPA9;DFFA;PCID2;ANXA4;ANXA5;BFAR;IGF1;NFKB1;TOPORS;VEGFA;SETX;GCLC;ITCH;COPS5;SON;PIK3CA;RPS6KB1;RASA1;CTNNB1;HCLS1;NAA35;BIRC6;PHIP;SQSTM1;CD44;BCL2L1
engulfment of apoptotic cell (GO:0043652)	2018-01-10	0.569928	0.906994	0.58648	0.926674	-1.5653	0.880081	NCOA3
lung epithelium development (GO:0060428)	2018-01-09	0.532054	0.906994	0.551903	0.926674	-1.39435	0.879849	PKD1
glucose transmembrane transport (GO:1904659)	2018-02-17	0.405105	0.906994	0.43683	0.926674	-0.970825	0.877245	SLC2A1;PPARD
organophosphate ester transport (GO:0015748)	2018-03-26	0.352341	0.881984	0.389507	0.926674	-0.83953	0.875761	PITPNB;PITPNA;LDLR
regulation of protein localization to membrane (GO:1905475)	2018-02-18	0.43397	0.906994	0.463498	0.926674	-1.04887	0.875573	FYN;LDLRAP1
regulation of chromosome organization (GO:0033044)	2018-03-25	0.329507	0.865374	0.367971	0.926674	-0.783926	0.870282	SETD5;HNRNPD;SMG5
regulation of smooth muscle cell apoptotic process (GO:0034391)	2018-01-09	0.532054	0.906994	0.551903	0.926674	-1.37599	0.868265	IGF1
leukocyte adhesion to vascular endothelial cell (GO:0061756)	2018-02-17	0.405105	0.906994	0.43683	0.926674	-0.960775	0.868164	SELPLG;ITGA4
regulation of positive chemotaxis (GO:0050926)	2018-01-09	0.532054	0.906994	0.551903	0.926674	-1.36971	0.864303	VEGFA
protein localization to endosome (GO:0036010)	2018-01-09	0.532054	0.906994	0.551903	0.926674	-1.36608	0.862013	PACSIN2
positive regulation of monocyte differentiation (GO:0045657)	2018-01-09	0.532054	0.906994	0.551903	0.926674	-1.36607	0.862007	ACIN1
negative regulation of mRNA catabolic process (GO:1902373)	2018-01-07	0.446013	0.906994	0.473842	0.926674	-1.06757	0.861965	DHX34
bleb assembly (GO:0032060)	2018-01-08	0.490847	0.906994	0.514438	0.926674	-1.21083	0.861652	EMP3
sphingosine biosynthetic process (GO:0046512)	2018-01-09	0.532054	0.906994	0.551903	0.926674	-1.36545	0.861611	GBA
regulation of fat cell proliferation (GO:0070344)	2018-01-07	0.446013	0.906994	0.473842	0.926674	-1.06634	0.860969	TFDP1
angiogenesis involved in wound healing (GO:0060055)	2018-01-09	0.532054	0.906994	0.551903	0.926674	-1.36405	0.860733	ADIPOR2
intrinsic apoptotic signaling pathway (GO:0097193)	11/102	0.201422	0.715088	0.254035	0.874763	-0.53426	0.856074	CUL4A;STK11;BCL2L11;MYBBP1A;JMY;CUL1;CIDEB;APOPT1;FHIT;TOPORS;BCL2L1
peptidyl-threonine dephosphorylation (GO:0035970)	2018-02-17	0.405105	0.906994	0.43683	0.926674	-0.946678	0.855426	PPP5C;PPM1G
peripheral nervous system neuron development (GO:0048935)	2018-01-07	0.446013	0.906994	0.473842	0.926674	-1.05461	0.851496	RUNX1
positive regulation of immunoglobulin production (GO:0002639)	2018-02-20	0.489315	0.906994	0.514513	0.926674	-1.18729	0.848612	SASH3;TP53BP1
double-strand break repair via synthesis-dependent strand annealing (GO:0045003)	2018-01-09	0.532054	0.906994	0.551903	0.926674	-1.34326	0.847614	SWI5
kinetochore assembly (GO:0051382)	2018-01-09	0.532054	0.906994	0.551903	0.926674	-1.34293	0.847404	CENPC
peptide metabolic process (GO:0006518)	11/105	0.228362	0.746773	0.281886	0.898342	-0.573415	0.846832	IMMP1L;NPEPPS;SPCS3;HSP90AA1;DNPEP;RNPEPL1;CPD;HM13;RNPEP;APEH;CLN5
regulation of peptidyl-tyrosine phosphorylation (GO:0050730)	1986-09-01	0.259154	0.780607	0.310145	0.92316	-0.626803	0.846393	APP;TEC;HCLS1;FYN;ARHGEF2;IGF1;LRP8;CD44;VEGFA
regulation of oxidative stress-induced neuron intrinsic apoptotic signaling pathway (GO:1903376)	2018-01-07	0.446013	0.906994	0.473842	0.926674	-1.04786	0.846051	PARK7
regulation of peptidyl-threonine phosphorylation (GO:0010799)	1938-04-01	0.369971	0.902706	0.408222	0.926674	-0.850416	0.845593	APP;CALM2;UBE2K;EIF4G1
zymogen activation (GO:0031638)	1937-04-01	0.35105	0.881984	0.390336	0.926674	-0.807641	0.845459	CYFIP2;CASP8;CIDEB;GGT1
negative regulation of bone remodeling (GO:0046851)	2018-01-09	0.532054	0.906994	0.551903	0.926674	-1.33968	0.845352	TNFAIP3
regulation of immunoglobulin mediated immune response (GO:0002889)	2018-01-07	0.446013	0.906994	0.473842	0.926674	-1.04464	0.843452	SUPT6H
peripheral nervous system axon ensheathment (GO:0032292)	2018-01-09	0.532054	0.906994	0.551903	0.926674	-1.33648	0.843333	NF1
vitamin D metabolic process (GO:0042359)	2018-02-16	0.375548	0.902706	0.409455	0.926674	-0.859783	0.842044	UBE2I;SUMO2
positive regulation of blood vessel endothelial cell proliferation involved in sprouting angiogenesis (GO:1903589)	2018-01-08	0.490847	0.906994	0.514438	0.926674	-1.18288	0.841766	VEGFA
organelle fission (GO:0048285)	2018-03-29	0.419989	0.906994	0.452793	0.926674	-0.968133	0.839881	MIEF1;MTFR1L;MFF
inositol phosphate catabolic process (GO:0071545)	2018-01-09	0.532054	0.906994	0.551903	0.926674	-1.32787	0.8379	NUDT3
positive regulation of immunoglobulin mediated immune response (GO:0002891)	2018-01-09	0.532054	0.906994	0.551903	0.926674	-1.32293	0.834786	TP53BP1
glycerophospholipid metabolic process (GO:0006650)	1965-07-01	0.271317	0.800681	0.319013	0.92316	-0.639835	0.834644	SMPD4;PIGN;ACP6;PIGQ;CPNE1;PIP5K1A;FAR1
protein import into nucleus, translocation (GO:0000060)	2018-03-26	0.352341	0.881984	0.389507	0.926674	-0.797807	0.832238	AKT1;PHB2;KPNB1
melanosome localization (GO:0032400)	2018-02-21	0.515683	0.906994	0.538788	0.926674	-1.25629	0.831994	VPS33A;MYO5A
lysosomal transport (GO:0007041)	1973-08-01	0.236384	0.760943	0.285769	0.898342	-0.576771	0.831876	HMGXB4;AP1G1;RAB12;VPS33A;ANKFY1;GCC2;SCYL2;VPS39
positive regulation of NF-kappaB transcription factor activity (GO:0051092)	13/129	0.243977	0.768259	0.300561	0.90848	-0.58931	0.831328	APP;TRADD;EDA2R;MALT1;NFKB1;PRDX3;FER;AIM2;TRIM37;ARHGEF2;TRIM38;UBE2V1;CARD11
regulation of antigen receptor-mediated signaling pathway (GO:0050854)	2018-02-13	0.28386	0.800681	0.323856	0.92316	-0.659408	0.830376	RC3H1;RUNX1
regulation of mitochondrial membrane permeability involved in apoptotic process (GO:1902108)	2018-01-08	0.490847	0.906994	0.514438	0.926674	-1.16291	0.827556	ATF2
regulation of NIK/NF-kappaB signaling (GO:1901222)	2018-03-29	0.419989	0.906994	0.452793	0.926674	-0.953865	0.827503	APP;CPNE1;LIMS1
positive regulation of leukocyte migration (GO:0002687)	1935-04-01	0.313268	0.844228	0.354373	0.926674	-0.712681	0.827206	ADAM17;ZNF580;MIA3;VEGFA
regulation of nuclear-transcribed mRNA catabolic process, deadenylation-dependent decay (GO:1900151)	2018-02-15	0.345401	0.876498	0.381441	0.926674	-0.777425	0.826442	CNOT1;AGO2
lipid biosynthetic process (GO:0008610)	1973-08-01	0.236384	0.760943	0.285769	0.898342	-0.572172	0.825242	SREBF1;DGKE;MVK;PIP5K1A;CLN8;MCAT;ACACA;AGPAT3
regulation of T-helper 1 cell differentiation (GO:0045625)	2018-01-08	0.490847	0.906994	0.514438	0.926674	-1.15919	0.824909	JAK3
actin cytoskeleton reorganization (GO:0031532)	1962-07-01	0.233575	0.760943	0.281447	0.898342	-0.566538	0.823889	FARP2;PTPN1;FER;NCOA3;FLNA;PIP5K1A;ATP2C1
regulation of protein modification process (GO:0031399)	1943-05-01	0.26606	0.793429	0.310485	0.92316	-0.621877	0.823386	FLCN;FER;HSPB1;PHIP;CCAR2
ferric iron transport (GO:0015682)	1937-04-01	0.35105	0.881984	0.390336	0.926674	-0.786314	0.823134	ATP6V0B;CLTC;ATP6V1H;ATP6V0A1
regulation of B cell differentiation (GO:0045577)	2018-02-16	0.375548	0.902706	0.409455	0.926674	-0.837207	0.819934	NCKAP1L;IKZF3
positive regulation of cyclin-dependent protein kinase activity (GO:1904031)	2018-03-27	0.375078	0.902706	0.410856	0.926674	-0.832702	0.816566	CCNT1;CCNC;CCNL1
histone H4-K8 acetylation (GO:0043982)	2018-02-16	0.375548	0.902706	0.409455	0.926674	-0.830198	0.81307	KANSL1;HCFC1
pyrimidine nucleobase metabolic process (GO:0006206)	2018-01-09	0.532054	0.906994	0.551903	0.926674	-1.28517	0.810959	UCKL1
regulation of keratinocyte differentiation (GO:0045616)	2018-03-30	0.442044	0.906994	0.473296	0.926674	-0.992868	0.810523	NUMA1;NCOA3;RUNX1
positive regulation of immune effector process (GO:0002699)	2018-03-25	0.329507	0.865374	0.367971	0.926674	-0.729814	0.810209	ANKRD17;MYB;MYO18A
negative regulation of hippo signaling (GO:0035331)	2018-01-09	0.532054	0.906994	0.551903	0.926674	-1.28106	0.808365	MARK3
endothelial cell chemotaxis (GO:0035767)	2018-01-10	0.569928	0.906994	0.58648	0.926674	-1.43181	0.805027	VEGFA
positive regulation of protein localization to cell surface (GO:2000010)	2018-01-09	0.532054	0.906994	0.551903	0.926674	-1.27498	0.804526	STX3
positive regulation of epidermal cell differentiation (GO:0045606)	2018-02-18	0.43397	0.906994	0.463498	0.926674	-0.961025	0.802244	NUMA1;NCOA3
negative regulation of interleukin-6 production (GO:0032715)	2018-03-25	0.329507	0.865374	0.367971	0.926674	-0.721373	0.800838	GBA;TNFAIP3;NCKAP1L
NLS-bearing protein import into nucleus (GO:0006607)	2018-03-23	0.283858	0.800681	0.324567	0.92316	-0.633389	0.797615	KPNA6;KPNB1;KPNA1
regulation of protein targeting (GO:1903533)	2018-01-07	0.446013	0.906994	0.473842	0.926674	-0.98274	0.793471	SREBF1
cellular response to interleukin-18 (GO:0071351)	2018-01-08	0.490847	0.906994	0.514438	0.926674	-1.1119	0.791256	AKT1
interleukin-18-mediated signaling pathway (GO:0035655)	2018-01-08	0.490847	0.906994	0.514438	0.926674	-1.11144	0.790927	AKT1
regulation of nitrogen compound metabolic process (GO:0051171)	2018-01-09	0.532054	0.906994	0.551903	0.926674	-1.24968	0.788563	LDLR
retrograde vesicle-mediated transport, Golgi to ER (GO:0006890)	1981-09-01	0.206827	0.724618	0.257054	0.874763	-0.499909	0.787793	RACGAP1;PITPNB;SURF4;HTT;ARFGAP3;ARF5;COPZ1;ARFGAP2;SCYL1
DNA strand elongation involved in DNA replication (GO:0006271)	2018-02-17	0.405105	0.906994	0.43683	0.926674	-0.871239	0.787259	GINS1;LIG1
polyamine biosynthetic process (GO:0006596)	2018-01-07	0.446013	0.906994	0.473842	0.926674	-0.973391	0.785921	SRM
gene silencing by miRNA (GO:0035195)	1932-04-01	0.257479	0.777802	0.300513	0.90848	-0.578947	0.785526	CNOT1;AGO2;XPO5;TARBP2
negative regulation of glucose import (GO:0046325)	2018-01-09	0.532054	0.906994	0.551903	0.926674	-1.24462	0.78537	PEA15
genetic imprinting (GO:0071514)	2018-01-09	0.532054	0.906994	0.551903	0.926674	-1.24096	0.783057	PRMT7
regulation of hormone biosynthetic process (GO:0046885)	2018-01-08	0.490847	0.906994	0.514438	0.926674	-1.09973	0.782594	ARNT
positive regulation of axonogenesis (GO:0050772)	1938-04-01	0.369971	0.902706	0.408222	0.926674	-0.781827	0.777394	MACF1;GOLGA4;ZFYVE27;PLXNC1
intestinal lipid absorption (GO:0098856)	2018-01-10	0.569928	0.906994	0.58648	0.926674	-1.38002	0.775911	LDLR
nuclear polyadenylation-dependent ncRNA catabolic process (GO:0071046)	2018-01-07	0.446013	0.906994	0.473842	0.926674	-0.960518	0.775528	EXOSC7
negative regulation of cellular amide metabolic process (GO:0034249)	1976-08-01	0.271179	0.800681	0.320527	0.92316	-0.593622	0.774661	CTSA;ILF3;CNOT1;CAPRIN1;SHMT1;EIF4A3;SAMD4B;GIGYF2
positive regulation of smooth muscle cell migration (GO:0014911)	2018-01-11	0.604738	0.906994	0.618391	0.926674	-1.5369	0.772999	IGF1
toll-like receptor 3 signaling pathway (GO:0034138)	2018-01-10	0.569928	0.906994	0.58648	0.926674	-1.36848	0.769425	CASP8
viral release from host cell (GO:0019076)	2018-01-07	0.446013	0.906994	0.473842	0.926674	-0.951623	0.768346	PPID
regulation of cyclic-nucleotide phosphodiesterase activity (GO:0051342)	2018-01-08	0.490847	0.906994	0.514438	0.926674	-1.07528	0.765198	CALM2
protein import into mitochondrial inner membrane (GO:0045039)	2018-01-08	0.490847	0.906994	0.514438	0.926674	-1.0738	0.764141	TIMM10
valine metabolic process (GO:0006573)	2018-01-08	0.490847	0.906994	0.514438	0.926674	-1.06923	0.760887	BCAT2
negative regulation of epithelial cell apoptotic process (GO:1904036)	2018-03-30	0.442044	0.906994	0.473296	0.926674	-0.931323	0.76028	CAST;TNFAIP3;NFE2L2
selective autophagy (GO:0061912)	2018-02-16	0.375548	0.902706	0.409455	0.926674	-0.776069	0.760058	AMBRA1;SQSTM1
tRNA pseudouridine synthesis (GO:0031119)	2018-01-08	0.490847	0.906994	0.514438	0.926674	-1.06775	0.759839	PUS1
peroxisome fission (GO:0016559)	2018-01-10	0.569928	0.906994	0.58648	0.926674	-1.3472	0.757456	MFF
regulation of mitotic spindle organization (GO:0060236)	1936-04-01	0.332134	0.865374	0.372374	0.926674	-0.683215	0.753052	NUMA1;CLTC;CHMP4B;RAE1
positive regulation of vasculogenesis (GO:2001214)	2018-01-09	0.532054	0.906994	0.551903	0.926674	-1.18844	0.749922	HIF1AN
negative regulation of protein dephosphorylation (GO:0035308)	2018-02-19	0.462061	0.906994	0.489407	0.926674	-0.970711	0.749445	ENSA;PPP1R8
regulation of cellular component movement (GO:0051270)	1947-05-01	0.33076	0.865374	0.373064	0.926674	-0.67567	0.747536	ADAM17;SP100;ZSWIM8;ARAP1;VEGFA
regulation of extrinsic apoptotic signaling pathway in absence of ligand (GO:2001239)	2018-03-28	0.397648	0.906994	0.431966	0.926674	-0.807555	0.744718	EYA1;AKT1;BCL2L1
interleukin-23-mediated signaling pathway (GO:0038155)	2018-01-10	0.569928	0.906994	0.58648	0.926674	-1.31028	0.736697	TYK2
negative regulation of B cell activation (GO:0050869)	2018-02-18	0.43397	0.906994	0.463498	0.926674	-0.876724	0.731871	RC3H1;TNFAIP3
positive regulation of calcium-mediated signaling (GO:0050850)	2018-03-29	0.419989	0.906994	0.452793	0.926674	-0.842142	0.730581	HTT;IGF1;CALM2
peptidyl-lysine hydroxylation (GO:0017185)	2018-01-09	0.532054	0.906994	0.551903	0.926674	-1.15386	0.728099	PLOD2
macromolecule biosynthetic process (GO:0009059)	2018-02-20	0.489315	0.906994	0.514513	0.926674	-1.01753	0.727276	GALNT2;EIF4G1
mitochondrial protein processing (GO:0034982)	2018-01-10	0.569928	0.906994	0.58648	0.926674	-1.29258	0.72675	IMMP1L
chromatin disassembly (GO:0031498)	2018-02-20	0.489315	0.906994	0.514513	0.926674	-1.0163	0.726401	PBRM1;SMARCC2
establishment of mitochondrion localization, microtubule-mediated (GO:0034643)	2018-01-07	0.446013	0.906994	0.473842	0.926674	-0.896956	0.724207	UXT
RNA splicing, via endonucleolytic cleavage and ligation (GO:0000394)	2018-02-15	0.345401	0.876498	0.381441	0.926674	-0.68088	0.72381	ERN1;RTCB
myeloid leukocyte mediated immunity (GO:0002444)	2018-01-10	0.569928	0.906994	0.58648	0.926674	-1.28096	0.720216	ADAM17
regulation of natural killer cell activation (GO:0032814)	2018-01-10	0.569928	0.906994	0.58648	0.926674	-1.28074	0.720089	PIBF1
leukotriene metabolic process (GO:0006691)	2018-02-20	0.489315	0.906994	0.514513	0.926674	-1.00733	0.719985	ABCC1;GGT1
positive regulation of adaptive immune response (GO:0002821)	2018-01-07	0.446013	0.906994	0.473842	0.926674	-0.890055	0.718636	SASH3
pore complex assembly (GO:0046931)	2018-02-15	0.345401	0.876498	0.381441	0.926674	-0.675927	0.718545	GSDMD;NUP107
response to interleukin-4 (GO:0070670)	2018-01-10	0.569928	0.906994	0.58648	0.926674	-1.27293	0.715699	JAK3
regulation of embryonic development (GO:0045995)	2018-03-30	0.442044	0.906994	0.473296	0.926674	-0.87367	0.713216	POGLUT1;RACGAP1;RBM19
positive regulation of lipid storage (GO:0010884)	2018-02-20	0.489315	0.906994	0.514513	0.926674	-0.997457	0.712931	NFKB1;SREBF2
positive regulation of interleukin-1 secretion (GO:0050716)	2018-03-30	0.442044	0.906994	0.473296	0.926674	-0.872029	0.711876	GSDMD;AIM2;NLRP1
camera-type eye development (GO:0043010)	2018-03-25	0.329507	0.865374	0.367971	0.926674	-0.641007	0.71162	NF1;RAB3GAP1;VEGFA
regulation of protein sumoylation (GO:0033233)	2018-02-18	0.43397	0.906994	0.463498	0.926674	-0.852427	0.711588	CTNNB1;PARK7
RNA catabolic process (GO:0006401)	1944-05-01	0.282004	0.800681	0.326041	0.924353	-0.56101	0.710147	ERN1;EXOSC7;PPP1R8;HNRNPD;SND1
negative regulation of alcohol biosynthetic process (GO:1902931)	2018-01-10	0.569928	0.906994	0.58648	0.926674	-1.26203	0.709569	NFKB1
positive regulation of microtubule polymerization (GO:0031116)	2018-03-25	0.329507	0.865374	0.367971	0.926674	-0.638872	0.70925	NUMA1;AKAP9;CDK5RAP2
hemopoiesis (GO:0030097)	1977-08-01	0.283089	0.800681	0.33229	0.926674	-0.559311	0.705847	PRDX3;FLCN;NCOA6;KAT6A;FLT3LG;PRRC2C;CDK13;RUNX1
positive regulation of interferon-alpha production (GO:0032727)	2018-02-20	0.489315	0.906994	0.514513	0.926674	-0.987309	0.705678	SETD2;IRF3
ubiquitin-dependent protein catabolic process via the multivesicular body sorting pathway (GO:0043162)	2018-02-19	0.462061	0.906994	0.489407	0.926674	-0.913056	0.704932	RNF115;TSG101
positive regulation of nuclear-transcribed mRNA catabolic process, deadenylation-dependent decay (GO:1900153)	2018-02-17	0.405105	0.906994	0.43683	0.926674	-0.779611	0.704463	CNOT1;AGO2
integrin-mediated signaling pathway (GO:0007229)	1959-06-01	0.342398	0.876498	0.386198	0.926674	-0.656347	0.703461	TEC;ADAM15;RCC2;CCM2;ITGB1BP1;CD47
positive regulation of astrocyte differentiation (GO:0048711)	2018-01-10	0.569928	0.906994	0.58648	0.926674	-1.24958	0.702573	APP
regulation of bone resorption (GO:0045124)	2018-03-23	0.283858	0.800681	0.324567	0.92316	-0.556813	0.701184	NF1;PLEKHM1;TNFAIP3
nucleosome disassembly (GO:0006337)	2018-02-20	0.489315	0.906994	0.514513	0.926674	-0.980194	0.700592	PBRM1;SMARCC2
organophosphate biosynthetic process (GO:0090407)	1937-04-01	0.35105	0.881984	0.390336	0.926674	-0.667899	0.699174	DGKE;PIP5K1A;AGPAT3;GALK2
ceramide catabolic process (GO:0046514)	2018-01-11	0.604738	0.906994	0.618391	0.926674	-1.38984	0.699032	NEU3
vocal learning (GO:0042297)	2018-01-07	0.446013	0.906994	0.473842	0.926674	-0.860096	0.694447	HTT
regulation of thymocyte apoptotic process (GO:0070243)	2018-01-07	0.446013	0.906994	0.473842	0.926674	-0.859009	0.693569	JAK3
dolichyl diphosphate biosynthetic process (GO:0006489)	2018-01-08	0.490847	0.906994	0.514438	0.926674	-0.971137	0.691084	DHDDS
deadenylation-dependent decapping of nuclear-transcribed mRNA (GO:0000290)	2018-01-09	0.532054	0.906994	0.551903	0.926674	-1.09511	0.691029	DCP1B
regulation of MHC class I biosynthetic process (GO:0045343)	2018-01-07	0.446013	0.906994	0.473842	0.926674	-0.855568	0.69079	HSPH1
interleukin-1 secretion (GO:0050701)	2018-01-10	0.569928	0.906994	0.58648	0.926674	-1.22836	0.690642	AIM2
positive regulation of isotype switching (GO:0045830)	2018-01-09	0.532054	0.906994	0.551903	0.926674	-1.09403	0.690347	TP53BP1
cellular response to UV-B (GO:0071493)	2018-01-09	0.532054	0.906994	0.551903	0.926674	-1.09107	0.688477	STK11
leukotriene D4 biosynthetic process (GO:1901750)	2018-01-11	0.604738	0.906994	0.618391	0.926674	-1.36147	0.684766	GGT1
regulation of multicellular organism growth (GO:0040014)	2018-02-18	0.43397	0.906994	0.463498	0.926674	-0.819212	0.683861	APP;IGF1
imitative learning (GO:0098596)	2018-01-07	0.446013	0.906994	0.473842	0.926674	-0.844148	0.681571	HTT
positive regulation of T cell chemotaxis (GO:0010820)	2018-01-10	0.569928	0.906994	0.58648	0.926674	-1.21097	0.680861	ADAM17
positive regulation of protein localization to cell periphery (GO:1904377)	1947-05-01	0.33076	0.865374	0.373064	0.926674	-0.614371	0.679717	DLG1;NUMA1;AKT1;STX3;SQSTM1
cellular response to interleukin-7 (GO:0098761)	2018-02-20	0.489315	0.906994	0.514513	0.926674	-0.949825	0.678886	IL2RG;JAK3
nuclear-transcribed mRNA catabolic process, exonucleolytic, 3'-5' (GO:0034427)	2018-01-10	0.569928	0.906994	0.58648	0.926674	-1.20583	0.677975	EXOSC7
positive regulation of establishment of protein localization to telomere (GO:1904851)	2018-01-10	0.569928	0.906994	0.58648	0.926674	-1.20467	0.67732	CCT5
Golgi vesicle budding (GO:0048194)	2018-01-10	0.569928	0.906994	0.58648	0.926674	-1.20394	0.676909	MYO18A
positive regulation of lamellipodium morphogenesis (GO:2000394)	2018-01-08	0.490847	0.906994	0.514438	0.926674	-0.948679	0.675102	ARHGEF7
vesicle transport along microtubule (GO:0047496)	2018-02-20	0.489315	0.906994	0.514513	0.926674	-0.94296	0.67398	HTT;NDEL1
neuron migration (GO:0001764)	1941-04-01	0.426338	0.906994	0.461107	0.926674	-0.790502	0.673922	USP9X;PEX13;MARK2;VEGFA
erythrocyte development (GO:0048821)	2018-01-08	0.490847	0.906994	0.514438	0.926674	-0.946778	0.67375	NCKAP1L
negative regulation of JNK cascade (GO:0046329)	2018-03-29	0.419989	0.906994	0.452793	0.926674	-0.774267	0.671697	ITCH;HDAC3;GPS2
positive regulation of myeloid leukocyte differentiation (GO:0002763)	1933-04-01	0.275889	0.800681	0.318401	0.92316	-0.520976	0.67089	CASP8;ACIN1;HCLS1;RUNX1
positive regulation of cell activation (GO:0050867)	2018-01-10	0.569928	0.906994	0.58648	0.926674	-1.19235	0.670396	APP
ATP hydrolysis coupled proton transport (GO:0015991)	2018-01-08	0.490847	0.906994	0.514438	0.926674	-0.932781	0.663789	ATP6V1H
striated muscle cell differentiation (GO:0051146)	2018-02-20	0.489315	0.906994	0.514513	0.926674	-0.927184	0.662704	AKAP13;MYEF2
heparan sulfate proteoglycan biosynthetic process (GO:0015012)	2018-02-16	0.375548	0.902706	0.409455	0.926674	-0.675997	0.66205	B3GAT3;XYLT2
mitotic DNA replication checkpoint (GO:0033314)	2018-01-10	0.569928	0.906994	0.58648	0.926674	-1.17584	0.66111	NAE1
negative regulation of establishment of protein localization (GO:1904950)	2018-01-09	0.532054	0.906994	0.551903	0.926674	-1.04608	0.660089	WWP2
negative regulation of telomere maintenance via telomerase (GO:0032211)	2018-02-21	0.515683	0.906994	0.538788	0.926674	-0.996444	0.659909	XRN1;PAPD5
anatomical structure homeostasis (GO:0060249)	1936-04-01	0.332134	0.865374	0.372374	0.926674	-0.598336	0.659497	SP100;ERCC4;APEX1;RPA2
MyD88-independent toll-like receptor signaling pathway (GO:0002756)	2018-03-31	0.463764	0.906994	0.493439	0.926674	-0.857669	0.659015	CASP8;IRF3;UBE2D3
nucleobase metabolic process (GO:0009112)	2018-01-07	0.446013	0.906994	0.473842	0.926674	-0.815158	0.658163	UCKL1
oogenesis (GO:0048477)	2018-01-10	0.569928	0.906994	0.58648	0.926674	-1.16933	0.657453	TRIP13
regulation of neurogenesis (GO:0050767)	1958-06-01	0.32769	0.865374	0.372085	0.926674	-0.586242	0.654063	SNW1;DYNLT1;NUMB;CTNNB1;CDK5RAP3;CDK5RAP2
negative regulation of phosphorylation (GO:0042326)	1976-08-01	0.271179	0.800681	0.320527	0.92316	-0.499254	0.651514	PRDX3;ANKLE2;TRAF3IP1;PRKRIP1;CHORDC1;PARK7;DYNLL1;CDK5RAP3
negative regulation of cell-substrate adhesion (GO:0010812)	1936-04-01	0.332134	0.865374	0.372374	0.926674	-0.590973	0.651381	ADAM15;RASA1;RCC2;ITGB1BP1
phagosome acidification (GO:0090383)	2018-03-28	0.397648	0.906994	0.431966	0.926674	-0.705481	0.650586	ATP6V0B;ATP6V1H;ATP6V0A1
regulation of entry of bacterium into host cell (GO:2000535)	2018-01-08	0.490847	0.906994	0.514438	0.926674	-0.913687	0.650201	EXOC7
regulation of cell development (GO:0060284)	2018-02-21	0.515683	0.906994	0.538788	0.926674	-0.976943	0.646994	AKAP13;CTNNB1
response to tumor necrosis factor (GO:0034612)	1998-10-01	0.268402	0.797701	0.320921	0.92316	-0.490073	0.644578	NUB1;CASP8;SMPD4;CCL3L1;CCL4L1;GBA;AKT1;ARHGEF2;CD58;NFE2L2
mismatch repair (GO:0006298)	1933-04-01	0.275889	0.800681	0.318401	0.92316	-0.500478	0.644494	SETD2;LIG1;RPA2;MLH1
regulation of lipid metabolic process (GO:0019216)	10/101	0.299896	0.836702	0.352128	0.926674	-0.535111	0.644446	NCOR2;RBL2;PANK2;HDAC3;HMGCS1;SIN3B;NCOA6;CARM1;TXNRD1;PPARD
regulation of ATP biosynthetic process (GO:2001169)	2018-01-09	0.532054	0.906994	0.551903	0.926674	-1.02065	0.644039	FLCN
negative regulation of protein metabolic process (GO:0051248)	1944-05-01	0.282004	0.800681	0.326041	0.924353	-0.508639	0.643853	FLNA;PIN1;MDM4;LDLR;NFKB1
transport along microtubule (GO:0010970)	2018-02-16	0.375548	0.902706	0.409455	0.926674	-0.657135	0.643577	APP;DYNLL1
mitochondrial DNA metabolic process (GO:0032042)	2018-01-08	0.490847	0.906994	0.514438	0.926674	-0.901491	0.641522	POLG
positive regulation of RNA metabolic process (GO:0051254)	1936-04-01	0.332134	0.865374	0.372374	0.926674	-0.581774	0.641241	ERN1;SETX;NMD3;NFKB1
actin filament-based transport (GO:0099515)	2018-01-11	0.604738	0.906994	0.618391	0.926674	-1.26912	0.638316	MYO5A
aminoglycan metabolic process (GO:0006022)	2018-03-31	0.463764	0.906994	0.493439	0.926674	-0.828989	0.636978	B3GAT3;XYLT2;CLN6
tRNA wobble base modification (GO:0002097)	2018-01-11	0.604738	0.906994	0.618391	0.926674	-1.26245	0.634961	URM1
negative regulation of vascular endothelial growth factor receptor signaling pathway (GO:0030948)	2018-01-10	0.569928	0.906994	0.58648	0.926674	-1.12504	0.632552	PTPN1
protein K6-linked ubiquitination (GO:0085020)	2018-01-09	0.532054	0.906994	0.551903	0.926674	-1.00129	0.631828	RNF6
mRNA polyadenylation (GO:0006378)	2018-03-28	0.397648	0.906994	0.431966	0.926674	-0.681547	0.628515	APP;CPSF6;SYMPK
negative regulation of viral genome replication (GO:0045071)	1951-05-01	0.396701	0.906994	0.435628	0.926674	-0.678943	0.627732	FAM111A;ILF3;PLSCR1;APOBEC3F;SRPK1
positive regulation of epidermis development (GO:0045684)	2018-01-10	0.569928	0.906994	0.58648	0.926674	-1.11592	0.62742	NUMA1
positive regulation of cell morphogenesis involved in differentiation (GO:0010770)	1959-06-01	0.342398	0.876498	0.386198	0.926674	-0.582374	0.624178	CAPRIN1;NCOA3;FLNA;PLXNC1;ARHGEF7;LIMS1
negative regulation of bone resorption (GO:0045779)	2018-01-07	0.446013	0.906994	0.473842	0.926674	-0.770643	0.622222	TNFAIP3
cellular response to amyloid-beta (GO:1904646)	2018-03-24	0.306651	0.844228	0.346304	0.926674	-0.525901	0.621638	CACNB1;APP;IGF1
negative regulation of transcription elongation from RNA polymerase II promoter (GO:0034244)	2018-01-08	0.490847	0.906994	0.514438	0.926674	-0.872599	0.620962	NELFB
growth hormone receptor signaling pathway (GO:0060396)	2018-02-21	0.515683	0.906994	0.538788	0.926674	-0.937111	0.620615	PTPN1;JAK3
positive regulation of protein tyrosine kinase activity (GO:0061098)	2018-03-29	0.419989	0.906994	0.452793	0.926674	-0.713978	0.619395	PTPN1;ADAM17;LRP8
sympathetic ganglion development (GO:0061549)	2018-01-10	0.569928	0.906994	0.58648	0.926674	-1.10005	0.618496	CTNNB1
mitochondrial calcium uptake (GO:0036444)	2018-01-10	0.569928	0.906994	0.58648	0.926674	-1.09834	0.617536	MCUR1
positive regulation of early endosome to late endosome transport (GO:2000643)	2018-01-09	0.532054	0.906994	0.551903	0.926674	-0.976873	0.616417	MTMR2
response to growth factor (GO:0070848)	2018-03-27	0.375078	0.902706	0.410856	0.926674	-0.627484	0.615325	URI1;RPS6KB1;CTNNB1
fat-soluble vitamin metabolic process (GO:0006775)	2018-03-27	0.375078	0.902706	0.410856	0.926674	-0.621915	0.609864	UBE2I;SUMO2;ARID4A
protein transport along microtubule (GO:0098840)	2018-02-17	0.405105	0.906994	0.43683	0.926674	-0.674612	0.609585	IFT52;TRAF3IP1
positive regulation of peptidyl-serine phosphorylation (GO:0033138)	1984-09-01	0.237711	0.760943	0.288584	0.898342	-0.424029	0.609203	APP;PDCD10;AKAP9;AKT1;HCLS1;PARK7;CD44;EIF4G1;VEGFA
DNA dealkylation (GO:0035510)	2018-01-11	0.604738	0.906994	0.618391	0.926674	-1.21052	0.608843	ASCC1
regulation of Rac protein signal transduction (GO:0035020)	2018-01-10	0.569928	0.906994	0.58648	0.926674	-1.08257	0.608671	ARHGAP17
response to misfolded protein (GO:0051788)	2018-01-08	0.490847	0.906994	0.514438	0.926674	-0.850896	0.605517	DNAJB12
semaphorin-plexin signaling pathway involved in axon guidance (GO:1902287)	2018-01-10	0.569928	0.906994	0.58648	0.926674	-1.07654	0.605278	PLXNC1
protein O-linked fucosylation (GO:0036066)	2018-02-16	0.375548	0.902706	0.409455	0.926674	-0.615173	0.602481	POFUT2;POFUT1
fatty-acyl-CoA biosynthetic process (GO:0046949)	2018-03-31	0.463764	0.906994	0.493439	0.926674	-0.783857	0.602299	SLC25A1;ACSL4;ACACA
regulation of microtubule cytoskeleton organization (GO:0070507)	2018-03-24	0.306651	0.844228	0.346304	0.926674	-0.509083	0.601758	TRAF3IP1;TAOK1;SKA2
positive regulation of nucleic acid-templated transcription (GO:1903508)	47/503	0.167522	0.661597	0.249226	0.874763	-0.335863	0.600066	KDM5A;CALCOCO1;SP100;CXXC1;RNF6;FOXM1;MED16;KAT5;NUP85;MYB;TP53INP1;AKT1;DVL3;TP53BP1;VHL;CDK5RAP2;MAP2K3;SS18;PCID2;BRPF1;SMARCC2;TAF15;NFYA;NCOA6;USP21;CNBP;NCOA3;ARNT;IGF1;NFKB1;HCFC1;RUNX1;ILF3;MED24;FUBP3;MDFIC;SP1;IRF1;KAT6A;SP3;HNRNPD;CTNNB1;PHIP;TCF3;UBE2V1;NFE2L2;PPARD
peptidyl-amino acid modification (GO:0018193)	2018-01-10	0.569928	0.906994	0.58648	0.926674	-1.06399	0.598223	METAP1
negative regulation of tyrosine phosphorylation of STAT protein (GO:0042532)	2018-01-10	0.569928	0.906994	0.58648	0.926674	-1.06159	0.596873	PIBF1
positive regulation of bone resorption (GO:0045780)	2018-01-11	0.604738	0.906994	0.618391	0.926674	-1.18566	0.596341	PLEKHM1
morphogenesis of an epithelium (GO:0002009)	2018-02-20	0.489315	0.906994	0.514513	0.926674	-0.8323	0.594885	WNT10A;TRAF3IP1
cellular response to ionizing radiation (GO:0071479)	1947-05-01	0.33076	0.865374	0.373064	0.926674	-0.536905	0.594012	RAD51AP1;EEF1D;ERCC4;SWI5;TLK2
DNA-dependent DNA replication (GO:0006261)	1957-06-01	0.313068	0.844228	0.357988	0.926674	-0.511152	0.593619	GINS1;HELB;ORC6;ORC3;PNKP;POLG
regulation of cytoplasmic transport (GO:1903649)	2018-01-09	0.532054	0.906994	0.551903	0.926674	-0.94023	0.593295	DNAJC13
purine ribonucleotide catabolic process (GO:0009154)	2018-02-20	0.489315	0.906994	0.514513	0.926674	-0.828705	0.592317	NUDT3;NUDT4
telomere maintenance via telomerase (GO:0007004)	2018-02-21	0.515683	0.906994	0.538788	0.926674	-0.894103	0.592132	HSP90AA1;SMG5
regulation of response to cytokine stimulus (GO:0060759)	2018-02-21	0.515683	0.906994	0.538788	0.926674	-0.894016	0.592075	AES;RUNX1
positive regulation of histone modification (GO:0031058)	2018-03-30	0.442044	0.906994	0.473296	0.926674	-0.725002	0.591852	CHTOP;CTBP1;AKAP8
positive regulation of locomotion (GO:0040017)	1934-04-01	0.294503	0.824938	0.336368	0.926674	-0.483229	0.590731	DDB1;TSG101;CHMP4B;STX3
positive regulation of T cell migration (GO:2000406)	2018-02-21	0.515683	0.906994	0.538788	0.926674	-0.887208	0.587566	APP;ADAM17
DNA recombinase assembly (GO:0000730)	2018-01-09	0.532054	0.906994	0.551903	0.926674	-0.930747	0.587312	SWI5
positive regulation of mitochondrial membrane potential (GO:0010918)	2018-01-07	0.446013	0.906994	0.473842	0.926674	-0.727074	0.587044	AKT1
regulation of toll-like receptor 2 signaling pathway (GO:0034135)	2018-01-09	0.532054	0.906994	0.551903	0.926674	-0.924338	0.583268	TNFAIP3
negative regulation of interleukin-8 secretion (GO:2000483)	2018-01-08	0.490847	0.906994	0.514438	0.926674	-0.818912	0.582757	ANXA4
interleukin-7-mediated signaling pathway (GO:0038111)	2018-02-20	0.489315	0.906994	0.514513	0.926674	-0.813792	0.581657	IL2RG;JAK3
cellular amino acid biosynthetic process (GO:0008652)	2018-03-29	0.419989	0.906994	0.452793	0.926674	-0.670219	0.581433	GLUD1;ALDH18A1;BCAT2
positive regulation of defense response to virus by host (GO:0002230)	2018-02-22	0.541129	0.906994	0.562209	0.926674	-0.946448	0.581211	AIM2;APOBEC3F
cortical cytoskeleton organization (GO:0030865)	2018-03-30	0.442044	0.906994	0.473296	0.926674	-0.710506	0.580018	DLG1;FMNL1;NCKAP1L
positive regulation of dendrite morphogenesis (GO:0050775)	2018-02-17	0.405105	0.906994	0.43683	0.926674	-0.638967	0.577376	CAPRIN1;LRP8
regulation of microtubule polymerization (GO:0031113)	1936-04-01	0.332134	0.865374	0.372374	0.926674	-0.522821	0.576262	NUMA1;AKAP9;EML2;CDK5RAP2
regulation of dendritic spine maintenance (GO:1902950)	2018-01-08	0.490847	0.906994	0.514438	0.926674	-0.809785	0.576262	FYN
sulfur compound transport (GO:0072348)	2018-02-20	0.489315	0.906994	0.514513	0.926674	-0.803605	0.574376	SLC5A6;RACGAP1
regulation of mitochondrial fission (GO:0090140)	2018-02-20	0.489315	0.906994	0.514513	0.926674	-0.801239	0.572685	MIEF1;MFF
cholesterol import (GO:0070508)	2018-01-07	0.446013	0.906994	0.473842	0.926674	-0.707453	0.571202	LDLR
protein localization to chromosome, telomeric region (GO:0070198)	2018-02-16	0.375548	0.902706	0.409455	0.926674	-0.582225	0.570212	TNKS2;TNKS
regulation of sprouting angiogenesis (GO:1903670)	2018-02-20	0.489315	0.906994	0.514513	0.926674	-0.796506	0.569302	E2F2;VEGFA
negative regulation of embryonic development (GO:0045992)	2018-01-11	0.604738	0.906994	0.618391	0.926674	-1.13143	0.569066	CTNNB1
ectoderm development (GO:0007398)	2018-01-11	0.604738	0.906994	0.618391	0.926674	-1.1296	0.568146	EDA2R
organelle disassembly (GO:1903008)	2018-02-21	0.515683	0.906994	0.538788	0.926674	-0.854799	0.566102	GOLGA2;DENR
positive regulation of chemotaxis (GO:0050921)	1949-05-01	0.363701	0.902706	0.404447	0.926674	-0.558783	0.565165	ADAM17;ZNF580;HSPB1;STX3;VEGFA
central nervous system projection neuron axonogenesis (GO:0021952)	2018-01-11	0.604738	0.906994	0.618391	0.926674	-1.12214	0.564393	SZT2
mast cell activation involved in immune response (GO:0002279)	2018-01-09	0.532054	0.906994	0.551903	0.926674	-0.891094	0.56229	PIK3CG
positive regulation of insulin receptor signaling pathway (GO:0046628)	2018-01-08	0.490847	0.906994	0.514438	0.926674	-0.788768	0.561306	IGF1
JAK-STAT cascade involved in growth hormone signaling pathway (GO:0060397)	2018-02-16	0.375548	0.902706	0.409455	0.926674	-0.570922	0.559143	PTPN1;JAK3
regulation of chromatin assembly or disassembly (GO:0001672)	2018-01-08	0.490847	0.906994	0.514438	0.926674	-0.783803	0.557773	TLK2
DNA-templated transcription, initiation (GO:0006352)	18/187	0.254316	0.772196	0.317549	0.92316	-0.406109	0.556035	GTF2A2;TAF15;NCOA6;TAF11;CCNC;MED16;POLRMT;GTF2F2;KAT2B;TAF1D;MED24;SNW1;DMTF1;TAF1C;E2F2;TAF4B;POLR2I;PPARD
intestinal cholesterol absorption (GO:0030299)	2018-01-09	0.532054	0.906994	0.551903	0.926674	-0.880695	0.555728	LDLR
regulation of tumor necrosis factor-mediated signaling pathway (GO:0010803)	1957-06-01	0.313068	0.844228	0.357988	0.926674	-0.474507	0.551062	ADAM17;CASP8;TRADD;CPNE1;TNFAIP3;RFFL
regulation of monooxygenase activity (GO:0032768)	2018-03-24	0.306651	0.844228	0.346304	0.926674	-0.465989	0.55082	HSP90AA1;LYPLA1;AKT1
isoprenoid metabolic process (GO:0006720)	2018-01-09	0.532054	0.906994	0.551903	0.926674	-0.871435	0.549885	MVK
cellular response to peptide (GO:1901653)	1942-04-01	0.444865	0.906994	0.478382	0.926674	-0.67741	0.548692	CACNB1;APP;ARHGEF2;IGF1
nucleoside metabolic process (GO:0009116)	2018-01-11	0.604738	0.906994	0.618391	0.926674	-1.09006	0.548259	NME4
negative regulation of intrinsic apoptotic signaling pathway in response to DNA damage (GO:1902230)	2018-03-25	0.329507	0.865374	0.367971	0.926674	-0.493773	0.548166	CCAR2;CD44;BCL2L1
interferon-gamma-mediated signaling pathway (GO:0060333)	1971-07-01	0.350677	0.881984	0.396087	0.926674	-0.523062	0.548111	SP100;IRF3;IRF1;IRF2;TRIM38;TRIM21;CD44
fructose 6-phosphate metabolic process (GO:0006002)	2018-01-07	0.446013	0.906994	0.473842	0.926674	-0.678667	0.54796	PFKM
establishment of viral latency (GO:0019043)	2018-01-10	0.569928	0.906994	0.58648	0.926674	-0.972021	0.546515	PSIP1
positive regulation of stress-activated protein kinase signaling cascade (GO:0070304)	2018-02-16	0.375548	0.902706	0.409455	0.926674	-0.557261	0.545764	PDCD10;TAOK1
preassembly of GPI anchor in ER membrane (GO:0016254)	2018-02-18	0.43397	0.906994	0.463498	0.926674	-0.652342	0.544562	PIGN;PIGQ
rRNA-containing ribonucleoprotein complex export from nucleus (GO:0071428)	2018-01-08	0.490847	0.906994	0.514438	0.926674	-0.764894	0.544317	XPO1
heparan sulfate proteoglycan metabolic process (GO:0030201)	2018-02-21	0.515683	0.906994	0.538788	0.926674	-0.821815	0.544259	B3GAT3;XYLT2
positive regulation of protein acetylation (GO:1901985)	2018-01-07	0.446013	0.906994	0.473842	0.926674	-0.673448	0.543746	KAT5
positive regulation of focal adhesion assembly (GO:0051894)	2018-02-18	0.43397	0.906994	0.463498	0.926674	-0.651124	0.543545	LIMS1;VEGFA
nucleotide catabolic process (GO:0009166)	2018-02-18	0.43397	0.906994	0.463498	0.926674	-0.650233	0.542801	NT5C2;NUDT3
positive regulation of translation (GO:0045727)	1979-08-01	0.307291	0.844228	0.356009	0.926674	-0.459866	0.542623	CDC123;RPS9;RPS6KB1;POLDIP3;EIF4A3;HNRNPD;EIF3C;LARP4
regulation of androgen receptor signaling pathway (GO:0060765)	2018-03-24	0.306651	0.844228	0.346304	0.926674	-0.457583	0.540883	SAFB2;RNF6;PARK7
regulation of cell junction assembly (GO:1901888)	2018-02-16	0.375548	0.902706	0.409455	0.926674	-0.551467	0.540089	MYO1C;RUNX1
peptidyl-threonine phosphorylation (GO:0018107)	1969-07-01	0.323818	0.865374	0.370249	0.926674	-0.478784	0.539864	STK11;TNKS;PHKG2;AKT1;MAP3K10;OXSR1;MARK2
proteoglycan biosynthetic process (GO:0030166)	2018-03-25	0.329507	0.865374	0.367971	0.926674	-0.484983	0.538408	B3GAT3;XYLT2;IGF1
protein localization to lysosome (GO:0061462)	2018-03-31	0.463764	0.906994	0.493439	0.926674	-0.700388	0.538164	SZT2;AP3D1;GCC2
protein modification by small protein conjugation or removal (GO:0070647)	2018-01-10	0.569928	0.906994	0.58648	0.926674	-0.955304	0.537116	KRBOX4
chaperone-mediated protein complex assembly (GO:0051131)	2018-02-18	0.43397	0.906994	0.463498	0.926674	-0.641713	0.535689	HSP90AA1;HSPA4
positive regulation of mitochondrial calcium ion concentration (GO:0051561)	2018-01-09	0.532054	0.906994	0.551903	0.926674	-0.84874	0.535564	MCUR1
membrane disruption in other organism (GO:0051673)	2018-01-10	0.569928	0.906994	0.58648	0.926674	-0.95232	0.535438	GSDMD
vitamin A metabolic process (GO:0006776)	2018-01-07	0.446013	0.906994	0.473842	0.926674	-0.662955	0.535274	ARID4A
positive regulation of ryanodine-sensitive calcium-release channel activity (GO:0060316)	2018-01-09	0.532054	0.906994	0.551903	0.926674	-0.847771	0.534953	CALM2
apical junction assembly (GO:0043297)	1936-04-01	0.332134	0.865374	0.372374	0.926674	-0.485152	0.534744	DLG1;PDCD6IP;WDR1;RHOC
negative regulation of intracellular estrogen receptor signaling pathway (GO:0033147)	2018-01-11	0.604738	0.906994	0.618391	0.926674	-1.0581	0.532182	CNOT1
neurotransmitter receptor transport, postsynaptic endosome to lysosome (GO:0098943)	2018-01-08	0.490847	0.906994	0.514438	0.926674	-0.747359	0.531838	AP3D1
DNA repair complex assembly (GO:0090735)	2018-01-09	0.532054	0.906994	0.551903	0.926674	-0.841897	0.531246	SWI5
regulation of establishment of protein localization to mitochondrion (GO:1903747)	2018-01-09	0.532054	0.906994	0.551903	0.926674	-0.840623	0.530443	SREBF1
positive regulation of gene silencing by miRNA (GO:2000637)	2018-02-21	0.515683	0.906994	0.538788	0.926674	-0.800197	0.529942	AGO2;EIF4G1
lagging strand elongation (GO:0006273)	2018-01-09	0.532054	0.906994	0.551903	0.926674	-0.836719	0.527979	LIG1
regulation of phosphate metabolic process (GO:0019220)	2018-02-15	0.345401	0.876498	0.381441	0.926674	-0.496616	0.527928	MCM7;SMG5
regulation of adaptive immune response (GO:0002819)	2018-02-15	0.345401	0.876498	0.381441	0.926674	-0.493909	0.52505	SASH3;IRF1
G1 DNA damage checkpoint (GO:0044783)	2018-01-11	0.604738	0.906994	0.618391	0.926674	-1.04291	0.524545	RPA2
regulation of cation transmembrane transport (GO:1904062)	2018-03-31	0.463764	0.906994	0.493439	0.926674	-0.681673	0.523783	KCNH2;DLG1;SLMAP
lysosome organization (GO:0007040)	1932-03-01	0.485104	0.906994	0.513192	0.926674	-0.723569	0.523424	VPS33A;HPS1;CLN6
regulation of fatty acid beta-oxidation (GO:0031998)	2018-01-11	0.604738	0.906994	0.618391	0.926674	-1.03942	0.522788	AKT1
response to gonadotropin (GO:0034698)	2018-01-07	0.446013	0.906994	0.473842	0.926674	-0.647457	0.52276	NSMF
negative regulation of viral process (GO:0048525)	2018-02-22	0.541129	0.906994	0.562209	0.926674	-0.848342	0.520964	APOBEC3F;TRIM21
nicotinamide nucleotide biosynthetic process (GO:0019359)	2018-01-10	0.569928	0.906994	0.58648	0.926674	-0.924046	0.519541	NADSYN1
positive regulation of mitotic cell cycle spindle assembly checkpoint (GO:0090267)	2018-01-08	0.490847	0.906994	0.514438	0.926674	-0.729299	0.518987	PCID2
negative regulation of viral life cycle (GO:1903901)	1962-06-01	0.386809	0.906994	0.428455	0.926674	-0.546092	0.518692	FAM111A;ILF3;PLSCR1;APOBEC3F;TRIM21;SRPK1
protein deneddylation (GO:0000338)	2018-01-11	0.604738	0.906994	0.618391	0.926674	-1.02977	0.517936	COPS5
negative regulation of DNA repair (GO:0045738)	2018-01-07	0.446013	0.906994	0.473842	0.926674	-0.640375	0.517043	OTUB1
ATP hydrolysis coupled cation transmembrane transport (GO:0099132)	2018-01-08	0.490847	0.906994	0.514438	0.926674	-0.72586	0.516539	ATP6V1H
positive regulation of cell-substrate adhesion (GO:0010811)	1953-05-01	0.429528	0.906994	0.466433	0.926674	-0.6109	0.516252	NCOA3;FLNA;RSU1;ARHGEF7;LIMS1
positive regulation of DNA-directed DNA polymerase activity (GO:1900264)	2018-01-07	0.446013	0.906994	0.473842	0.926674	-0.638729	0.515714	CHTF18
regulation of t-circle formation (GO:1904429)	2018-01-07	0.446013	0.906994	0.473842	0.926674	-0.638438	0.515479	SLX1A
sphingoid biosynthetic process (GO:0046520)	2018-01-10	0.569928	0.906994	0.58648	0.926674	-0.915932	0.514979	GBA
L-ascorbic acid metabolic process (GO:0019852)	2018-01-10	0.569928	0.906994	0.58648	0.926674	-0.914686	0.514279	SLC2A1
epithelial cilium movement involved in determination of left/right asymmetry (GO:0060287)	2018-01-10	0.569928	0.906994	0.58648	0.926674	-0.910347	0.511839	OFD1
histone H3 acetylation (GO:0043966)	1944-05-01	0.282004	0.800681	0.326041	0.924353	-0.40331	0.510524	KAT2B;KAT2A;BRPF1;LDB1;KAT6A
neuron projection fasciculation (GO:0106030)	2018-01-11	0.604738	0.906994	0.618391	0.926674	-1.01497	0.51049	ARHGAP35
DNA catabolic process (GO:0006308)	2018-02-18	0.43397	0.906994	0.463498	0.926674	-0.610602	0.509718	TATDN1;ERI1
positive regulation of fibroblast migration (GO:0010763)	2018-01-07	0.446013	0.906994	0.473842	0.926674	-0.627961	0.50702	ARHGEF7
regulation of cellular catabolic process (GO:0031329)	1956-06-01	0.298555	0.833625	0.343927	0.926674	-0.419107	0.506616	USP13;OSBPL7;USP33;ULK3;HSPB1;PIP4K2A
ganglioside biosynthetic process (GO:0001574)	2018-01-11	0.604738	0.906994	0.618391	0.926674	-1.00475	0.505351	ST6GALNAC6
telomere maintenance via telomere lengthening (GO:0010833)	2018-03-28	0.397648	0.906994	0.431966	0.926674	-0.547843	0.505214	HSP90AA1;SLX1A;SMG5
protein-DNA complex disassembly (GO:0032986)	2018-02-22	0.541129	0.906994	0.562209	0.926674	-0.82237	0.505015	PBRM1;SMARCC2
excitatory postsynaptic potential (GO:0060079)	2018-02-20	0.489315	0.906994	0.514513	0.926674	-0.70428	0.503383	AKT1;RAB3GAP1
negative regulation of sterol transport (GO:0032372)	2018-01-07	0.446013	0.906994	0.473842	0.926674	-0.62264	0.502724	NFKB1
protein palmitoylation (GO:0018345)	2018-03-31	0.463764	0.906994	0.493439	0.926674	-0.653555	0.502178	ABHD17A;ZDHHC20;ZDHHC16
positive regulation of calcineurin-NFAT signaling cascade (GO:0070886)	2018-01-08	0.490847	0.906994	0.514438	0.926674	-0.701029	0.498868	IGF1
regulation of adherens junction organization (GO:1903391)	2018-02-19	0.462061	0.906994	0.489407	0.926674	-0.645782	0.498581	MACF1;LDB1
positive regulation of stress-activated MAPK cascade (GO:0032874)	1981-08-01	0.331909	0.865374	0.379906	0.926674	-0.451895	0.498393	APP;PDCD10;PRMT1;TAOK1;MAP3K10;EDA2R;MAP3K4;VEGFA
t-circle formation (GO:0090656)	2018-01-12	0.636732	0.906994	0.647842	0.926674	-1.10216	0.497522	SLX1A
positive regulation of ATPase activity (GO:0032781)	1936-04-01	0.332134	0.865374	0.372374	0.926674	-0.450976	0.497074	CHTOP;PLSCR1;ATP1B3;DYNLL1
leukocyte tethering or rolling (GO:0050901)	2018-02-17	0.405105	0.906994	0.43683	0.926674	-0.548722	0.49583	SELPLG;ITGA4
cellular response to oxygen levels (GO:0071453)	2018-01-10	0.569928	0.906994	0.58648	0.926674	-0.881362	0.495542	CCDC115
activation of transmembrane receptor protein tyrosine kinase activity (GO:0007171)	2018-01-07	0.446013	0.906994	0.473842	0.926674	-0.611268	0.493541	PILRB
negative regulation of cellular macromolecule biosynthetic process (GO:2000113)	47/513	0.204046	0.717024	0.291207	0.898342	-0.309704	0.492246	HDAC3;HDAC10;LDB1;CTBP1;SHMT1;EIF4A3;GMNN;ARID4A;PBXIP1;FOXM1;PHB2;ARHGAP35;CCAR2;GIGYF2;HMBOX1;KAT5;MYB;NACC1;ZBTB7A;RBFOX2;SMARCC2;UBE2I;ZGPAT;CBX3;PHF12;SAMD4B;WWP1;WWP2;AES;GATAD2A;GCLC;ILF3;SNW1;MDFIC;MYBBP1A;CNOT1;CAPRIN1;IRF1;KAT6A;SP3;CTNNB1;MAP3K10;BCOR;PFDN5;EZH2;LIMS1;PPARD
negative regulation of production of miRNAs involved in gene silencing by miRNA (GO:1903799)	2018-01-08	0.490847	0.906994	0.514438	0.926674	-0.689428	0.490613	NCOR2
negative regulation of T cell differentiation (GO:0045581)	2018-01-12	0.636732	0.906994	0.647842	0.926674	-1.08522	0.489873	IRF1
negative regulation of lipopolysaccharide-mediated signaling pathway (GO:0031665)	2018-01-11	0.604738	0.906994	0.618391	0.926674	-0.971699	0.488726	TRIB1
homocysteine metabolic process (GO:0050667)	2018-01-10	0.569928	0.906994	0.58648	0.926674	-0.869211	0.48871	MTRR
nuclear migration (GO:0007097)	2018-01-10	0.569928	0.906994	0.58648	0.926674	-0.86884	0.488502	DCTN4
non-motile cilium assembly (GO:1905515)	2018-02-22	0.541129	0.906994	0.562209	0.926674	-0.79386	0.487507	CSNK1D;PIBF1
glutathione metabolic process (GO:0006749)	1950-05-01	0.380209	0.906994	0.420074	0.926674	-0.503609	0.487008	GGCT;GCLC;PARK7;GGT1;CNDP2
cellular response to type I interferon (GO:0071357)	1966-07-01	0.284245	0.800681	0.33173	0.926674	-0.386492	0.486175	IFNAR2;SP100;IRF3;IRF1;IRF2;TYK2;IP6K2
cytochrome complex assembly (GO:0017004)	2018-01-11	0.604738	0.906994	0.618391	0.926674	-0.966209	0.485965	COX15
regulation of rhodopsin mediated signaling pathway (GO:0022400)	2018-03-27	0.375078	0.902706	0.410856	0.926674	-0.495128	0.485533	NMT1;NMT2;METAP1
glycosyl compound metabolic process (GO:1901657)	2018-01-09	0.532054	0.906994	0.551903	0.926674	-0.768581	0.484983	NME4
regulation of centrosome cycle (GO:0046605)	2018-03-27	0.375078	0.902706	0.410856	0.926674	-0.494084	0.484509	PDCD6IP;CHMP4B;CTNNB1
histone H4-K16 acetylation (GO:0043984)	2018-02-15	0.345401	0.876498	0.381441	0.926674	-0.455125	0.483821	KANSL1;HCFC1
Rap protein signal transduction (GO:0032486)	2018-01-11	0.604738	0.906994	0.618391	0.926674	-0.961349	0.48352	SGSM3
potassium ion export (GO:0071435)	2018-01-10	0.569928	0.906994	0.58648	0.926674	-0.859625	0.483321	KCNH2
protein localization to mitochondrion (GO:0070585)	2018-01-11	0.604738	0.906994	0.618391	0.926674	-0.959859	0.482771	AKT1
cellular response to alcohol (GO:0097306)	2018-03-29	0.419989	0.906994	0.452793	0.926674	-0.556357	0.482655	OSBPL7;CTNNB1;ADCY7
regulation of skeletal muscle contraction (GO:0014819)	2018-01-07	0.446013	0.906994	0.473842	0.926674	-0.595031	0.480431	DMPK
glucan catabolic process (GO:0009251)	2018-02-19	0.462061	0.906994	0.489407	0.926674	-0.620646	0.479175	PHKG2;PHKB
DNA dealkylation involved in DNA repair (GO:0006307)	2018-01-11	0.604738	0.906994	0.618391	0.926674	-0.950182	0.477904	ASCC1
positive regulation of macrophage differentiation (GO:0045651)	2018-01-09	0.532054	0.906994	0.551903	0.926674	-0.754164	0.475886	CASP8
regulation of establishment of protein localization to telomere (GO:0070203)	2018-01-11	0.604738	0.906994	0.618391	0.926674	-0.944838	0.475216	CCT5
galactose metabolic process (GO:0006012)	2018-01-11	0.604738	0.906994	0.618391	0.926674	-0.944098	0.474844	GALM
negative regulation of cellular response to hypoxia (GO:1900038)	2018-01-07	0.446013	0.906994	0.473842	0.926674	-0.586607	0.47363	HYOU1
methionine metabolic process (GO:0006555)	2018-01-12	0.636732	0.906994	0.647842	0.926674	-1.04757	0.472881	MTRR
vesicle docking (GO:0048278)	2018-02-22	0.541129	0.906994	0.562209	0.926674	-0.768838	0.472141	STX16;STX3
regulation of glycogen biosynthetic process (GO:0005979)	2018-02-21	0.515683	0.906994	0.538788	0.926674	-0.71261	0.471936	AKT1;IGF1
histone H4-K5 acetylation (GO:0043981)	2018-02-16	0.375548	0.902706	0.409455	0.926674	-0.480595	0.470679	KANSL1;HCFC1
positive regulation of Ras protein signal transduction (GO:0046579)	1941-04-01	0.426338	0.906994	0.461107	0.926674	-0.546569	0.465963	P2RY8;AKAP13;SHOC2;IGF1
cell-matrix adhesion (GO:0007160)	1991-09-01	0.315111	0.844228	0.365364	0.926674	-0.402778	0.46514	ADAM15;ITGA4;RCC2;PPFIA1;PIP5K1A;ITGB1BP1;ARHGEF7;PKD1;CD44
spliceosomal snRNP assembly (GO:0000387)	1938-04-01	0.369971	0.902706	0.408222	0.926674	-0.467134	0.464485	PRMT7;USP4;PRPF3;LSM4
integrin activation (GO:0033622)	2018-01-09	0.532054	0.906994	0.551903	0.926674	-0.731753	0.461744	ITGB1BP1
cytidine to uridine editing (GO:0016554)	2018-01-12	0.636732	0.906994	0.647842	0.926674	-1.02207	0.461367	APOBEC3F
histone H3-K4 demethylation (GO:0034720)	2018-01-08	0.490847	0.906994	0.514438	0.926674	-0.643757	0.458112	KDM5A
negative regulation of cell activation (GO:0050866)	2018-01-11	0.604738	0.906994	0.618391	0.926674	-0.908846	0.457113	LDLR
neurotrophin signaling pathway (GO:0038179)	2018-02-18	0.43397	0.906994	0.463498	0.926674	-0.546742	0.456409	ZFYVE27;KIDINS220
regulation of gene expression by genetic imprinting (GO:0006349)	2018-01-11	0.604738	0.906994	0.618391	0.926674	-0.906178	0.455771	PRMT7
glycine metabolic process (GO:0006544)	2018-01-11	0.604738	0.906994	0.618391	0.926674	-0.901225	0.453281	SHMT1
regulation of transcription, DNA-templated (GO:0006355)	140/1599	0.165916	0.656736	0.300751	0.90848	-0.252252	0.453114	ATF2;NUP107;HDAC10;GMNN;ARID4A;PARK7;IKZF3;PHB2;ARHGAP35;CCAR2;RPL6;ELK4;UXT;ZNF609;KAT5;POFUT1;GPBP1;MYB;AKT1;ZFPL1;CDK5RAP2;MAP2K3;PCID2;RBFOX2;SMARCC2;ZGPAT;HCFC1;RUNX1;ILF3;DMTF1;KAT6A;SUB1;RFX5;PPIE;PHIP;UBE2V1;URI1;SRCAP;CTBP1;MAGED1;NOP2;SUPT4H1;BAZ2A;SUPT6H;HMBOX1;HMGXB4;NUP85;RAD21;NACC1;SAFB2;DVL3;TP53BP1;ZBTB7A;BRPF1;UBE2I;CBX3;PHF12;IGF1;SUPT5H;NFKB1;GCLC;GON4L;SNW1;FUBP3;SP1;JMY;SP3;…
B cell differentiation (GO:0030183)	1953-05-01	0.429528	0.906994	0.466433	0.926674	-0.534909	0.452035	CD79B;ADAM17;ITGA4;TCF3;JAK3
protein insertion into mitochondrial membrane (GO:0051204)	2018-01-09	0.532054	0.906994	0.551903	0.926674	-0.716068	0.451847	BCL2L11
ESCRT complex disassembly (GO:1904896)	2018-01-11	0.604738	0.906994	0.618391	0.926674	-0.890663	0.447968	VTA1
adenylate cyclase-activating dopamine receptor signaling pathway (GO:0007191)	2018-01-08	0.490847	0.906994	0.514438	0.926674	-0.628179	0.447027	GNAS
positive regulation of cysteine-type endopeptidase activity (GO:2001056)	1956-06-01	0.298555	0.833625	0.343927	0.926674	-0.369338	0.446456	CYFIP2;AIM2;CASP8;CIDEB;APOPT1;FYN
regulation of intrinsic apoptotic signaling pathway in response to DNA damage (GO:1902229)	2018-02-17	0.405105	0.906994	0.43683	0.926674	-0.493703	0.446114	CCAR2;BCL2L1
regulation of peptidyl-serine phosphorylation (GO:0033135)	1987-09-01	0.270099	0.800681	0.321058	0.92316	-0.340711	0.445979	APP;PDCD10;AKAP9;AKT1;HCLS1;PARK7;CD44;EIF4G1;VEGFA
circulatory system development (GO:0072359)	11/110	0.276085	0.800681	0.330107	0.926674	-0.345836	0.445107	AKAP13;KAT2B;KAT2A;NCOA6;TCF25;NF1;TSC2;BCOR;ZDHHC16;MEF2D;PKD1
zinc ion homeostasis (GO:0055069)	1932-03-01	0.485104	0.906994	0.513192	0.926674	-0.614834	0.444766	SLC30A9;SLC30A5;TMC8
positive regulation of production of molecular mediator of immune response (GO:0002702)	2018-01-10	0.569928	0.906994	0.58648	0.926674	-0.785353	0.441562	SASH3
glycerol metabolic process (GO:0006071)	2018-01-12	0.636732	0.906994	0.647842	0.926674	-0.974294	0.439802	GALK2
metaphase plate congression (GO:0051310)	1945-05-01	0.298124	0.833625	0.341674	0.926674	-0.362749	0.439015	TRAPPC12;CHMP4B;SPDL1;PIBF1;KPNB1
establishment of synaptic vesicle localization (GO:0097480)	2018-01-12	0.636732	0.906994	0.647842	0.926674	-0.971469	0.438527	TMEM230
positive regulation of cysteine-type endopeptidase activity involved in apoptotic signaling pathway (GO:2001269)	2018-02-16	0.375548	0.902706	0.409455	0.926674	-0.446852	0.437633	CASP8;TRADD
negative regulation of cellular senescence (GO:2000773)	2018-01-12	0.636732	0.906994	0.647842	0.926674	-0.964044	0.435175	AKT3
regulation of protein modification by small protein conjugation or removal (GO:1903320)	2018-02-15	0.345401	0.876498	0.381441	0.926674	-0.409325	0.435134	HSP90AA1;ITCH
negative regulation of protein homooligomerization (GO:0032463)	2018-01-09	0.532054	0.906994	0.551903	0.926674	-0.688781	0.434628	GBA
negative regulation of mRNA processing (GO:0050686)	2018-02-16	0.375548	0.902706	0.409455	0.926674	-0.443317	0.434171	PTBP1;RNPS1
regulation of G1/S transition of mitotic cell cycle (GO:2000045)	1947-05-01	0.33076	0.865374	0.373064	0.926674	-0.392123	0.433831	ANKRD17;LSM10;RBL2;PSME2;EIF4G1
cellular polysaccharide catabolic process (GO:0044247)	2018-02-20	0.489315	0.906994	0.514513	0.926674	-0.606869	0.433759	PHKG2;PHKB
fatty acid transmembrane transport (GO:1902001)	2018-01-12	0.636732	0.906994	0.647842	0.926674	-0.958092	0.432489	ACACA
negative regulation of autophagosome assembly (GO:1902902)	2018-01-11	0.604738	0.906994	0.618391	0.926674	-0.859719	0.432405	CHMP4B
positive regulation of amyloid-beta clearance (GO:1900223)	2018-01-07	0.446013	0.906994	0.473842	0.926674	-0.534589	0.431631	LDLR
activation of protein kinase activity (GO:0032147)	22/234	0.26112	0.780607	0.329284	0.926674	-0.321396	0.431562	MAP2K3;PRR5;KIDINS220;PILRB;IGF1;OXSR1;PARK7;ADCY7;MALT1;VEGFA;STK10;MAPKAPK3;TAOK1;PEA15;MLST8;AKT1;ITGB1BP1;UBE2V1;PIBF1;MAP3K4;MARK2;MAP4K4
transcytosis (GO:0045056)	2018-01-12	0.636732	0.906994	0.647842	0.926674	-0.952029	0.429752	CLTC
positive regulation of reproductive process (GO:2000243)	2018-01-11	0.604738	0.906994	0.618391	0.926674	-0.852914	0.428982	AGO2
negative regulation of nucleic acid-templated transcription (GO:1903507)	41/445	0.211831	0.728408	0.295093	0.898342	-0.27638	0.428933	HDAC3;HDAC10;LDB1;CTBP1;GMNN;ARID4A;PBXIP1;FOXM1;PHB2;ARHGAP35;CCAR2;HMBOX1;KAT5;MYB;NACC1;ZBTB7A;RBFOX2;SMARCC2;UBE2I;ZGPAT;CBX3;PHF12;WWP1;WWP2;AES;GATAD2A;GCLC;ILF3;SNW1;MDFIC;MYBBP1A;IRF1;KAT6A;SP3;CTNNB1;MAP3K10;BCOR;PFDN5;EZH2;LIMS1;PPARD
galactose catabolic process (GO:0019388)	2018-01-09	0.532054	0.906994	0.551903	0.926674	-0.677657	0.427609	GALM
tetrahydrofolate interconversion (GO:0035999)	2018-01-08	0.490847	0.906994	0.514438	0.926674	-0.599787	0.426822	SHMT1
organelle transport along microtubule (GO:0072384)	1932-03-01	0.485104	0.906994	0.513192	0.926674	-0.589502	0.426441	UXT;HTT;NDEL1
central nervous system neuron development (GO:0021954)	2018-01-10	0.569928	0.906994	0.58648	0.926674	-0.757068	0.425658	ARHGAP35
sphingomyelin metabolic process (GO:0006684)	2018-01-10	0.569928	0.906994	0.58648	0.926674	-0.756973	0.425605	SMPD4
protein targeting to ER (GO:0045047)	1998-10-01	0.268402	0.797701	0.320921	0.92316	-0.323538	0.425539	SPCS3;RPS9;RPL3;RPL21;PMM2;RPS6;CHMP4B;RPL17;RPL6;RPS13
negative regulation of phosphatase activity (GO:0010923)	1969-07-01	0.323818	0.865374	0.370249	0.926674	-0.376104	0.424085	URI1;CNST;PPP1R12A;RBM26;CHORDC1;ZCCHC9;GPATCH2
positive regulation of protein exit from endoplasmic reticulum (GO:0070863)	2018-01-11	0.604738	0.906994	0.618391	0.926674	-0.839113	0.42204	SEC16A
protein kinase B signaling (GO:0043491)	1936-04-01	0.332134	0.865374	0.372374	0.926674	-0.382807	0.421936	SETX;AKT1;TSC2;IGF1
negative regulation of meiotic nuclear division (GO:0045835)	2018-01-07	0.446013	0.906994	0.473842	0.926674	-0.521761	0.421273	ERCC4
negative regulation of smooth muscle cell proliferation (GO:0048662)	2018-03-28	0.397648	0.906994	0.431966	0.926674	-0.455871	0.420399	MFN2;TNFAIP3;TRIB1
negative regulation of receptor activity (GO:2000272)	1933-03-01	0.506026	0.906994	0.532526	0.926674	-0.6165	0.41994	TSG101;ZGPAT;CALM2
regulation of cell-matrix adhesion (GO:0001952)	1953-05-01	0.429528	0.906994	0.466433	0.926674	-0.496664	0.419715	MACF1;ADAM15;LDB1;RASA1;NF1
nerve growth factor signaling pathway (GO:0038180)	2018-01-11	0.604738	0.906994	0.618391	0.926674	-0.831693	0.418308	KIDINS220
positive regulation of centrosome cycle (GO:0046607)	2018-01-07	0.446013	0.906994	0.473842	0.926674	-0.516592	0.4171	RANBP3
positive regulation of cell aging (GO:0090343)	2018-01-09	0.532054	0.906994	0.551903	0.926674	-0.659109	0.415905	YPEL3
regulation of microtubule nucleation (GO:0010968)	2018-01-07	0.446013	0.906994	0.473842	0.926674	-0.513945	0.414962	EML2
regulation of single stranded viral RNA replication via double stranded DNA intermediate (GO:0045091)	2018-01-11	0.604738	0.906994	0.618391	0.926674	-0.822374	0.413621	APOBEC3F
response to organonitrogen compound (GO:0010243)	1952-05-01	0.413149	0.906994	0.451088	0.926674	-0.46665	0.412493	ERLEC1;DNAJB12;SYVN1;MARCH6;UBXN6
intrinsic apoptotic signaling pathway in response to DNA damage by p53 class mediator (GO:0042771)	2018-02-21	0.515683	0.906994	0.538788	0.926674	-0.619451	0.41024	SNW1;AEN
protein kinase C signaling (GO:0070528)	2018-01-12	0.636732	0.906994	0.647842	0.926674	-0.907798	0.409786	ADAM15
regulation of sarcomere organization (GO:0060297)	2018-01-07	0.446013	0.906994	0.473842	0.926674	-0.506608	0.409038	AKAP13
negative regulation of intrinsic apoptotic signaling pathway in response to DNA damage by p53 class mediator (GO:1902166)	2018-01-12	0.636732	0.906994	0.647842	0.926674	-0.905749	0.408861	CD44
lipoprotein transport (GO:0042953)	2018-01-09	0.532054	0.906994	0.551903	0.926674	-0.646336	0.407845	MIA3
primary alcohol metabolic process (GO:0034308)	2018-02-20	0.489315	0.906994	0.514513	0.926674	-0.570102	0.40748	RETSAT;IGF1
mitotic G1 DNA damage checkpoint (GO:0031571)	2018-01-11	0.604738	0.906994	0.618391	0.926674	-0.80666	0.405718	RPA2
energy reserve metabolic process (GO:0006112)	2018-02-22	0.541129	0.906994	0.562209	0.926674	-0.659325	0.40489	PHKG2;PHKB
cellular response to radiation (GO:0071478)	1943-04-01	0.463204	0.906994	0.495437	0.926674	-0.525368	0.404317	RAD51AP1;EEF1D;ERCC4;SWI5
positive regulation of bone remodeling (GO:0046852)	2018-01-11	0.604738	0.906994	0.618391	0.926674	-0.799602	0.402168	PLEKHM1
cellular protein localization (GO:0034613)	30/328	0.266715	0.794707	0.34373	0.926674	-0.303072	0.400532	RAB5B;TBC1D9B;STX16;CLTC;TBC1D3F;VPS26B;GGA2;GGA1;HERC2;SNX27;FLNA;MFN2;TBC1D14;STX3;CTSA;SEC13;MIOS;USP4;SYNRG;AP3D1;TRAPPC8;WIPI2;ARFGAP3;DLG1;ABHD17A;RAB12;SGSM3;CTNNB1;TBC1D25;ARHGEF2
glutamate catabolic process (GO:0006538)	2018-01-07	0.446013	0.906994	0.473842	0.926674	-0.495919	0.400408	GLUD1
positive regulation of tissue remodeling (GO:0034105)	2018-01-09	0.532054	0.906994	0.551903	0.926674	-0.633762	0.399911	TMBIM1
zinc II ion transport (GO:0006829)	2018-02-22	0.541129	0.906994	0.562209	0.926674	-0.651032	0.399797	SLC30A9;SLC30A5
protein localization to organelle (GO:0033365)	1998-10-01	0.268402	0.797701	0.320921	0.92316	-0.303006	0.398535	CTDNEP1;TIA1;SSB;PACSIN2;RPA2;CSNK1D;GCC2;WDR35;OPTN;TOPORS
telomere maintenance in response to DNA damage (GO:0043247)	2018-01-11	0.604738	0.906994	0.618391	0.926674	-0.787882	0.396273	APEX1
negative regulation of toll-like receptor 4 signaling pathway (GO:0034144)	2018-01-09	0.532054	0.906994	0.551903	0.926674	-0.627913	0.39622	TNFAIP3
sulfur amino acid catabolic process (GO:0000098)	2018-01-09	0.532054	0.906994	0.551903	0.926674	-0.626094	0.395072	MTRR
positive regulation of membrane potential (GO:0045838)	2018-01-09	0.532054	0.906994	0.551903	0.926674	-0.626075	0.39506	AKT1
hair cell differentiation (GO:0035315)	2018-01-11	0.604738	0.906994	0.618391	0.926674	-0.77883	0.391721	CTNNB1
positive regulation of sodium ion transmembrane transporter activity (GO:2000651)	2018-01-12	0.636732	0.906994	0.647842	0.926674	-0.865796	0.390826	CHORDC1
development of primary female sexual characteristics (GO:0046545)	2018-01-09	0.532054	0.906994	0.551903	0.926674	-0.617354	0.389557	NUP107
DNA replication-dependent nucleosome assembly (GO:0006335)	2018-01-11	0.604738	0.906994	0.618391	0.926674	-0.770225	0.387393	NASP
2-oxoglutarate metabolic process (GO:0006103)	2018-02-18	0.43397	0.906994	0.463498	0.926674	-0.463122	0.386605	IDH1;IDH2
cytoplasmic sequestering of protein (GO:0051220)	2018-02-16	0.375548	0.902706	0.409455	0.926674	-0.393559	0.385439	FLNA;PKD1
establishment of integrated proviral latency (GO:0075713)	2018-01-09	0.532054	0.906994	0.551903	0.926674	-0.610092	0.384975	PSIP1
positive regulation of peptidyl-threonine phosphorylation (GO:0010800)	2018-03-26	0.352341	0.881984	0.389507	0.926674	-0.366923	0.382758	APP;CALM2;UBE2K
mRNA transcription (GO:0009299)	2018-02-22	0.541129	0.906994	0.562209	0.926674	-0.62069	0.381164	ARNT;SUPT6H
mitotic spindle elongation (GO:0000022)	2018-01-12	0.636732	0.906994	0.647842	0.926674	-0.843965	0.380971	RACGAP1
acute-phase response (GO:0006953)	2018-02-19	0.462061	0.906994	0.489407	0.926674	-0.49313	0.380725	PLSCR1;APOL2
nuclear pore complex assembly (GO:0051292)	2018-01-11	0.604738	0.906994	0.618391	0.926674	-0.756062	0.380269	NUP107
negative regulation of cell cycle process (GO:0010948)	1982-08-01	0.344339	0.876498	0.391891	0.926674	-0.356149	0.379701	UXT;L3MBTL2;TFDP1;CBX3;RBBP8;AURKAIP1;PHC3;EZH2
regulation of interferon-alpha production (GO:0032647)	2018-02-17	0.405105	0.906994	0.43683	0.926674	-0.42019	0.379687	SETD2;IRF3
transferrin transport (GO:0033572)	1937-04-01	0.35105	0.881984	0.390336	0.926674	-0.362218	0.37918	ATP6V0B;CLTC;ATP6V1H;ATP6V0A1
interleukin-17-mediated signaling pathway (GO:0097400)	2018-01-09	0.532054	0.906994	0.551903	0.926674	-0.598486	0.377651	IL17RA
peptidyl-tyrosine autophosphorylation (GO:0038083)	1946-05-01	0.314387	0.844228	0.357357	0.926674	-0.325819	0.377015	FER;TEC;FYN;TYK2;JAK3
proline metabolic process (GO:0006560)	2018-01-08	0.490847	0.906994	0.514438	0.926674	-0.527866	0.375642	ALDH18A1
negative regulation of glial cell differentiation (GO:0045686)	2018-01-09	0.532054	0.906994	0.551903	0.926674	-0.595129	0.375533	NF1
positive regulation of translational initiation (GO:0045948)	2018-02-22	0.541129	0.906994	0.562209	0.926674	-0.610861	0.375128	CDC123;RPS6KB1
positive regulation of actin filament depolymerization (GO:0030836)	2018-01-12	0.636732	0.906994	0.647842	0.926674	-0.82948	0.374432	WDR1
single strand break repair (GO:0000012)	2018-01-07	0.446013	0.906994	0.473842	0.926674	-0.463096	0.373907	APTX
positive regulation of cell growth (GO:0030307)	1999-09-01	0.408669	0.906994	0.455111	0.926674	-0.416186	0.372424	MACF1;ADAM17;GOLGA4;ZFYVE27;NCBP1;AKT1;DERL2;IGF1;EIF4G1
transcription initiation from RNA polymerase I promoter (GO:0006361)	1934-03-01	0.526495	0.906994	0.55142	0.926674	-0.57972	0.371898	TAF1D;DMTF1;TAF1C
endosome to lysosome transport via multivesicular body sorting pathway (GO:0032510)	2018-01-07	0.446013	0.906994	0.473842	0.926674	-0.459284	0.370828	UBXN6
positive regulation of isomerase activity (GO:0010912)	2018-01-08	0.490847	0.906994	0.514438	0.926674	-0.52055	0.370435	PLSCR1
positive regulation of ATP metabolic process (GO:1903580)	2018-02-24	0.589175	0.906994	0.606447	0.926674	-0.69801	0.36927	ARNT;IGF1
transcription from RNA polymerase I promoter (GO:0006360)	1934-03-01	0.526495	0.906994	0.55142	0.926674	-0.573576	0.367956	TAF1D;DMTF1;TAF1C
negative regulation of cell junction assembly (GO:1901889)	2018-02-20	0.489315	0.906994	0.514513	0.926674	-0.512403	0.366239	RCC2;ITGB1BP1
regulation of histone phosphorylation (GO:0033127)	2018-01-11	0.604738	0.906994	0.618391	0.926674	-0.725664	0.36498	AKAP8
snRNA transcription from RNA polymerase III promoter (GO:0042796)	2018-01-07	0.446013	0.906994	0.473842	0.926674	-0.450531	0.363762	SNAPC4
regulation of protein kinase activity (GO:0045859)	14/148	0.310467	0.844228	0.368694	0.926674	-0.30977	0.36233	MAP2K3;KIDINS220;PRKRIP1;PRKAG1;HSPB1;TSC2;PARK7;TARBP2;DEPTOR;CHORDC1;NF1;AKT1;ITGB1BP1;TRIB1
macromolecular complex assembly (GO:0065003)	11/121	0.389243	0.906994	0.44027	0.926674	-0.383343	0.361705	DARS;SLC7A6;GPAA1;TUBGCP2;CAPZA2;DNAJB12;SLC2A1;MDM4;NCKAP1L;PPIH;PPID
mammary gland epithelium development (GO:0061180)	2018-01-14	0.693165	0.918025	0.700104	0.932097	-0.98633	0.361477	AKT1
DNA recombination (GO:0006310)	1956-06-01	0.298555	0.833625	0.343927	0.926674	-0.298309	0.360596	RAD51AP1;RBM14;KAT5;NCOA6;RAD21;RBBP8
negative regulation of gene silencing by miRNA (GO:0060965)	2018-01-11	0.604738	0.906994	0.618391	0.926674	-0.716709	0.360476	NCOR2
positive regulation of branching involved in ureteric bud morphogenesis (GO:0090190)	2018-01-13	0.666138	0.914597	0.675021	0.930542	-0.886599	0.360188	VEGFA
positive regulation of dendritic spine development (GO:0060999)	2018-02-21	0.515683	0.906994	0.538788	0.926674	-0.542492	0.359273	CAPRIN1;LRP8
regulation of DNA metabolic process (GO:0051052)	1947-05-01	0.33076	0.865374	0.373064	0.926674	-0.323527	0.357938	ANKRD17;HNRNPD;UBE2V1;SMG5;KPNA1
ventricular cardiac muscle cell membrane repolarization (GO:0099625)	2018-01-09	0.532054	0.906994	0.551903	0.926674	-0.567125	0.357862	KCNH2
cardiac muscle fiber development (GO:0048739)	2018-01-13	0.666138	0.914597	0.675021	0.930542	-0.878822	0.357028	VEGFA
T cell chemotaxis (GO:0010818)	2018-01-11	0.604738	0.906994	0.618391	0.926674	-0.709546	0.356873	PIK3CG
negative regulation of potassium ion transport (GO:0043267)	2018-01-12	0.636732	0.906994	0.647842	0.926674	-0.789744	0.356495	KCNH2
negative regulation of cell division (GO:0051782)	2018-01-12	0.636732	0.906994	0.647842	0.926674	-0.788625	0.35599	ORC6
regulation of intracellular pH (GO:0051453)	1945-04-01	0.499197	0.906994	0.528803	0.926674	-0.50953	0.353998	GPR89A;VPS33A;CHORDC1;GPR89B
kinetochore organization (GO:0051383)	2018-01-13	0.666138	0.914597	0.675021	0.930542	-0.870767	0.353756	CENPC
regulation of B cell proliferation (GO:0030888)	1944-04-01	0.481324	0.906994	0.512251	0.926674	-0.483477	0.353526	SASH3;RC3H1;NCKAP1L;IKZF3
cellular response to gonadotropin stimulus (GO:0071371)	2018-01-08	0.490847	0.906994	0.514438	0.926674	-0.496197	0.353106	NSMF
somatic hypermutation of immunoglobulin genes (GO:0016446)	2018-01-13	0.666138	0.914597	0.675021	0.930542	-0.866089	0.351856	MLH1
beta-catenin-TCF complex assembly (GO:1904837)	2018-03-31	0.463764	0.906994	0.493439	0.926674	-0.456946	0.351108	KAT5;TRRAP;CTNNB1
negative regulation of histone acetylation (GO:0035067)	2018-01-12	0.636732	0.906994	0.647842	0.926674	-0.77775	0.351081	CTBP1
progesterone receptor signaling pathway (GO:0050847)	2018-01-08	0.490847	0.906994	0.514438	0.926674	-0.493334	0.351068	UBE3A
histone lysine methylation (GO:0034968)	2018-02-23	0.565631	0.906994	0.584764	0.926674	-0.61513	0.350509	CXXC1;EZH2
negative regulation of innate immune response (GO:0045824)	2018-02-21	0.515683	0.906994	0.538788	0.926674	-0.5289	0.350272	FAM3A;TNFAIP3
regulation of vasculature development (GO:1901342)	2018-03-29	0.419989	0.906994	0.452793	0.926674	-0.403287	0.349862	SP100;NF1;CTNNB1
serine family amino acid metabolic process (GO:0009069)	2018-02-18	0.43397	0.906994	0.463498	0.926674	-0.416142	0.347386	GCLC;SHMT1
phospholipid dephosphorylation (GO:0046839)	2018-02-24	0.589175	0.906994	0.606447	0.926674	-0.653673	0.345814	MTMR2;SACM1L
establishment of protein localization to membrane (GO:0090150)	1984-08-01	0.369368	0.902706	0.41588	0.926674	-0.347201	0.345798	C16ORF70;MACF1;GOLGA4;MYO1C;ZDHHC20;ATG4A;OPTN;RAB3GAP1
negative regulation of heart contraction (GO:0045822)	2018-01-12	0.636732	0.906994	0.647842	0.926674	-0.765271	0.345448	PIK3CG
cellular response to increased oxygen levels (GO:0036295)	2018-01-12	0.636732	0.906994	0.647842	0.926674	-0.764845	0.345256	CCDC115
sphingolipid catabolic process (GO:0030149)	2018-01-12	0.636732	0.906994	0.647842	0.926674	-0.763794	0.344781	SMPD4
glutamine metabolic process (GO:0006541)	2018-01-11	0.604738	0.906994	0.618391	0.926674	-0.683572	0.343809	GLUD1
cellular response to glucose starvation (GO:0042149)	1934-03-01	0.526495	0.906994	0.55142	0.926674	-0.535292	0.343397	SH3GLB1;SZT2;MYBBP1A
small nucleolar ribonucleoprotein complex assembly (GO:0000491)	2018-01-10	0.569928	0.906994	0.58648	0.926674	-0.609206	0.342524	NAF1
neurotransmitter receptor transport (GO:0099637)	2018-01-11	0.604738	0.906994	0.618391	0.926674	-0.677152	0.340581	AP3D1
glycogen catabolic process (GO:0005980)	2018-02-19	0.462061	0.906994	0.489407	0.926674	-0.438473	0.338527	PHKG2;PHKB
adult heart development (GO:0007512)	2018-01-10	0.569928	0.906994	0.58648	0.926674	-0.602059	0.338505	MEF2D
regulation of interleukin-8 secretion (GO:2000482)	2018-02-24	0.589175	0.906994	0.606447	0.926674	-0.639654	0.338397	ANXA4;CD58
regulation of sequestering of triglyceride (GO:0010889)	2018-01-13	0.666138	0.914597	0.675021	0.930542	-0.830159	0.337259	ABHD5
astrocyte activation (GO:0048143)	2018-01-07	0.446013	0.906994	0.473842	0.926674	-0.417547	0.33713	APP
regulation of endothelial cell chemotaxis (GO:2001026)	2018-01-14	0.693165	0.918025	0.700104	0.932097	-0.917969	0.336424	HSPB1
mesoderm development (GO:0007498)	2018-02-22	0.541129	0.906994	0.562209	0.926674	-0.545537	0.335013	IKZF3;VEGFA
negative regulation of anion transmembrane transport (GO:1903960)	2018-01-09	0.532054	0.906994	0.551903	0.926674	-0.529247	0.333961	AKT1
negative regulation of pri-miRNA transcription from RNA polymerase II promoter (GO:1902894)	2018-01-10	0.569928	0.906994	0.58648	0.926674	-0.593357	0.333612	PPARD
negative regulation of telomere capping (GO:1904354)	2018-01-08	0.490847	0.906994	0.514438	0.926674	-0.468386	0.333315	ERCC4
melanocyte differentiation (GO:0030318)	2018-01-08	0.490847	0.906994	0.514438	0.926674	-0.46809	0.333104	USP13
Wnt signaling pathway (GO:0016055)	10/110	0.398566	0.906994	0.447379	0.926674	-0.36176	0.332777	WNT10A;TNKS2;CSNK1A1;TNKS;CUL1;CTNNB1;DVL3;CSNK1E;VRK3;RBX1
regulation of dendritic spine morphogenesis (GO:0061001)	2018-02-24	0.589175	0.906994	0.606447	0.926674	-0.628152	0.332313	CAPRIN1;LRP8
negative regulation of gluconeogenesis (GO:0045721)	2018-01-10	0.569928	0.906994	0.58648	0.926674	-0.590959	0.332264	CLK2
phagosome maturation (GO:0090382)	1933-03-01	0.506026	0.906994	0.532526	0.926674	-0.487356	0.331972	ATP6V0B;ATP6V1H;ATP6V0A1
regulation of ubiquitin-protein transferase activity (GO:0051438)	1932-03-01	0.485104	0.906994	0.513192	0.926674	-0.458528	0.331695	PIN1;PARK7;TOPORS
regulation of insulin-like growth factor receptor signaling pathway (GO:0043567)	2018-02-18	0.43397	0.906994	0.463498	0.926674	-0.396683	0.331143	PHIP;IGF1
positive regulation of natural killer cell activation (GO:0032816)	2018-01-11	0.604738	0.906994	0.618391	0.926674	-0.652181	0.328021	AP1G1
synaptonemal complex assembly (GO:0007130)	2018-01-12	0.636732	0.906994	0.647842	0.926674	-0.724018	0.326826	TRIP13
negative regulation of actin filament bundle assembly (GO:0032232)	2018-02-21	0.515683	0.906994	0.538788	0.926674	-0.493087	0.326554	PPFIA1;ARAP1
regulation of chaperone-mediated autophagy (GO:1904714)	2018-01-09	0.532054	0.906994	0.551903	0.926674	-0.515961	0.325577	CTSA
microtubule bundle formation (GO:0001578)	1933-03-01	0.506026	0.906994	0.532526	0.926674	-0.47532	0.323773	NUMA1;CHORDC1;CDK5RAP2
regulation of amyloid-beta clearance (GO:1900221)	2018-01-11	0.604738	0.906994	0.618391	0.926674	-0.638847	0.321315	LDLR
positive regulation of heterotypic cell-cell adhesion (GO:0034116)	2018-01-12	0.636732	0.906994	0.647842	0.926674	-0.71167	0.321252	CD44
DNA replication initiation (GO:0006270)	2018-02-25	0.611755	0.906994	0.627258	0.926674	-0.653402	0.321097	ORC6;ORC3
positive regulation of protein localization to Cajal body (GO:1904871)	2018-01-09	0.532054	0.906994	0.551903	0.926674	-0.508762	0.321035	CCT5
regulation of T cell activation (GO:0050863)	1945-04-01	0.499197	0.906994	0.528803	0.926674	-0.461168	0.320398	FAM49B;KAT2A;CD47;JAK3
regulation of protein import into nucleus, translocation (GO:0033158)	2018-01-13	0.666138	0.914597	0.675021	0.930542	-0.786189	0.319396	IGF1
histone H4 acetylation (GO:0043967)	1948-05-01	0.347208	0.879812	0.388769	0.926674	-0.301655	0.3191	KANSL1;TRRAP;MORF4L2;BRD8;HCFC1
regulation of cell-substrate adhesion (GO:0010810)	1934-03-01	0.526495	0.906994	0.55142	0.926674	-0.496519	0.318523	NF1;RSU1;LIMS1
negative regulation of ATP metabolic process (GO:1903579)	2018-01-13	0.666138	0.914597	0.675021	0.930542	-0.783937	0.318481	FLCN
negative regulation of B cell proliferation (GO:0030889)	2018-01-11	0.604738	0.906994	0.618391	0.926674	-0.631119	0.317428	RC3H1
peptidyl-serine autophosphorylation (GO:0036289)	2018-01-07	0.446013	0.906994	0.473842	0.926674	-0.391408	0.316025	ERN1
positive regulation of lipase activity (GO:0060193)	2018-01-11	0.604738	0.906994	0.618391	0.926674	-0.624842	0.314271	RHOC
dolichyl diphosphate metabolic process (GO:0046465)	2018-01-08	0.490847	0.906994	0.514438	0.926674	-0.44092	0.313769	DHDDS
semaphorin-plexin signaling pathway involved in neuron projection guidance (GO:1902285)	2018-01-14	0.693165	0.918025	0.700104	0.932097	-0.85561	0.31357	PLXNC1
positive regulation of peptidase activity (GO:0010952)	2018-01-13	0.666138	0.914597	0.675021	0.930542	-0.771174	0.313296	PSME2
leukocyte aggregation (GO:0070486)	2018-01-08	0.490847	0.906994	0.514438	0.926674	-0.438634	0.312142	CD44
cellular response to mechanical stimulus (GO:0071260)	1949-05-01	0.363701	0.902706	0.404447	0.926674	-0.307584	0.311097	CNN2;CASP8;IRF1;PIEZO1;NFKB1
regulation of protein complex disassembly (GO:0043244)	2018-02-16	0.375548	0.902706	0.409455	0.926674	-0.316674	0.310141	GBA;TBC1D25
cellular response to angiotensin (GO:1904385)	2018-01-09	0.532054	0.906994	0.551903	0.926674	-0.490716	0.309647	NFKB1
regulation of MDA-5 signaling pathway (GO:0039533)	2018-01-08	0.490847	0.906994	0.514438	0.926674	-0.434421	0.309144	ANKRD17
regulation of hydrolase activity (GO:0051336)	1981-07-01	0.485591	0.906994	0.523122	0.926674	-0.42773	0.308987	RACGAP1;NF1;ITGB1BP1;PLXNC1;ARHGAP35;CDK5RAP3;RAB3GAP1
regulation of lymphocyte migration (GO:2000401)	2018-01-08	0.490847	0.906994	0.514438	0.926674	-0.433043	0.308164	STK10
positive regulation of cytokinesis (GO:0032467)	1935-03-01	0.546486	0.906994	0.569853	0.926674	-0.507543	0.306681	RACGAP1;PKP4;CDC25B
negative regulation of myeloid cell apoptotic process (GO:0033033)	2018-01-07	0.446013	0.906994	0.473842	0.926674	-0.379205	0.306173	MAEA
histone H2A-K119 monoubiquitination (GO:0036353)	2018-01-09	0.532054	0.906994	0.551903	0.926674	-0.48351	0.3051	TRIM37
regulation of receptor internalization (GO:0002090)	2018-03-29	0.419989	0.906994	0.452793	0.926674	-0.351434	0.304878	MTMR2;SCYL2;VEGFA
regulation of short-term neuronal synaptic plasticity (GO:0048172)	2018-01-12	0.636732	0.906994	0.647842	0.926674	-0.669863	0.30238	RAB3GAP1
positive regulation of cellular senescence (GO:2000774)	2018-01-08	0.490847	0.906994	0.514438	0.926674	-0.421885	0.300223	YPEL3
histone H3 deacetylation (GO:0070932)	2018-01-13	0.666138	0.914597	0.675021	0.930542	-0.737995	0.299817	ELK4
cellular copper ion homeostasis (GO:0006878)	2018-01-11	0.604738	0.906994	0.618391	0.926674	-0.594117	0.298817	APP
protein modification process (GO:0036211)	1985-08-01	0.381941	0.906994	0.427861	0.926674	-0.309992	0.298364	PARP4;UBE2I;STK38;UBE2D3;AKT1;PLOD2;WWP2;LCMT1
sulfur amino acid metabolic process (GO:0000096)	2018-02-23	0.565631	0.906994	0.584764	0.926674	-0.522722	0.297854	GCLC;MTRR
positive regulation of supramolecular fiber organization (GO:1902905)	1985-08-01	0.381941	0.906994	0.427861	0.926674	-0.309148	0.297552	APP;FER;NUMA1;WDR1;NCOA3;AKAP9;NCKAP1L;CDK5RAP2
negative regulation of histone modification (GO:0031057)	2018-01-13	0.666138	0.914597	0.675021	0.930542	-0.729891	0.296524	CTBP1
response to peptide (GO:1901652)	1935-03-01	0.546486	0.906994	0.569853	0.926674	-0.490674	0.296489	EIF2B2;FYN;NLRP1
negative regulation of MAP kinase activity (GO:0043407)	1962-06-01	0.386809	0.906994	0.428455	0.926674	-0.311726	0.296085	PTPN1;GBA;STK38;NF1;GPS2;CDK5RAP3
[truncated: 1,508 more rows]

## Sheet: 2.2 MM1S_10melph_RNAseq_GO
Term	Overlap	P-value	Adjusted P-value	Old P-value	Old Adjusted P-value	Z-score	Combined Score	Genes
mRNA splice site selection (GO:0006376)	2018-09-25	7.30559e-06	0.00517576	9.19124e-05	0.0415046	-2.495	29.5081	ISY1;SETX;CELF1;CELF2;SRSF1;LUC7L;LUC7L3;SRSF5;SRSF10
protein deacetylation (GO:0006476)	1933-10-01	1.31573e-05	0.00517576	0.000123907	0.0449713	-1.99248	22.3925	HDAC5;MORF4L1;BRMS1;SIN3B;TBL1XR1;MORF4L2;MIER1;HDAC9;SIRT2;SIRT3
Golgi ribbon formation (GO:0090161)	2018-05-12	0.000397437	0.0403463	0.00212607	0.190228	-2.75474	21.5709	PRMT5;GOLPH3;STX16;GCC2;OPTN
cellular response to DNA damage stimulus (GO:0006974)	44/330	3.61585e-07	0.000568953	4.59079e-06	0.00722361	-1.34846	20.0013	RPAIN;BLM;SMG1;MCM8;TRRAP;DOT1L;XPA;XIAP;PDS5B;ZBTB40;ALKBH3;BCL2L11;EXO1;RBBP5;MACROD1;RBBP8;TLK2;IKBKG;MEN1;LYN;RFC3;NEK4;GADD45A;NCOA6;XRCC2;ZBTB38;CHD1L;MAPK14;SMC1A;USP28;FANCG;MTOR;CUL4A;SETX;KIN;IRF3;PAPD7;RFWD3;TAOK1;BCL2;NABP2;INTS7;MMS19;UBA1
gene expression (GO:0010467)	52/412	1.90392e-07	0.000568953	2.71624e-06	0.00722361	-1.25846	19.4736	CREBZF;CALCOCO1;SMG1;MRPS16;RPL3;LDB1;CELF2;SMG7;RBM6;DDX17;NCBP1;RPL21;NCBP2;PABPC4;DHPS;THOC3;THOC2;MRPL43;THOC7;DHX40;HNRNPUL1;HNRNPH1;ZC3H11A;SRSF4;NUP98;SRSF5;MRRF;PTMA;FYTTD1;POM121;MRPL18;MRPS33;SRSF1;TARS;RRBP1;LMF2;RPS15A;DHX34;NUP85;RPS2;SRSF10;CHTOP;COA1;CPSF2;SETX;GOLPH3;TNIP1;AGO2;HNRNPD;MMS19;TCF3;EIF4G1
regulation of striated muscle cell differentiation (GO:0051153)	2018-04-09	0.00119914	0.0857658	0.00506068	0.285554	-2.86957	19.3011	AKAP13;HDAC5;DMPK;HDAC9
microtubule nucleation by microtubule organizing center (GO:0051418)	2018-04-09	0.00119914	0.0857658	0.00506068	0.285554	-2.81629	18.9428	TUBGCP2;TUBGCP6;CEP192;TUBGCP4
activation of cysteine-type endopeptidase activity (GO:0097202)	2018-05-13	0.000614509	0.0537183	0.0028063	0.220786	-2.55523	18.8952	CYFIP2;CASP8;IFI16;BAD;FADD
TOR signaling (GO:0031929)	2018-07-24	0.000349762	0.0379552	0.00155707	0.15987	-2.36476	18.8194	RPS6KB1;MAPKAP1;NPRL3;EIF4EBP1;MLST8;RHEBL1;MTOR
DNA-templated transcription, termination (GO:0006353)	20/107	3.9462e-06	0.00413956	3.51123e-05	0.0368328	-1.50398	18.7136	PRMT5;ZNF473;CHTOP;CPSF7;NCBP1;NCBP2;CPSF2;SRSF1;THOC3;THOC2;TTF2;THOC7;SETX;DMTF1;POLR1A;TAF1C;ZC3H11A;SRSF4;SMN1;SRSF5
mRNA-containing ribonucleoprotein complex export from nucleus (GO:0071427)	18/101	2.33589e-05	0.00735104	0.00014484	0.0449713	-1.73818	18.5368	FYTTD1;CHTOP;POM121;SMG1;NCBP1;NCBP2;CPSF2;SRSF1;THOC3;THOC2;SMG7;THOC7;NUP85;ZC3H11A;SRSF4;NUP98;SRSF5;SRSF10
cellular macromolecule biosynthetic process (GO:0034645)	42/368	3.35694e-05	0.00780941	0.000190011	0.0459973	-1.74637	17.9909	CREBZF;BLM;CALCOCO1;MRPS16;RPL3;LDB1;MCM8;MRPL18;MRPS33;TARS;RRBP1;EEF1B2;ING4;RPS15A;EXO1;RBBP8;KAT7;RPS2;POLE;RFC3;COA1;RPL21;NCOA6;PABPC4;DHPS;CDC7;CDC6;GTPBP1;MRPL43;KIN;GOLPH3;POLA2;TNIP1;EEF1D;AGO2;MMS19;NUP98;TCF3;MRRF;PTMA;EIF4G1;MCM2
protein deglycosylation (GO:0006517)	2018-04-11	0.002855	0.124787	0.00881508	0.369881	-3.06382	17.95	MGEA5;MAN2A2;NGLY1;MAN2C1
histone deacetylation (GO:0016575)	1937-10-01	3.98833e-05	0.00780941	0.000271694	0.0481259	-1.73757	17.6008	HDAC5;MORF4L1;PER1;BRMS1;SIN3B;TBL1XR1;MORF4L2;MIER1;HDAC9;SIRT2
histone mRNA metabolic process (GO:0008334)	2018-07-25	0.000461196	0.0426703	0.00189587	0.175479	-2.27607	17.484	ZNF473;SSB;NCBP1;NCBP2;CPSF2;PAPD4;MTPAP
response to iron ion (GO:0010039)	2018-05-14	0.000909608	0.069818	0.00363097	0.272063	-2.44717	17.1363	SLC11A2;BCL2;ACO1;FXN;HIF1A
establishment of mitochondrion localization, microtubule-mediated (GO:0034643)	2018-03-07	0.00600564	0.194843	0.0166445	0.493634	-3.33185	17.0426	UXT;RHOT2;RHOT1
nuclear-transcribed mRNA catabolic process, deadenylation-dependent decay (GO:0000288)	13/64	7.77247e-05	0.0106348	0.000399941	0.0547224	-1.80007	17.0329	EIF4A1;TTC37;ZCCHC11;ZCCHC6;CNOT6L;CNOT10;PAN2;NT5C3B;CNOT1;CNOT3;EXOSC1;DCP1B;EIF4G1
nuclear-transcribed mRNA poly(A) tail shortening (GO:0000289)	2018-09-30	3.91252e-05	0.00780941	0.000286806	0.0481259	-1.67359	16.9849	PAN2;EIF4A1;ZCCHC11;ZCCHC6;CNOT6L;CNOT1;CNOT3;CNOT10;EIF4G1
mRNA metabolic process (GO:0016071)	17/98	5.57814e-05	0.00923916	0.00029056	0.0481259	-1.663	16.2875	ZNF473;SSB;NCBP1;CELF1;NCBP2;AKAP8L;SRSF1;SUPT4H1;CNOT10;USP39;HIPK3;TBRG4;KIN;SON;PCBP2;SRSF4;SRSF5
protein complex assembly (GO:0006461)	25/190	0.000143464	0.0180593	0.0006062	0.0763084	-1.83755	16.2613	NAPA;BLM;PEF1;TRRAP;CUL3;TNFAIP3;BCL10;MALT1;PPP6C;CASP8;PPP6R1;RBBP5;PPP6R3;TRAPPC12;FADD;STX2;MEN1;SEC31A;TLE3;BAD;BCL9;TRAPPC6A;GORASP1;NBR1;ITGB1BP1
spliceosomal complex assembly (GO:0000245)	1942-11-01	2.27896e-05	0.00735104	0.000171483	0.0449713	-1.46865	15.6987	SETX;SRPK2;NCBP1;CELF1;CELF2;SRSF1;LUC7L;LUC7L3;SMN1;SRSF5;SRSF10
DNA metabolic process (GO:0006259)	39/315	9.96684e-06	0.00517576	6.9264e-05	0.0415046	-1.3599	15.6609	RPAIN;PRIM2;BLM;SMG1;SP100;MCM8;TRRAP;PRIM1;DOT1L;XPA;PDS5B;ALKBH3;ING4;EXO1;ERI3;RBBP8;KAT7;POLE;MEN1;POLG;RFC3;GADD45A;NCOA6;XRCC2;MBD2;CDC7;CDC6;CHD1L;SMC1A;TERF2;FANCG;MTOR;KIN;POLA2;PAPD7;NABP2;MMS19;NUP98;MCM2
interphase microtubule nucleation by interphase microtubule organizing center (GO:0051415)	2018-03-07	0.00600564	0.194843	0.0166445	0.493634	-2.99627	15.3261	TUBGCP2;TUBGCP6;TUBGCP4
iron-sulfur cluster assembly (GO:0016226)	2018-05-19	0.00412694	0.164398	0.0104658	0.405543	-2.78187	15.2731	HSPA9;NFU1;MMS19;FXN;NUBP1
RNA 3'-end processing (GO:0031123)	14/62	1.16837e-05	0.00517576	9.23205e-05	0.0415046	-1.30916	14.8686	CHTOP;CPSF7;ZCCHC11;ZCCHC6;NCBP1;NCBP2;CPSF2;SRSF1;THOC3;THOC2;THOC7;ZC3H11A;SRSF4;SRSF5
mitochondrial DNA metabolic process (GO:0032042)	2018-03-08	0.00918973	0.24718	0.0219258	0.567179	-3.14032	14.7271	MGME1;POLG;PRIMPOL
mRNA 3'-end processing (GO:0031124)	15/75	2.71251e-05	0.00772965	0.000170604	0.0449713	-1.39324	14.6499	ZNF473;CHTOP;CPSF7;NCBP1;NCBP2;CPSF2;SRSF1;THOC3;THOC2;THOC7;ZC3H11A;SRSF4;SRSF5;GRSF1;MTPAP
macromolecule modification (GO:0043412)	2018-07-25	0.000461196	0.0426703	0.00189587	0.175479	-1.86234	14.3059	SETD5;ST6GAL1;ZFP64;ST3GAL5;ST3GAL1;ST6GALNAC4;ST6GALNAC6
TORC1 signaling (GO:0038202)	2018-03-09	0.013185	0.294278	0.0280116	0.588423	-3.25257	14.0793	NPRL3;MLST8;MTOR
mRNA processing (GO:0006397)	34/284	7.14454e-05	0.0106348	0.000347362	0.0520547	-1.45748	13.9139	ISY1;CELF1;AKAP8L;SRSF1;SUPT4H1;CWC25;USP39;TBRG4;PCBP2;SRSF10;CHTOP;CPSF7;NCBP1;FUS;NCBP2;CPSF2;PRPF40B;PRPF40A;THOC3;THOC2;THOC7;DHX40;KIN;SON;HNRNPUL1;HNRNPH1;PSPC1;ZC3H11A;HNRNPD;GEMIN6;SRSF4;SRSF5;PPIL3;SUGP1
TRIF-dependent toll-like receptor signaling pathway (GO:0035666)	2018-07-30	0.00150771	0.0948953	0.00452008	0.285554	-2.13442	13.8677	IKBKB;CASP8;TICAM2;IRF3;UBE2D3;FADD;IKBKG
regulation of stem cell population maintenance (GO:2000036)	2018-04-12	0.00408378	0.164398	0.0112286	0.408545	-2.50007	13.7522	ZNF706;CNOT1;NCOA3;CNOT3
RNA processing (GO:0006396)	27/194	2.94743e-05	0.00772965	0.000166835	0.0449713	-1.3098	13.6638	ZCCHC11;ZCCHC6;CELF1;CELF2;AKAP8L;SRSF1;SUPT4H1;USP39;DHX34;RBM6;DDX17;SRPK2;MBNL1;NCBP1;NCBP2;PABPC4;DHX40;SETX;KIN;SON;HNRNPUL1;HNRNPH1;HNRNPD;LUC7L3;SRSF4;PPIG;SRSF5
response to ionizing radiation (GO:0010212)	16/78	1.05317e-05	0.00517576	8.07602e-05	0.0415046	-1.1894	13.6319	BLM;PRKAA1;GADD45A;EYA3;XRCC2;AEN;MAPK14;USP28;NET1;IFI16;EEF1D;RFWD3;NABP2;TRIM13;INTS7;MEN1
negative regulation of homeostatic process (GO:0032845)	2018-08-29	0.00020307	0.0245792	0.000987683	0.11512	-1.58447	13.4711	HSPA9;LDB1;BCL2;TNFAIP3;TMBIM6;BCL10;FADD;TERF2
termination of RNA polymerase II transcription (GO:0006369)	14/69	4.21862e-05	0.00780941	0.000244711	0.0481259	-1.33134	13.4112	ZNF473;CHTOP;CPSF7;NCBP1;NCBP2;CPSF2;SRSF1;THOC3;THOC2;TTF2;THOC7;ZC3H11A;SRSF4;SRSF5
regulation of protein insertion into mitochondrial membrane involved in apoptotic signaling pathway (GO:1900739)	2018-07-31	0.0018495	0.103935	0.00527223	0.285554	-2.07662	13.0679	BCL2L11;CASP8;BAD;BCL2;TP53BP2;DYNLL2;BBC3
mitochondrial outer membrane permeabilization (GO:0097345)	2018-04-13	0.00562568	0.192435	0.0140294	0.445966	-2.49457	12.9229	RHOT2;BCL2L11;RHOT1;BAD
glutathione biosynthetic process (GO:0006750)	2018-04-12	0.00408378	0.164398	0.0112286	0.408545	-2.33778	12.8595	GGCT;GSS;HAGH;GGT1
metallo-sulfur cluster assembly (GO:0031163)	2018-04-15	0.00977162	0.250011	0.0208641	0.56119	-2.7725	12.8319	HSPA9;NFU1;MMS19;NUBP1
viral mRNA export from host cell nucleus (GO:0046784)	2018-03-09	0.013185	0.294278	0.0280116	0.588423	-2.96175	12.8205	THOC3;THOC2;THOC7
DNA repair (GO:0006281)	32/289	0.000474567	0.0426703	0.00165607	0.162864	-1.66752	12.7617	RPAIN;BLM;SMG1;GTF2H2C;WDR48;TRRAP;DOT1L;XPA;PDS5B;ALKBH3;EXO1;RBBP8;POLE;MEN1;MGME1;RFC3;GADD45A;NCOA6;EYA3;XRCC2;HUWE1;WRNIP1;CHD1L;SMC1A;FANCG;MTOR;SETX;PAPD7;RFWD3;NABP2;MMS19;TRIP13
RNA biosynthetic process (GO:0032774)	2018-07-27	0.000768066	0.061977	0.00274227	0.220786	-1.71919	12.3294	SETX;PRMT5;NCOA6;PRIM1;TAF6;SMN1;TTF2
cellular response to ionizing radiation (GO:0071479)	1947-09-01	0.0015071	0.0948953	0.00428831	0.285554	-1.88223	12.2299	NET1;BLM;IFI16;EEF1D;GADD45A;MDM2;TLK2;INTS7;MAPK14
regulation of translation (GO:0006417)	26/214	0.000385069	0.0403463	0.00136689	0.148331	-1.55273	12.2077	CYFIP2;POM121;SHMT1;GIGYF2;IPO8;TCOF1;MTG1;NUP85;OGFOD1;IGF2BP2;EIF2A;NCBP1;NCBP2;CNOT10;MTOR;ILF3;NEMF;RPS6KB1;CNOT1;AGO2;CNOT3;HNRNPD;NUP98;EIF3C;METAP1;EIF4G1
stress-activated protein kinase signaling cascade (GO:0031098)	1971-12-01	0.000854379	0.0672183	0.00264188	0.218789	-1.72309	12.1739	IKBKB;STK10;NEK4;MAPKAP1;TAOK1;MINK1;STK39;CCM2;KAT7;IKBKG;NFKB1;MAP3K5
mRNA transport (GO:0051028)	18/105	4.01091e-05	0.00780941	0.000221743	0.0481259	-1.19953	12.1439	FYTTD1;CHTOP;POM121;SMG1;NCBP1;NCBP2;CPSF2;SRSF1;THOC3;THOC2;SMG7;THOC7;NUP85;ZC3H11A;SRSF4;NUP98;SRSF5;SRSF10
nuclear export (GO:0051168)	16/93	0.000101256	0.0132772	0.000469931	0.0616197	-1.31941	12.1358	CHTOP;POM121;NCBP1;NCBP2;SRSF1;THOC3;THOC2;MALT1;THOC7;XPO1;NEMF;XPO6;ZC3H11A;SRSF4;NUP98;SRSF5
oxygen homeostasis (GO:0032364)	2018-02-07	0.0600001	0.577292	0.090443	0.828271	-4.29205	12.0753	EGLN1;HIF1A
histone modification (GO:0016570)	17/99	6.3696e-05	0.0100226	0.000322659	0.0507703	-1.24936	12.0706	HDAC5;USP36;PRMT7;TRRAP;EYA3;USP22;HUWE1;EHMT1;HDAC9;SIRT2;MORF4L1;BRMS1;SIN3B;TBL1XR1;MORF4L2;MIER1;EZH2
mRNA export from nucleus (GO:0006406)	18/106	4.56869e-05	0.00798759	0.000245797	0.0481259	-1.20345	12.0269	FYTTD1;CHTOP;POM121;SMG1;NCBP1;NCBP2;CPSF2;SRSF1;THOC3;THOC2;SMG7;THOC7;NUP85;ZC3H11A;SRSF4;NUP98;SRSF5;SRSF10
response to leucine (GO:0043201)	2018-03-10	0.0180191	0.349665	0.0348968	0.646002	-2.97941	11.9663	SESN1;UBR2;MTOR
DNA-dependent DNA replication (GO:0006261)	1957-11-01	0.000435315	0.0426703	0.00157482	0.15987	-1.53147	11.8528	RPAIN;MGME1;PRIM2;POLA2;RFC3;PRIM1;CDC7;POLE;MCM2;POLG;PRIMPOL
negative regulation of monooxygenase activity (GO:0032769)	2018-03-09	0.013185	0.294278	0.0280116	0.588423	-2.72081	11.7775	ATP2B4;NOSIP;NFKB1
mitochondrion transport along microtubule (GO:0047497)	2018-04-13	0.00562568	0.192435	0.0140294	0.445966	-2.2629	11.7228	UXT;RHOT2;RHOT1;HIF1A
DNA replication initiation (GO:0006270)	2018-06-25	0.0028073	0.124787	0.0074938	0.332155	-1.98552	11.666	PRIM2;POLA2;PRIM1;CDC7;POLE;MCM2
protein tetramerization (GO:0051262)	13/91	0.00259752	0.123854	0.00643633	0.311617	-1.95245	11.6233	CPSF7;INSR;SHMT1;ATPIF1;ACOT13;HMGCR;MCOLN1;ACACA;CRYZ;GLS;THG1L;ALDH5A1;RCC1
RNA export from nucleus (GO:0006405)	19/120	7.64541e-05	0.0106348	0.000367683	0.0525954	-1.22318	11.5943	FYTTD1;CHTOP;POM121;SMG1;SSB;NCBP1;NCBP2;CPSF2;SRSF1;THOC3;THOC2;SMG7;THOC7;NUP85;ZC3H11A;SRSF4;NUP98;SRSF5;SRSF10
cytosolic transport (GO:0016482)	18/119	0.000211666	0.0246709	0.000836255	0.101219	-1.36598	11.5568	BECN1;ANKRD27;DCTN1;STX16;VPS13C;GOSR1;GCC2;HOOK3;TGOLN2;PIKFYVE;SNX1;WDR81;AP1G1;ANKFY1;VPS54;ERC1;TBC1D23;EPS15
peptidyl-lysine deacetylation (GO:0034983)	2018-03-08	0.00918973	0.24718	0.0219258	0.567179	-2.44173	11.4509	HDAC9;SIRT2;SIRT3
MyD88-independent toll-like receptor signaling pathway (GO:0002756)	2018-07-31	0.0018495	0.103935	0.00527223	0.285554	-1.77687	11.1816	IKBKB;CASP8;TICAM2;IRF3;UBE2D3;FADD;IKBKG
regulation of cytoplasmic mRNA processing body assembly (GO:0010603)	2018-03-09	0.013185	0.294278	0.0280116	0.588423	-2.55625	11.0652	ATXN2L;CNOT6L;CNOT1
nonribosomal peptide biosynthetic process (GO:0019184)	2018-04-13	0.00562568	0.192435	0.0140294	0.445966	-2.12411	11.0038	GGCT;GSS;HAGH;GGT1
ceramide biosynthetic process (GO:0046513)	1933-07-01	0.00271047	0.124787	0.00705308	0.325142	-1.86169	11.0037	SMPD4;SPTLC1;SMPD1;ST3GAL5;DEGS1;SPTSSA;ST6GALNAC6
regulation of myosin-light-chain-phosphatase activity (GO:0035507)	2018-03-08	0.00918973	0.24718	0.0219258	0.567179	-2.32743	10.9149	IKBKB;PPP1R12A;ROCK1
DNA replication (GO:0006260)	17/121	0.000751326	0.061977	0.00233692	0.198765	-1.51626	10.9075	RPAIN;BLM;RFC3;MCM8;NCOA6;CDC7;CDC6;ING4;KIN;POLA2;EXO1;RBBP8;KAT7;NUP98;POLE;MCM2;POLG
glycoprotein metabolic process (GO:0009100)	1949-09-01	0.00204419	0.10546	0.00544412	0.285554	-1.7482	10.8262	EDEM3;MGEA5;GOLPH3;MAN2A2;TNIP1;NGLY1;MAN2C1;HIF1A;ST6GALNAC6
tube closure (GO:0060606)	2018-06-30	0.00731659	0.221397	0.0155584	0.480022	-2.1926	10.7823	SKI;STIL;PLXNB2;SCRIB;BCL10;PHACTR4
mRNA splicing, via spliceosome (GO:0000398)	28/262	0.00177342	0.103935	0.0048864	0.285554	-1.68444	10.6707	ISY1;SRSF1;CWC25;USP39;PCBP2;SMN1;SRSF10;DDX17;SRPK2;PRMT5;CPSF7;PRMT7;NCBP1;FUS;NCBP2;CPSF2;PRPF40B;PRPF40A;DHX40;HNRNPUL1;HNRNPH1;PSPC1;HNRNPD;GEMIN6;SRSF4;SRSF5;PPIL3;SUGP1
isoprenoid biosynthetic process (GO:0008299)	2018-03-09	0.013185	0.294278	0.0280116	0.588423	-2.43757	10.5515	MVK;HMGCR;DHDDS
positive regulation of mitochondrial outer membrane permeabilization involved in apoptotic signaling pathway (GO:1901030)	1938-07-01	0.00619462	0.194945	0.0134105	0.445966	-2.07479	10.5484	BCL2L11;CASP8;BAD;BCL2;TP53BP2;DYNLL2;BBC3
regulation of mRNA splicing, via spliceosome (GO:0048024)	1961-10-01	0.00285037	0.124787	0.00701411	0.325142	-1.76887	10.3661	DDX17;SRPK2;MBNL1;TIA1;SON;NCBP1;WTAP;SRSF4;NUP98;SRSF10
cellular response to hydrogen peroxide (GO:0070301)	2018-06-29	0.00615481	0.194945	0.0136073	0.445966	-2.02955	10.3315	NET1;SETX;ZNF580;TNFAIP3;FXN;MAP3K5
neural tube closure (GO:0001843)	1934-07-01	0.00324204	0.137874	0.00809435	0.348944	-1.78706	10.2426	SKI;STIL;KDM2B;PLXNB2;SCRIB;BCL10;PHACTR4
ceramide metabolic process (GO:0006672)	1943-08-01	0.00329184	0.138126	0.00803324	0.348944	-1.7894	10.2288	PLA2G15;SMPD4;SPTLC1;CERK;SMPD1;DEGS1;SPTSSA;ST6GALNAC6
negative regulation of cell aging (GO:0090344)	2018-04-16	0.0124297	0.292726	0.0249261	0.588423	-2.32654	10.2081	RBL1;FOXM1;MARCH5;TERF2
glutamate metabolic process (GO:0006536)	2018-05-22	0.00806707	0.241782	0.0172544	0.493634	-2.10863	10.1635	ALDH5A1;FPGS;ALDH18A1;GGT1;GLS
positive regulation of microtubule motor activity (GO:2000576)	2018-02-07	0.0600001	0.577292	0.090443	0.828271	-3.59793	10.1224	DYNC1I2;DYNLL2
sialylation (GO:0097503)	2018-05-17	0.00242367	0.117343	0.00712896	0.325142	-1.67579	10.0924	ST6GAL1;ST3GAL5;ST3GAL1;ST6GALNAC4;ST6GALNAC6
protein alpha-1,2-demannosylation (GO:0036508)	2018-05-25	0.014059	0.305129	0.0264576	0.588423	-2.36314	10.0776	EDEM3;RNF103;SEL1L;TRIM13;UGGT1
positive regulation of chromosome segregation (GO:0051984)	2018-03-12	0.0302463	0.457621	0.0510069	0.747833	-2.87984	10.0748	NUMA1;CDC6;SIRT2
nuclear envelope organization (GO:0006998)	1931-06-01	0.00862869	0.244635	0.0176948	0.501672	-2.11356	10.0451	SUN2;TOR1A;DMPK;DCTN1;AKAP8L;TOR1AIP2
RNA metabolic process (GO:0016070)	21/192	0.00479147	0.177397	0.0108806	0.408545	-1.87292	10.0031	DDX17;EIF4A1;RNASEH2B;NCBP1;WTAP;NCBP2;CELF2;PABPC4;DIS3L;PAPD4;TBRG4;DHX40;SETX;HNRNPUL1;DHX34;HNRNPH1;AGO2;PCBP2;HNRNPD;POLE;RBM6
primary neural tube formation (GO:0014020)	2018-06-29	0.00615481	0.194945	0.0136073	0.445966	-1.94078	9.87957	SKI;STIL;PLXNB2;SCRIB;BCL10;PHACTR4
centromeric sister chromatid cohesion (GO:0070601)	2018-02-07	0.0600001	0.577292	0.090443	0.828271	-3.4923	9.82526	BOD1;BUB1
cellular modified amino acid biosynthetic process (GO:0042398)	2018-06-25	0.0028073	0.124787	0.0074938	0.332155	-1.66927	9.80787	GGCT;GSS;ATPIF1;PLOD2;HAGH;GGT1
negative regulation of G0 to G1 transition (GO:0070317)	1938-08-01	0.00144158	0.0948953	0.00423304	0.285554	-1.49703	9.79356	UXT;EED;RBBP8;EHMT1;CDC7;E2F6;PHC3;EZH2
RNA transport (GO:0050658)	1981-12-01	0.00274764	0.124787	0.00674866	0.321789	-1.65282	9.7467	CHTOP;POM121;NCBP1;NCBP2;ZC3H11A;SRSF1;SRSF4;THOC3;NUP98;SRSF5;THOC2;THOC7
positive regulation of protein insertion into mitochondrial membrane involved in apoptotic signaling pathway (GO:1900740)	2018-07-31	0.0018495	0.103935	0.00527223	0.285554	-1.54803	9.74154	BCL2L11;CASP8;BAD;BCL2;TP53BP2;DYNLL2;BBC3
regulation of protein deubiquitination (GO:0090085)	2018-03-08	0.00918973	0.24718	0.0219258	0.567179	-2.07419	9.72726	WDR48;TNIP1;TRIM21
regulation of RNA splicing (GO:0043484)	1956-10-01	0.00146925	0.0948953	0.00414267	0.285554	-1.47554	9.62498	RBM38;SETX;SRPK2;MBNL1;TIA1;SON;CELF1;HNRNPH1;CLK4;SRSF10
nucleocytoplasmic transport (GO:0006913)	1947-08-01	0.0057973	0.19333	0.0125722	0.444546	-1.85899	9.57448	XPO1;NCBP1;NEMF;NCBP2;GEMIN6;NUP98;SMN1;MALT1
gas homeostasis (GO:0033483)	2018-02-08	0.0769369	0.610896	0.108893	0.845331	-3.73106	9.5693	EGLN1;HIF1A
cell cycle G1/S phase transition (GO:0044843)	15/93	0.000343414	0.0379552	0.00125015	0.140508	-1.18923	9.48595	PRIM2;MCM8;CUL3;PRIM1;CDC7;CDC6;CUL4A;PPP6C;POLA2;RPS6KB1;EIF4EBP1;RCC1;POLE;CDKN3;MCM2
protein acylation (GO:0043543)	1937-07-01	0.00531906	0.18808	0.0118965	0.425436	-1.78679	9.35643	ING4;NAT6;ABHD17B;ABHD17A;ZDHHC6;ZDHHC8;ZDHHC3
microtubule nucleation (GO:0007020)	2018-04-18	0.0190268	0.360625	0.034388	0.646002	-2.34872	9.3054	TUBGCP2;CENPJ;TUBGCP6;TUBGCP4
positive regulation of carbohydrate metabolic process (GO:0045913)	2018-04-19	0.0230001	0.399896	0.0397987	0.686381	-2.46524	9.29953	PRKAA1;INSR;HIF1A;NFKB1
protein localization to microtubule organizing center (GO:1905508)	2018-04-17	0.0155085	0.320666	0.0294318	0.597561	-2.22567	9.27298	STIL;SPAG5;CEP192;HOOK3
selective autophagy (GO:0061912)	2018-04-16	0.0124297	0.292726	0.0249261	0.588423	-2.10624	9.24146	BECN1;WDR81;RB1CC1;UBQLN1
regulation of mitochondrion organization (GO:0010821)	1949-09-01	0.00204419	0.10546	0.00544412	0.285554	-1.48605	9.20271	USP36;GOLPH3;RHOT2;RHOT1;ATPIF1;VDAC1;ZDHHC8;MFF;MARCH5
negative regulation of transcription, DNA-templated (GO:0045892)	67/814	0.00369293	0.152916	0.0105671	0.405543	-1.64073	9.19027	CREBZF;LDB1;TCF25;CHD8;UBE2D3;ZBTB21;EHMT1;IKZF1;PRDM1;FOXM1;ING4;UXT;SIN3B;MYB;SAP130;SCMH1;WWC3;LRRFIP1;MEN1;C11ORF84;KDM2B;EED;ZNF282;ZBTB38;RUNX2;SIRT2;DUSP22;NCOR2;PPM1A;ILF3;BRMS1;NCOR1;PSPC1;TBL1XR1;ZNF639;IRF2;DEPDC1;ZNF552;HDAC5;SP100;CTBP1;SUPT4H1;HDAC9;LRP8;HMBOX1;IFI16;ZNF706;E4F1;E2F6;ZBTB7A;CBX7;CBX6;USP9X;MBD2;FOXN3;GATAD2B;NFKB1;GATAD2A;SKI;PER1;SP2;CNOT1;MDM2;MAP3K10;TCF3;EZH2;LI…
translocation of molecules into host (GO:0044417)	2018-03-09	0.013185	0.294278	0.0280116	0.588423	-2.10625	9.11728	THOC3;THOC2;THOC7
regulation of toll-like receptor 3 signaling pathway (GO:0034139)	2018-02-08	0.0769369	0.610896	0.108893	0.845331	-3.54264	9.08606	WDFY1;TNFAIP3
folic acid-containing compound biosynthetic process (GO:0009396)	2018-02-07	0.0600001	0.577292	0.090443	0.828271	-3.20391	9.01392	ATPIF1;FPGS
positive regulation of RNA binding (GO:1905216)	2018-02-07	0.0600001	0.577292	0.090443	0.828271	-3.16534	8.90538	NCBP1;EIF3C
regulation of G0 to G1 transition (GO:0070316)	1940-08-01	0.00204178	0.10546	0.00553505	0.285554	-1.4347	8.88643	UXT;EED;RBBP8;EHMT1;CDC7;E2F6;PHC3;EZH2
DNA biosynthetic process (GO:0071897)	1940-07-01	0.00826169	0.243997	0.016844	0.493634	-1.8508	8.87668	BLM;RFC3;EXO1;XRCC2;RBBP8;WRNIP1;POLE
positive regulation of protein deubiquitination (GO:1903003)	2018-02-08	0.0769369	0.610896	0.108893	0.845331	-3.41434	8.757	WDR48;TNIP1
positive regulation of mRNA binding (GO:1902416)	2018-02-08	0.0769369	0.610896	0.108893	0.845331	-3.40448	8.73171	EIF3C;EIF4G1
regulation of cell cycle checkpoint (GO:1901976)	2018-02-07	0.0600001	0.577292	0.090443	0.828271	-3.09825	8.71665	RFWD3;WDR76
protein insertion into mitochondrial membrane involved in apoptotic signaling pathway (GO:0001844)	2018-02-07	0.0600001	0.577292	0.090443	0.828271	-3.07884	8.66203	BCL2L11;BAD
release of cytochrome c from mitochondria (GO:0001836)	2018-04-19	0.0230001	0.399896	0.0397987	0.686381	-2.28913	8.6352	GGCT;BCL2;MFF;BBC3
histone mRNA catabolic process (GO:0071044)	2018-03-12	0.0302463	0.457621	0.0510069	0.747833	-2.45593	8.59179	SSB;PAPD4;MTPAP
negative regulation of neural precursor cell proliferation (GO:2000178)	2018-02-07	0.0600001	0.577292	0.090443	0.828271	-3.03707	8.54453	KDM2B;SIRT2
negative regulation of glial cell proliferation (GO:0060253)	2018-02-07	0.0600001	0.577292	0.090443	0.828271	-2.9965	8.43038	SKI;RNF10
regulation of RNA metabolic process (GO:0051252)	1940-08-01	0.00204178	0.10546	0.00553505	0.285554	-1.35306	8.38078	RBM38;USP36;MBNL1;SON;CELF1;HNRNPH1;NCOA3;CLK4
protein autoubiquitination (GO:0051865)	1950-09-01	0.00236465	0.116274	0.00610553	0.30022	-1.38422	8.37056	RNF10;RNF115;UBE2D3;MDM2;TRIM13;MARCH5;TRIM21;RNF187;RNF220
myeloid cell differentiation (GO:0030099)	1945-07-01	0.01559	0.320666	0.0280468	0.588423	-2.00902	8.3598	HSPA9;LYN;SNRK;IFI16;NCOA6;ATPIF1;IKZF1
mitotic cell cycle phase transition (GO:0044772)	26/222	0.000675896	0.0574877	0.0021761	0.190228	-1.14464	8.35529	DYNC1I2;PRIM2;DCTN1;MCM8;CUL3;PRIM1;FOXM1;PPP6C;EIF4EBP1;CEP72;RCC1;CEP192;PCNT;POLE;PPP1R12A;CDC7;CDC6;CDC25B;CUL4A;POLA2;RPS6KB1;CENPJ;OPTN;TAF2;CDKN3;MCM2
positive regulation of transcription, DNA-templated (GO:0045893)	87/1121	0.0052591	0.188073	0.0151902	0.473302	-1.57492	8.26485	KDM5A;RNF10;CALCOCO1;CRTC3;LDB1;CHD8;FHOD1;AKAP8L;TCF20;IKZF1;FOXM1;GABPB1;MYSM1;IKBKB;MED13;ZMIZ1;MYB;NCK2;KAT7;CCNL2;IKBKG;GABPA;MAP3K5;MEN1;ARHGEF11;DDX17;SS18;PPP1R12A;NCOA6;NCOA3;ZBTB38;TFE3;PPRC1;RUNX2;SIRT2;RUNX1;PPM1A;ILF3;MED24;RBL1;IRF3;TBL1XR1;ZNF639;IRF2;RFX5;ITGB1BP1;PHIP;ATF6;RHOQ;ZNF398;HDAC5;BLM;GTF2A2;SP100;DOT1L;SUPT4H1;BCL10;HIF1A;ARNTL2;IFI16;NUP85;E2F2;FADD;MLXIP;BRPF1;NEK4;U…
negative regulation of erythrocyte differentiation (GO:0045647)	2018-02-07	0.0600001	0.577292	0.090443	0.828271	-2.92766	8.23671	HSPA9;LDB1
snRNA metabolic process (GO:0016073)	2018-04-19	0.0230001	0.399896	0.0397987	0.686381	-2.17772	8.21491	INTS4;INTS7;INTS9;RPAP2
intrinsic apoptotic signaling pathway in response to oxidative stress (GO:0008631)	2018-03-12	0.0302463	0.457621	0.0510069	0.747833	-2.3423	8.19425	ZNF622;MAP3K5;PDK1
Rho protein signal transduction (GO:0007266)	1973-12-01	0.00110087	0.0824866	0.00323296	0.24815	-1.2014	8.18351	ARHGEF11;RHOT2;RHOT1;ROCK1;NCOA3;GNA12;ARHGEF1;RHOC;CTNNAL1;RHOQ;ARHGAP4;PHACTR4
positive regulation of protein localization to chromosome, telomeric region (GO:1904816)	2018-03-12	0.0302463	0.457621	0.0510069	0.747833	-2.33172	8.15724	CCT5;CCT4;GNL3
misfolded or incompletely synthesized protein catabolic process (GO:0006515)	2018-05-26	0.0165803	0.332345	0.0301045	0.603432	-1.97673	8.10368	TOR1A;CUL3;NGLY1;POMT1;UGGT1
regulation of histone modification (GO:0031056)	2018-04-15	0.00977162	0.250011	0.0208641	0.56119	-1.74642	8.08291	SETD5;PARG;AKAP8L;ZFP64
Golgi to endosome transport (GO:0006895)	2018-04-21	0.0323566	0.46496	0.0519866	0.750461	-2.35578	8.08254	TGOLN2;VPS13C;AP1AR;EPS15
regulation of intracellular signal transduction (GO:1902531)	37/423	0.0111078	0.281905	0.0236421	0.572322	-1.77249	7.9764	ARHGAP11B;BLM;PRKAA1;FAM13B;ARHGAP19;EHMT1;XIAP;ARHGAP4;AKAP13;RHOT2;RHOT1;EXO1;GNA12;CPNE1;RBBP8;TP53BP2;IKBKG;PIP5K1C;FBXO9;ARHGEF11;LYN;GDF11;PRMT5;RFC3;BRPF1;NCOA3;MAPK14;RHOC;NET1;ARHGEF9;TTC5;MDM2;ARHGEF1;TAF6;OPTN;RHOQ;TAF2
positive regulation of transcription from RNA polymerase II promoter (GO:0045944)	67/849	0.00940017	0.247636	0.0230692	0.567179	-1.70473	7.95604	RNF10;CRTC3;LDB1;CHD8;FHOD1;AKAP8L;TCF20;IKZF1;FOXM1;GABPB1;MYSM1;IKBKB;MED13;ZMIZ1;MYB;NCK2;KAT7;CCNL2;IKBKG;GABPA;MEN1;DDX17;SS18;PPP1R12A;NCOA6;NCOA3;ZBTB38;TFE3;PPRC1;RUNX2;SIRT2;GNL3;RUNX1;RBL1;IRF3;TBL1XR1;ZNF639;IRF2;RFX5;ITGB1BP1;PHIP;ATF6;RHOQ;HDAC5;GTF2A2;DOT1L;SUPT4H1;HIF1A;ARNTL2;IFI16;E2F2;SCAP;FADD;MLXIP;SMAD5;NFKB1;SETX;SKI;CDK8;MLLT10;PER1;TNIP1;AGO2;TCF3;SSBP2;SSBP4;TAF2
positive regulation of mitophagy in response to mitochondrial depolarization (GO:0098779)	2018-02-07	0.0600001	0.577292	0.090443	0.828271	-2.81108	7.90873	MFN2;OPTN
aggrephagy (GO:0035973)	2018-02-07	0.0600001	0.577292	0.090443	0.828271	-2.79742	7.87029	WDR81;UBQLN1
positive regulation of protein deacetylation (GO:0090312)	2018-03-12	0.0302463	0.457621	0.0510069	0.747833	-2.24924	7.86868	BRMS1;CTBP1;AKAP8L
regulation of organelle assembly (GO:1902115)	1948-08-01	0.0066049	0.203781	0.0139528	0.445966	-1.55145	7.78817	ATXN2L;AKAP13;PIKFYVE;STIL;CENPJ;NPRL3;STX18;TRAPPC12
protein homotetramerization (GO:0051289)	1958-09-01	0.00659678	0.203781	0.0138522	0.445966	-1.54948	7.7802	ALDH5A1;SHMT1;ATPIF1;ACOT13;MCOLN1;ACACA;CRYZ;GLS;THG1L
nuclear-transcribed mRNA catabolic process (GO:0000956)	21/175	0.00156973	0.0968617	0.00430485	0.285554	-1.20049	7.75138	EIF4A1;SMG1;ZCCHC11;ZCCHC6;CNOT6L;RPL3;NCBP1;RPL21;NCBP2;PAPD4;CNOT10;SMG7;PAN2;RPS15A;CNOT1;DHX34;CNOT3;RPS2;MTPAP;DCP1B;EIF4G1
negative regulation of gene expression (GO:0010629)	55/619	0.00164992	0.0998521	0.00514295	0.285554	-1.20909	7.74668	CREBZF;LDB1;CHD8;ZBTB21;EHMT1;IKZF1;FOXM1;ING4;MYB;SCMH1;CPNE1;LRRFIP1;MEN1;C11ORF84;EED;ZNF282;SFMBT2;ZBTB38;TERF2;RUNX2;SIRT2;NCOR2;ILF3;BRMS1;NCOR1;RBL1;PSPC1;ZNF639;DEPDC1;ZNF552;HDAC5;CTBP1;SHMT1;HDAC9;HIF1A;GIGYF2;HMBOX1;IFI16;ZNF706;IGF2BP2;ZBTB7A;TIPARP;MBD2;CNOT10;FOXN3;NFKB1;GATAD2A;PER1;CNOT1;CNOT3;MDM2;MAP3K10;EZH2;LIMS1;PHF19
Golgi vesicle transport (GO:0048193)	27/272	0.00583616	0.19333	0.0131725	0.445966	-1.50179	7.72471	NAPA;DYNC1I2;DCTN1;KDELR1;PEF1;ARL3;CUL3;PITPNB;GOSR1;STX18;GCC2;SNX1;NUDT19;TRAPPC12;ATP9B;SPTAN1;SPTBN1;SCYL1;SEC31A;TICAM2;DDHD2;DYNLL2;CENPE;GOLPH3;TRAPPC6A;GORASP1;CAPZA2
mannose metabolic process (GO:0006013)	2018-02-08	0.0769369	0.610896	0.108893	0.845331	-3.01087	7.7222	MAN2A2;MAN2C1
regulation of nuclear cell cycle DNA replication (GO:0033262)	2018-02-07	0.0600001	0.577292	0.090443	0.828271	-2.74283	7.7167	WIZ;CDC7
cellular macromolecule catabolic process (GO:0044265)	1949-07-01	0.0241009	0.408144	0.0400123	0.686381	-2.06942	7.70966	MGEA5;RNASEH2B;PABPC4;DIS3L;NGLY1;HNRNPD;UBE2G1
regulation of chromatin organization (GO:1902275)	2018-03-11	0.0237057	0.408144	0.0425685	0.710077	-2.05962	7.70716	SETD5;PARG;TLK2
G1/S transition of mitotic cell cycle (GO:0000082)	15/106	0.00139408	0.0948953	0.00387065	0.283277	-1.16817	7.6813	PRIM2;MCM8;CUL3;PRIM1;CDC7;CDC6;CUL4A;PPP6C;POLA2;RPS6KB1;EIF4EBP1;RCC1;POLE;CDKN3;MCM2
RNA modification (GO:0009451)	1955-09-01	0.00461112	0.172752	0.0103837	0.405543	-1.42413	7.66081	QTRT1;APOBEC3F;SSB;NSUN5;NAT10;ADAR;PUS7;TFB1M;THG1L
regulation of mitotic cell cycle (GO:0007346)	20/166	0.0019103	0.10546	0.00504942	0.285554	-1.22046	7.64071	CUL9;PRMT5;CDK11A;NEK4;NUMA1;DCTN1;USP22;MINK1;STK39;SCRIB;CDC25B;CDK8;STK10;RBL1;RPS6KB1;TAOK1;EIF4EBP1;MDM2;RCC1;MAD2L1
membrane lipid metabolic process (GO:0006643)	2018-04-19	0.0230001	0.399896	0.0397987	0.686381	-2.01974	7.61896	POGLUT1;SPTLC1;ST6GALNAC4;B4GALT4
tetrahydrofolate metabolic process (GO:0046653)	2018-03-14	0.0458472	0.554927	0.0700773	0.828271	-2.46077	7.58519	MTHFD2;SHMT1;ATPIF1
regulation of I-kappaB kinase/NF-kappaB signaling (GO:0043122)	23/205	0.00235733	0.116274	0.00607324	0.30022	-1.24335	7.52257	TICAM2;TNFAIP3;ZDHHC13;BCL10;IRAK4;RHOC;EDA2R;MALT1;BST2;IKBKB;AKAP13;PER1;PPM1A;CASP8;LGALS1;TNIP1;EEF1D;MIER1;CPNE1;TRIM13;FADD;IKBKG;OPTN
chromatin silencing at telomere (GO:0006348)	2018-02-07	0.0600001	0.577292	0.090443	0.828271	-2.67309	7.5205	DOT1L;SIRT2
pre-mRNA cleavage required for polyadenylation (GO:0098789)	2018-03-13	0.0376325	0.501319	0.0601865	0.795828	-2.28654	7.49959	CPSF7;NCBP1;NCBP2
carbohydrate derivative catabolic process (GO:1901136)	2018-03-12	0.0302463	0.457621	0.0510069	0.747833	-2.13315	7.46257	MGEA5;FUCA1;NGLY1
peptidyl-asparagine modification (GO:0018196)	1946-08-01	0.00506706	0.183288	0.0112944	0.408545	-1.40534	7.42723	DPM1;ST6GAL1;ST3GAL5;MAGT1;ST3GAL1;ST6GALNAC4;UGGT1;ST6GALNAC6
regulation of toll-like receptor 4 signaling pathway (GO:0034143)	2018-04-17	0.0155085	0.320666	0.0294318	0.597561	-1.77985	7.41552	LYN;TICAM2;WDFY1;TNFAIP3
cellular response to radiation (GO:0071478)	1943-07-01	0.0122548	0.292726	0.0230912	0.567179	-1.68248	7.40601	NET1;BLM;IFI16;EEF1D;GADD45A;INTS7;MAPK14
regulation of actomyosin structure organization (GO:0110020)	2018-03-13	0.0376325	0.501319	0.0601865	0.795828	-2.25743	7.40411	AKAP13;ROCK1;FHOD1
positive regulation of proteolysis (GO:0045862)	1953-08-01	0.011977	0.292726	0.0225495	0.567179	-1.66655	7.37409	CYFIP2;CASP8;WDR48;TNIP1;BAD;IST1;ATPIF1;FADD
autophagy of nucleus (GO:0044804)	2018-04-21	0.0323566	0.46496	0.0519866	0.750461	-2.14807	7.3699	BECN1;ATG2A;ATG4C;ATG4A
ribonucleoprotein complex assembly (GO:0022618)	19/157	0.00232513	0.116274	0.00592375	0.30022	-1.20471	7.30532	ISY1;SRPK2;PRMT5;PRMT7;RPL3;NCBP1;CELF1;CELF2;SRSF1;ATXN2L;SETX;OGFOD1;LUC7L;LUC7L3;GEMIN6;SMN1;SRSF5;SRSF10;EIF2A
regulation of execution phase of apoptosis (GO:1900117)	2018-03-14	0.0458472	0.554927	0.0700773	0.828271	-2.34882	7.2401	DFFA;TP53BP2;SIRT2
mitotic spindle organization (GO:0007052)	1975-11-01	0.00439032	0.169219	0.00989502	0.404411	-1.33323	7.23725	CENPE;SUN2;STIL;TUBGCP2;TBCE;RCC1;TUBGCP6;XIAP;CEP192;TUBGCP4;PCNT
positive regulation of toll-like receptor 4 signaling pathway (GO:0034145)	2018-02-09	0.0951517	0.64955	0.128219	0.859623	-3.05441	7.18484	TICAM2;WDFY1
cellular response to mechanical stimulus (GO:0071260)	1949-07-01	0.0241009	0.408144	0.0400123	0.686381	-1.92778	7.18195	CNN2;CASP8;BAD;GADD45A;BCL10;FADD;NFKB1
regulation of gene expression, epigenetic (GO:0040029)	1975-11-01	0.00439032	0.169219	0.00989502	0.404411	-1.32109	7.17137	CREBZF;HDAC5;PRMT7;IFI16;EED;POLR1A;TAF1C;GLMN;SLC50A1;EZH2;PHF19
protein N-linked glycosylation via asparagine (GO:0018279)	1945-08-01	0.00440926	0.169219	0.010115	0.405543	-1.32013	7.16046	DPM1;ST6GAL1;ST3GAL5;MAGT1;ST3GAL1;ST6GALNAC4;UGGT1;ST6GALNAC6
regulation of endothelial cell development (GO:1901550)	2018-02-07	0.0600001	0.577292	0.090443	0.828271	-2.54474	7.15939	IKBKB;ROCK1
histone H3 deacetylation (GO:0070932)	2018-03-13	0.0376325	0.501319	0.0601865	0.795828	-2.18273	7.15912	PER1;HDAC9;SIRT2
amyloid precursor protein metabolic process (GO:0042982)	2018-03-14	0.0458472	0.554927	0.0700773	0.828271	-2.30744	7.11256	APH1A;PSEN2;LDLRAP1
histone H4-K12 acetylation (GO:0043983)	2018-02-07	0.0600001	0.577292	0.090443	0.828271	-2.52495	7.10371	ING4;KAT7
regulation of myotube differentiation (GO:0010830)	2018-04-20	0.0274404	0.43835	0.0456653	0.729486	-1.97187	7.09031	HDAC5;DMPK;MAPK14;HDAC9
peptide biosynthetic process (GO:0043043)	18/175	0.0155527	0.320666	0.0287757	0.597403	-1.70258	7.08873	COA1;MRPS16;RPL3;RPL21;MRPL18;MRPS33;PABPC4;DHPS;TARS;RRBP1;MRPL43;RPS15A;TNIP1;AGO2;RPS2;GGT1;MRRF;EIF4G1
folic acid metabolic process (GO:0046655)	2018-04-20	0.0274404	0.43835	0.0456653	0.729486	-1.95722	7.03766	PM20D2;MTHFD2;SHMT1;FPGS
chromatin remodeling (GO:0006338)	13/117	0.0206581	0.375786	0.0357098	0.657186	-1.81042	7.02379	HDAC5;PBRM1;SP100;CHD8;SP140;MBD2;SUPT4H1;CHD1L;MYSM1;GATAD2B;MORF4L1;MORF4L2;MYB
positive regulation of chromosome organization (GO:2001252)	2018-04-20	0.0274404	0.43835	0.0456653	0.729486	-1.94319	6.98721	BECN1;NUMA1;SIRT6;GNL3
histone methylation (GO:0016571)	2018-04-20	0.0274404	0.43835	0.0456653	0.729486	-1.93092	6.94308	PRMT5;PRMT7;EHMT1;EZH2
protein ubiquitination (GO:0016567)	47/507	0.00150166	0.0948953	0.00460241	0.285554	-1.06165	6.90196	CUL9;KLHL18;RNF10;ANAPC16;MGRN1;CUL3;UBE2D3;UBR3;XIAP;UBR2;BCL10;HIF1A;FBXO41;PCNP;RNF115;ZNRF2;RNF138;BTBD2;ARIH1;SKP2;TRIM21;FBXO9;UBE2H;WSB1;USP9X;USP22;HUWE1;KLHL2;NOSIP;UBE4A;UBE2G1;UCHL3;MARCH5;FBXL12;CUL4A;RNF103;KLHL5;PSMA1;KCTD10;KLHL7;RFWD3;BCL2;MDM2;TRIM13;UBA1;RNF187;RNF220
regulation of mitochondrial translation (GO:0070129)	2018-03-16	0.0646591	0.577292	0.0918546	0.828271	-2.49753	6.83982	MTG1;FASTKD3;UQCC1
cellular response to leucine (GO:0071233)	2018-03-10	0.0180191	0.349665	0.0348968	0.646002	-1.68744	6.7773	SESN1;UBR2;MTOR
vesicle coating (GO:0006901)	1964-09-01	0.0124643	0.292726	0.0232495	0.567179	-1.54505	6.77487	NAPA;PPP6C;TRAPPC6A;PEF1;PPP6R1;CUL3;GORASP1;PPP6R3;SEC31A
acetyl-CoA metabolic process (GO:0006084)	2018-03-15	0.054866	0.577292	0.0806456	0.828271	-2.33097	6.76647	MVK;HMGCS1;ACACA
protein localization to centrosome (GO:0071539)	2018-04-19	0.0230001	0.399896	0.0397987	0.686381	-1.78971	6.75125	STIL;SPAG5;CEP192;HOOK3
positive regulation of amyloid-beta clearance (GO:1900223)	2018-02-07	0.0600001	0.577292	0.090443	0.828271	-2.39315	6.73291	ROCK1;ABCA7
protein localization to nucleus (GO:0034504)	1997-12-01	0.011727	0.292726	0.0221917	0.567179	-1.51058	6.71584	RPAIN;IPO8;MCM3AP;PIKFYVE;POM121;TOR1A;NUP85;MDM2;XPA;TOR1AIP2;ABCA7;NUP98
positive regulation of mitochondrial membrane permeability involved in apoptotic process (GO:1902110)	2018-02-09	0.0951517	0.64955	0.128219	0.859623	-2.85483	6.71538	RHOT2;RHOT1
regulation of cell cycle (GO:0051726)	23/216	0.00454239	0.172228	0.0104935	0.405543	-1.24239	6.70182	SRPK2;CDK11A;TP53I13;NEK4;CTBP1;GADD45A;MINK1;STK39;FOXM1;SIRT2;CDK8;STK10;RBL1;RPS15A;SON;TAOK1;TP53BP2;E4F1;TAF6;TRIM21;LIN52;MEN1;PHACTR4
mitochondrial membrane organization (GO:0007006)	2018-04-20	0.0274404	0.43835	0.0456653	0.729486	-1.85751	6.67913	BAD;BCL2;MFN2;TAZ
response to gamma radiation (GO:0010332)	2018-05-27	0.0193845	0.363114	0.0340524	0.646002	-1.6836	6.63891	PRKAA1;MDM2;TLK2;TRIM13;MEN1
DNA damage response, signal transduction by p53 class mediator resulting in transcription of p21 class mediator (GO:0006978)	2018-03-14	0.0458472	0.554927	0.0700773	0.828271	-2.15235	6.6345	ING4;SP100;FOXM1
mRNA cleavage involved in mRNA processing (GO:0098787)	2018-03-14	0.0458472	0.554927	0.0700773	0.828271	-2.14696	6.61787	CPSF7;NCBP1;NCBP2
peptidyl-diphthamide metabolic process (GO:0017182)	2018-02-09	0.0951517	0.64955	0.128219	0.859623	-2.80999	6.60989	DPH1;DPH7
regulation of microtubule nucleation (GO:0010968)	2018-02-07	0.0600001	0.577292	0.090443	0.828271	-2.34383	6.59416	DCTN1;EML2
regulation of telomere maintenance (GO:0032204)	2018-05-26	0.0165803	0.332345	0.0301045	0.603432	-1.59421	6.53554	SMG1;HNRNPD;SIRT6;TERF2;GNL3
regulation of response to biotic stimulus (GO:0002831)	2018-02-08	0.0769369	0.610896	0.108893	0.845331	-2.5434	6.52323	SCARB2;ELMOD2
protein localization to cytoplasmic stress granule (GO:1903608)	2018-02-08	0.0769369	0.610896	0.108893	0.845331	-2.51319	6.44576	TIA1;SSB
amyloid-beta metabolic process (GO:0050435)	2018-03-15	0.054866	0.577292	0.0806456	0.828271	-2.21346	6.42538	APH1A;PSEN2;APEH
phosphatidylinositol biosynthetic process (GO:0006661)	1999-12-01	0.0136657	0.300742	0.0251985	0.588423	-1.49669	6.42508	DPM1;INPP4A;PIKFYVE;IMPA1;MTMR12;PGAP2;PIGN;PLEKHA2;SACM1L;PI4KA;PI4KB;PIP5K1C
positive regulation of cysteine-type endopeptidase activity (GO:2001056)	1956-08-01	0.0164457	0.332345	0.0292072	0.597561	-1.5625	6.41827	CYFIP2;AIM2;CASP8;IFI16;BAD;FADD;BBC3;MAP3K5
response to hydroxyurea (GO:0072710)	2018-02-09	0.0951517	0.64955	0.128219	0.859623	-2.71698	6.3911	BLM;KAT7
regulation of metaphase/anaphase transition of cell cycle (GO:1902099)	2018-02-09	0.0951517	0.64955	0.128219	0.859623	-2.70986	6.37436	CENPE;CDC6
positive regulation of interleukin-2 production (GO:0032743)	2018-04-21	0.0323566	0.46496	0.0519866	0.750461	-1.83337	6.29017	GLMN;MALT1;SPTBN1;RUNX1
positive regulation of mitotic cell cycle (GO:0045931)	1953-08-01	0.011977	0.292726	0.0225495	0.567179	-1.41409	6.25702	RPS6KB1;INSR;USP22;EIF4EBP1;MDM2;PHIP;CDC25B;MAD2L1
B cell homeostasis (GO:0001782)	2018-03-10	0.0180191	0.349665	0.0348968	0.646002	-1.5576	6.25582	DOCK10;LYN;TNFAIP3
regulation of mRNA processing (GO:0050684)	2018-05-29	0.0258843	0.427061	0.0428709	0.710077	-1.70603	6.23405	SRPK2;CDK11A;TIA1;SON;SRSF10
protein deubiquitination (GO:0016579)	24/258	0.0187073	0.356798	0.03458	0.646002	-1.56489	6.22647	USP13;BECN1;INO80B;USP14;USP36;INO80E;USP48;WDR48;TRRAP;USP9X;USP11;USP22;TNFAIP3;UCHL3;USP28;HIF1A;MYSM1;RNF123;RHOT1;PSMA1;TNIP1;MDM2;IKBKG;SKP2
endoplasmic reticulum membrane organization (GO:0090158)	2018-02-07	0.0600001	0.577292	0.090443	0.828271	-2.20716	6.20964	STX18;RTN4
positive regulation of I-kappaB kinase/NF-kappaB signaling (GO:0043123)	18/164	0.00829604	0.243997	0.0169957	0.493634	-1.29221	6.19224	TICAM2;ZDHHC13;BCL10;IRAK4;RHOC;EDA2R;MALT1;BST2;IKBKB;AKAP13;PPM1A;CASP8;LGALS1;EEF1D;MIER1;TRIM13;FADD;IKBKG
negative regulation of production of miRNAs involved in gene silencing by miRNA (GO:1903799)	2018-02-08	0.0769369	0.610896	0.108893	0.845331	-2.41426	6.19203	NCOR2;NCOR1
glycosphingolipid metabolic process (GO:0006687)	1955-07-01	0.0421032	0.545262	0.0634688	0.82196	-1.95314	6.18683	SMPD4;CERK;GLB1;SMPD1;ARSK;ST3GAL5;ST6GALNAC6
DNA damage response, signal transduction by p53 class mediator (GO:0030330)	1983-11-01	0.00944273	0.247636	0.0185171	0.515693	-1.32605	6.18273	ING4;SP100;CNOT6L;CNOT1;GADD45A;CENPJ;CNOT3;MDM2;ARID3A;CNOT10;FOXM1
ER-associated misfolded protein catabolic process (GO:0071712)	2018-03-14	0.0458472	0.554927	0.0700773	0.828271	-2.00247	6.17251	TOR1A;POMT1;UGGT1
modulation by symbiont of host cellular process (GO:0044068)	2018-02-08	0.0769369	0.610896	0.108893	0.845331	-2.40034	6.15631	KPNA3;KPNA1
positive regulation of ion transmembrane transporter activity (GO:0032414)	2018-04-24	0.0500014	0.577292	0.0736336	0.828271	-2.05459	6.15493	WNK1;STK39;ATP1B3;GLRX
vesicle-mediated transport between endosomal compartments (GO:0098927)	2018-04-24	0.0500014	0.577292	0.0736336	0.828271	-2.05297	6.1501	BECN1;ANKRD27;WDR81;HOOK3
regulation of protein localization to Cajal body (GO:1904869)	2018-02-09	0.0951517	0.64955	0.128219	0.859623	-2.61213	6.14447	CCT5;CCT4
peptidyl-proline hydroxylation (GO:0019511)	2018-02-07	0.0600001	0.577292	0.090443	0.828271	-2.16616	6.0943	EGLN1;OGFOD1
activation of protein kinase B activity (GO:0032148)	2018-05-31	0.0336303	0.472476	0.05294	0.750461	-1.79542	6.09065	INSR;MAPKAP1;MLST8;ITGB1BP1;MTOR
pyrimidine-containing compound metabolic process (GO:0072527)	2018-03-16	0.0646591	0.577292	0.0918546	0.828271	-2.22348	6.08928	DCTD;NT5C3A;UCKL1
glycosylceramide metabolic process (GO:0006677)	2018-02-08	0.0769369	0.610896	0.108893	0.845331	-2.36987	6.07818	ALDH5A1;ST6GALNAC6
mitochondrion organization (GO:0007005)	19/168	0.00494757	0.181046	0.0110871	0.408545	-1.14318	6.06897	MGME1;CLUH;MTFP1;VPS13C;MFF;PPRC1;TFB1M;FANCG;SIRT3;DNM3;PIKFYVE;RHOT2;RHOT1;MSTO1;WDR81;MFN2;FXN;GABPA;EIF4G1
DNA damage response, signal transduction resulting in transcription (GO:0042772)	2018-03-15	0.054866	0.577292	0.0806456	0.828271	-2.09054	6.06855	ING4;SP100;FOXM1
transcription-dependent tethering of RNA polymerase II gene DNA at nuclear periphery (GO:0000972)	2018-02-08	0.0769369	0.610896	0.108893	0.845331	-2.3615	6.05672	LDB1;NUP98
regulation of JNK cascade (GO:0046328)	1991-11-01	0.0181111	0.349665	0.0317561	0.624603	-1.50653	6.04303	DUSP22;PER1;NCOR1;GADD45A;TAOK1;MINK1;MAP3K10;ZNF622;EDA2R;MAP3K5;MEN1
positive regulation of membrane potential (GO:0045838)	2018-02-09	0.0951517	0.64955	0.128219	0.859623	-2.5656	6.03501	BAD;GLRX
late endosome to vacuole transport (GO:0045324)	2018-02-09	0.0951517	0.64955	0.128219	0.859623	-2.56387	6.03095	BECN1;TMEM50A
pre-miRNA processing (GO:0031054)	2018-03-14	0.0458472	0.554927	0.0700773	0.828271	-1.9522	6.01754	ZCCHC11;AGO2;ADAR
endosomal transport (GO:0016197)	23/230	0.00953867	0.248084	0.0195326	0.539202	-1.29288	6.015	DENND1C;BECN1;DENND1B;ANKRD27;DCTN1;MGRN1;STX16;VPS13C;GOSR1;GCC2;SCRIB;HOOK3;EHD1;TGOLN2;PIKFYVE;SNX1;WDR81;ANKFY1;VPS54;ERC1;TBC1D23;EPS15;VPS28
Golgi to vacuole transport (GO:0006896)	2018-03-15	0.054866	0.577292	0.0806456	0.828271	-2.07164	6.01369	AP1G1;ANKFY1;VPS54
translation (GO:0006412)	24/233	0.0057557	0.19333	0.012847	0.445966	-1.16384	6.00255	PTCD3;COA1;MRPS16;RPL3;RPL21;MRPL18;MRPS33;PABPC4;DHPS;TARS;RRBP1;APEH;GTPBP1;MRPL43;EEF1B2;RPS15A;PPA2;TNIP1;EEF1D;AGO2;RPL22L1;RPS2;MRRF;EIF4G1
death-inducing signaling complex assembly (GO:0071550)	2018-02-08	0.0769369	0.610896	0.108893	0.845331	-2.33786	5.99607	CASP8;FADD
mitotic sister chromatid segregation (GO:0000070)	1983-11-01	0.00944273	0.247636	0.0185171	0.515693	-1.28046	5.97016	BECN1;CENPE;PAPD7;SPAG5;BOD1;CEP57L1;CUL3;AKAP8L;PDS5B;SMC1A;NCAPH
nucleus organization (GO:0006997)	1946-07-01	0.0174788	0.348137	0.0307756	0.61298	-1.47155	5.95501	SUN2;USP36;TOR1A;DMPK;NUMA1;PITPNB;NUP98
galactosylceramide metabolic process (GO:0006681)	2018-02-07	0.0600001	0.577292	0.090443	0.828271	-2.11495	5.95022	B4GALT3;ALDH5A1
pore complex assembly (GO:0046931)	2018-03-15	0.054866	0.577292	0.0806456	0.828271	-2.04841	5.94626	BAD;NUP98;RTN4
dolichyl diphosphate metabolic process (GO:0046465)	2018-02-08	0.0769369	0.610896	0.108893	0.845331	-2.31715	5.94295	NUS1;DHDDS
miRNA loading onto RISC involved in gene silencing by miRNA (GO:0035280)	2018-02-08	0.0769369	0.610896	0.108893	0.845331	-2.31673	5.94188	AGO2;ADAR
vesicle targeting, rough ER to cis-Golgi (GO:0048207)	1964-09-01	0.0124643	0.292726	0.0232495	0.567179	-1.35347	5.93481	NAPA;PPP6C;TRAPPC6A;PEF1;PPP6R1;CUL3;GORASP1;PPP6R3;SEC31A
zymogen activation (GO:0031638)	1937-06-01	0.0201947	0.369492	0.0347889	0.646002	-1.52004	5.93169	CYFIP2;CASP8;IFI16;BAD;FADD;GGT1
glycolipid metabolic process (GO:0006664)	1966-09-01	0.0150932	0.31878	0.027206	0.588423	-1.41288	5.92494	POGLUT1;SMPD4;CERK;GLB1;FUCA1;SMPD1;ARSK;ST6GALNAC4;ST6GALNAC6
endoplasmic reticulum mannose trimming (GO:1904380)	2018-04-20	0.0274404	0.43835	0.0456653	0.729486	-1.64554	5.91694	RNF103;SEL1L;TRIM13;UGGT1
early endosome to late endosome transport (GO:0045022)	2018-04-23	0.043636	0.551496	0.0659775	0.828271	-1.8877	5.91205	BECN1;ANKRD27;WDR81;HOOK3
semaphorin-plexin signaling pathway involved in axon guidance (GO:1902287)	2018-02-10	0.114435	0.688578	0.14826	0.867555	-2.72304	5.90288	PLXNA1;PLXNB2
positive regulation of mRNA 3'-end processing (GO:0031442)	2018-02-09	0.0951517	0.64955	0.128219	0.859623	-2.49465	5.86812	NCBP1;NCBP2
regulation of protein dephosphorylation (GO:0035304)	1941-06-01	0.0320387	0.46496	0.0506418	0.747833	-1.705	5.86659	ANKLE2;PPP1R14B;PPP6R1;SMPD1;PPP6R3;NSMF
regulation of stress-activated protein kinase signaling cascade (GO:0070302)	2018-02-09	0.0951517	0.64955	0.128219	0.859623	-2.48534	5.84622	LYN;NBR1
regulation of transcription from RNA polymerase II promoter (GO:0006357)	109/1479	0.00905877	0.24718	0.0254647	0.588423	-1.24205	5.84262	CRTC3;FHOD1;UBE2D3;IKZF1;PRDM1;GABPB1;UXT;ZMIZ1;MYB;SAP130;WWC3;KAT7;CCNL2;MEN1;DDX17;KDM2B;ZBTB38;MED8;RUNX2;RUNX1;BRMS1;DMTF1;TBL1XR1;RFX5;PHIP;ANKRA2;ATF6;CTBP1;SUPT4H1;HIF1A;RPAP2;HMBOX1;E4F1;FADD;ZBED5;CBX7;CBX6;SMAD5;NFKB1;SETX;CDK8;MLLT10;SP2;CNOT1;AGO2;MDM2;TCF3;EZH2;RNF10;GTF2H2C;LDB1;TCF25;CHD8;AKAP8L;TCF20;FOXM1;MYSM1;IKBKB;MED13;SIN3B;NCK2;BBS7;IKBKG;LRRFIP1;GABPA;SS18;PPP1R12A;EED;NC…
negative regulation of cellular macromolecule biosynthetic process (GO:2000113)	46/513	0.00319742	0.137839	0.00863534	0.367236	-1.01401	5.8259	CREBZF;HDAC5;LDB1;CTBP1;CHD8;SHMT1;ZBTB21;EHMT1;IKZF1;FOXM1;HDAC9;GIGYF2;ING4;HMBOX1;IFI16;ZNF706;MYB;SCMH1;IGF2BP2;LRRFIP1;ZBTB7A;MEN1;C11ORF84;EED;ZNF282;ZBTB38;MBD2;CNOT10;CDC6;FOXN3;RUNX2;SIRT2;GATAD2A;PER1;ILF3;BRMS1;CNOT1;PSPC1;ZNF639;CNOT3;DEPDC1;MDM2;MAP3K10;EZH2;LIMS1;ZNF552
late endosome to vacuole transport via multivesicular body sorting pathway (GO:0032511)	2018-02-09	0.0951517	0.64955	0.128219	0.859623	-2.46512	5.79865	TMEM50A;VPS28
dolichyl diphosphate biosynthetic process (GO:0006489)	2018-02-08	0.0769369	0.610896	0.108893	0.845331	-2.25958	5.79531	NUS1;DHDDS
regulation of defense response to virus (GO:0050688)	2018-03-15	0.054866	0.577292	0.0806456	0.828271	-1.98457	5.76092	ELMOD2;PCBP2;TNFAIP3
double-strand break repair via homologous recombination (GO:0000724)	1977-09-01	0.0372039	0.501319	0.057558	0.787544	-1.7491	5.75688	MORF4L1;BLM;RNF138;RFWD3;XRCC2;NABP2;RBBP8;CDC7;ZSWIM7
protein modification by small protein removal (GO:0070646)	26/262	0.0067584	0.206492	0.01483	0.466701	-1.1514	5.7535	USP13;BECN1;INO80B;USP14;USP36;INO80E;WDR48;TRRAP;USP11;TNFAIP3;HIF1A;MYSM1;RHOT1;IKBKG;SKP2;USP48;TOR1A;USP9X;USP22;UCHL3;USP28;COPS3;RNF123;PSMA1;TNIP1;MDM2
regulation of mitotic metaphase/anaphase transition (GO:0030071)	2018-03-16	0.0646591	0.577292	0.0918546	0.828271	-2.10083	5.75339	CENPE;CUL3;CDC6
snRNA transcription (GO:0009301)	1971-10-01	0.00858844	0.244635	0.0171257	0.493634	-1.20584	5.7366	GTF2A2;NCBP1;NCBP2;NABP2;INTS4;INTS7;TAF6;INTS9;ELL2;RPAP2
amyloid precursor protein catabolic process (GO:0042987)	2018-02-09	0.0951517	0.64955	0.128219	0.859623	-2.43553	5.72905	APH1A;PSEN2
snRNA transcription from RNA polymerase II promoter (GO:0042795)	1971-10-01	0.00858844	0.244635	0.0171257	0.493634	-1.20389	5.7273	GTF2A2;NCBP1;NCBP2;NABP2;INTS4;INTS7;TAF6;INTS9;ELL2;RPAP2
folic acid-containing compound metabolic process (GO:0006760)	2018-04-24	0.0500014	0.577292	0.0736336	0.828271	-1.90889	5.71846	MTHFD2;SHMT1;ATPIF1;FPGS
cortical actin cytoskeleton organization (GO:0030866)	2018-04-22	0.0377543	0.501319	0.0587592	0.793628	-1.74465	5.71662	IKBKB;FMNL1;ROCK1;RHOQ
regulation of translational initiation (GO:0006446)	1963-08-01	0.0313204	0.462749	0.0497084	0.747833	-1.64965	5.71354	EIF2B5;NCBP1;RPS6KB1;NCBP2;AGO2;EIF4EBP1;NCK2;EIF4G1
peripheral nervous system axon ensheathment (GO:0032292)	2018-02-09	0.0951517	0.64955	0.128219	0.859623	-2.42709	5.7092	SKI;SIRT2
regulation of cell cycle process (GO:0010564)	1991-11-01	0.0181111	0.349665	0.0317561	0.624603	-1.41619	5.68069	CUL9;BECN1;PRMT5;NUMA1;SPAG5;RCC1;E4F1;PRPF40A;KIF20A;FOXM1;GIT1
positive regulation of coenzyme metabolic process (GO:0051197)	2018-03-16	0.0646591	0.577292	0.0918546	0.828271	-2.06888	5.6659	PRKAA1;INSR;HIF1A
vesicle-mediated transport (GO:0016192)	35/411	0.0191371	0.360625	0.0370329	0.677573	-1.43212	5.66565	DENND1C;NAPA;BECN1;DENND1B;DCTN1;MGRN1;STX16;GOSR1;GCC2;AGAP3;LRP8;SNX1;ZFYVE27;CPNE1;ANKFY1;VPS54;ERC1;STX2;ATP9B;EPS15;GIT1;PRKCI;NCOA3;SCRIB;HOOK3;DNM3;EHD1;PIKFYVE;RABEP1;KIF20A;TBC1D23;SFT2D2;SFT2D1;RHOQ;MON1B
regulation of cellular protein metabolic process (GO:0032268)	1951-07-01	0.0293661	0.457621	0.0470775	0.744487	-1.60478	5.66154	CYFIP2;PM20D2;TCOF1;METAP1;NFKB1;EIF2A;EIF4G1
glutamine family amino acid metabolic process (GO:0009064)	2018-04-24	0.0500014	0.577292	0.0736336	0.828271	-1.8879	5.65558	ALDH5A1;FPGS;ALDH18A1;GGT1
apoptotic process (GO:0006915)	21/232	0.0343257	0.477268	0.0569038	0.781992	-1.67136	5.6356	CYFIP2;CDK11A;DMPK;BAD;GADD45A;PDE1B;MTOR;RTN4;BBC3;TRAIP;DUSP22;ING4;BCL2L11;CASP8;IRF3;BCL2;MAP3K10;VDAC1;FADD;IKBKG;MCM2
protein localization to organelle (GO:0033365)	1998-11-01	0.0296398	0.457621	0.0479368	0.747833	-1.59349	5.60692	EHD1;PIKFYVE;TIA1;SSB;TOR1A;MDM2;XPA;ABCA7;GCC2;MARCH5;OPTN
toll-like receptor 3 signaling pathway (GO:0034138)	2018-02-10	0.114435	0.688578	0.14826	0.867555	-2.58529	5.60426	CASP8;FADD
COPII vesicle coating (GO:0048208)	1964-09-01	0.0124643	0.292726	0.0232495	0.567179	-1.27633	5.59655	NAPA;PPP6C;TRAPPC6A;PEF1;PPP6R1;CUL3;GORASP1;PPP6R3;SEC31A
positive regulation of protein localization to Cajal body (GO:1904871)	2018-02-09	0.0951517	0.64955	0.128219	0.859623	-2.37308	5.58216	CCT5;CCT4
cytoskeleton-dependent cytokinesis (GO:0061640)	1971-10-01	0.00858844	0.244635	0.0171257	0.493634	-1.17319	5.58125	SEPT6;BIN3;SON;INCENP;IST1;ARL3;KIF20A;RHOC;MYH10;SPTBN1
regulation of cholesterol biosynthetic process (GO:0045540)	1941-06-01	0.0320387	0.46496	0.0506418	0.747833	-1.62087	5.57709	PRKAA1;MVK;HMGCS1;SCAP;HMGCR;ACACA
regulation of transcription, DNA-templated (GO:0006355)	113/1599	0.0248646	0.416808	0.0590533	0.794191	-1.50553	5.56191	ZBTB21;EHMT1;JMJD1C;IKZF1;UXT;GPBP1;MYB;SCMH1;KAT7;MAP3K5;MEN1;DDX17;C11ORF84;ZNF282;ZBTB38;MED8;RUNX2;RUNX1;ILF3;BRMS1;DMTF1;PSPC1;TBL1XR1;RFX5;PHIP;ANKRA2;ATF6;ZNF398;ZNF552;BLM;CTBP1;SP140;SUPT4H1;BCL10;HIF1A;HMBOX1;ZNF706;NUP85;ZBED5;ZBTB7A;BRPF1;NEK4;INSR;TRIP4;CDC6;FOXN3;SMAD5;NFKB1;SP2;HNRNPD;MDM2;MAP3K10;MMS19;TCF3;EZH2;PHF19;RNF187;CREBZF;KDM5A;RNF10;CALCOCO1;GTF2H2C;LDB1;CHD8;ZNF490;HP1…
cellular response to misfolded protein (GO:0071218)	2018-04-22	0.0377543	0.501319	0.0587592	0.793628	-1.69495	5.55378	TOR1A;CUL3;POMT1;UGGT1
marginal zone B cell differentiation (GO:0002315)	2018-02-08	0.0769369	0.610896	0.108893	0.845331	-2.16373	5.54946	DOCK10;MFNG
Golgi to plasma membrane protein transport (GO:0043001)	2018-04-25	0.0568476	0.577292	0.0817181	0.828271	-1.92703	5.52553	MACF1;GOLPH3;OPTN;SPTBN1
negative regulation of retinoic acid receptor signaling pathway (GO:0048387)	2018-02-08	0.0769369	0.610896	0.108893	0.845331	-2.1483	5.50991	CNOT1;EZH2
positive regulation of protein modification by small protein conjugation or removal (GO:1903322)	1966-09-01	0.0150932	0.31878	0.027206	0.588423	-1.31288	5.50557	WDR48;TNIP1;CUL3;UBQLN1;XIAP;BCL10;HSPBP1;MALT1;GNL3
regulation of cellular protein localization (GO:1903827)	2018-04-26	0.064169	0.577292	0.0902197	0.828271	-2.00173	5.49723	TOR1A;CEP72;KCNAB2;RAB11FIP5
regulation of toll-like receptor 2 signaling pathway (GO:0034135)	2018-02-09	0.0951517	0.64955	0.128219	0.859623	-2.33328	5.48853	LYN;TNFAIP3
Golgi to lysosome transport (GO:0090160)	2018-02-09	0.0951517	0.64955	0.128219	0.859623	-2.32796	5.47601	AP1G1;ANKFY1
histone H4 deacetylation (GO:0070933)	2018-02-09	0.0951517	0.64955	0.128219	0.859623	-2.32371	5.46601	HDAC9;SIRT2
positive regulation of autophagy (GO:0010508)	1968-08-01	0.0463462	0.558819	0.0689631	0.828271	-1.77401	5.44907	PRKAA1;ROCK1;BAD;SESN1;TRIM13;IKBKG;TRIM21;OPTN
mitotic sister chromatid cohesion (GO:0007064)	2018-03-16	0.0646591	0.577292	0.0918546	0.828271	-1.98941	5.44825	BOD1;PDS5B;SMC1A
receptor catabolic process (GO:0032801)	2018-04-25	0.0568476	0.577292	0.0817181	0.828271	-1.88213	5.39679	BECN1;SNX25;AP2B1;AP2A2
energy coupled proton transport, down electrochemical gradient (GO:0015985)	2018-03-14	0.0458472	0.554927	0.0700773	0.828271	-1.7462	5.38256	ATP6V0A2;TCIRG1;ATP5G1
regulation of receptor recycling (GO:0001919)	2018-03-18	0.0864242	0.64955	0.116038	0.859623	-2.19393	5.37181	AP1AR;SCRIB;OPTN
negative regulation of nucleic acid-templated transcription (GO:1903507)	39/445	0.00904418	0.24718	0.020064	0.549055	-1.14007	5.36474	CREBZF;HDAC5;LDB1;CTBP1;CHD8;ZBTB21;EHMT1;IKZF1;FOXM1;HDAC9;ING4;HMBOX1;IFI16;ZNF706;MYB;SCMH1;LRRFIP1;ZBTB7A;MEN1;C11ORF84;EED;ZNF282;ZBTB38;MBD2;FOXN3;RUNX2;SIRT2;GATAD2A;PER1;ILF3;BRMS1;PSPC1;ZNF639;DEPDC1;MDM2;MAP3K10;EZH2;LIMS1;ZNF552
protein homooligomerization (GO:0051260)	19/191	0.0182246	0.349712	0.0330344	0.645709	-1.33922	5.36357	BLM;TOR2A;TOR1A;SHMT1;ATPIF1;ACOT13;ITPR3;BCL10;MCOLN1;MFF;ACACA;CRYZ;DISP1;GLS;THG1L;EHD1;SKI;ALDH5A1;ANXA6
positive regulation of nucleic acid-templated transcription (GO:1903508)	40/503	0.0344264	0.477268	0.0619169	0.815282	-1.58207	5.32988	KDM5A;RNF10;BLM;CALCOCO1;SP100;CHD8;BCL10;FOXM1;HIF1A;ARNTL2;IKBKB;MED13;NUP85;MYB;MAP3K5;ARHGEF11;DDX17;SS18;BRPF1;NEK4;NCOA6;NCOA3;USP22;TRIP4;FOXN3;SMAD5;NFKB1;RUNX2;RUNX1;PPM1A;ILF3;MED24;TBL1XR1;HNRNPD;MMS19;PHIP;TCF3;PHF19;RNF187;ZNF398
negative regulation of alcohol biosynthetic process (GO:1902931)	2018-02-10	0.114435	0.688578	0.14826	0.867555	-2.44952	5.30994	SCAP;NFKB1
regulation of phosphate metabolic process (GO:0019220)	2018-03-15	0.054866	0.577292	0.0806456	0.828271	-1.81995	5.28307	IKBKB;SMG7;SIRT2
tRNA wobble base modification (GO:0002097)	2018-02-11	0.134597	0.695135	0.168872	0.867555	-2.60933	5.23293	NAT10;MTO1
strand displacement (GO:0000732)	2018-04-27	0.0719576	0.610896	0.0991257	0.845331	-1.98318	5.21908	BLM;EXO1;XRCC2;RBBP8
regulation of cell aging (GO:0090342)	2018-03-14	0.0458472	0.554927	0.0700773	0.828271	-1.69306	5.21877	NEK4;FOXM1;MARCH5
protein maturation by iron-sulfur cluster transfer (GO:0097428)	2018-02-08	0.0769369	0.610896	0.108893	0.845331	-2.03364	5.21581	NFU1;MMS19
regulation of cell-substrate junction assembly (GO:0090109)	2018-03-16	0.0646591	0.577292	0.0918546	0.828271	-1.90419	5.21488	MACF1;LDB1;ROCK1
miRNA metabolic process (GO:0010586)	2018-03-17	0.0751913	0.610896	0.103666	0.845331	-2.01313	5.20943	DDX17;ZCCHC11;AGO2
protein insertion into mitochondrial membrane (GO:0051204)	2018-02-09	0.0951517	0.64955	0.128219	0.859623	-2.20222	5.18024	BCL2L11;BAD
DNA-templated transcriptional preinitiation complex assembly (GO:0070897)	2018-03-14	0.0458472	0.554927	0.0700773	0.828271	-1.67946	5.17684	GTF2A2;TAF6;BDP1
positive regulation of glycolytic process (GO:0045821)	2018-03-16	0.0646591	0.577292	0.0918546	0.828271	-1.88858	5.17211	PRKAA1;INSR;HIF1A
regulation of phosphoprotein phosphatase activity (GO:0043666)	1936-05-01	0.0587334	0.577292	0.0836002	0.828271	-1.82109	5.16232	PPP1R12A;BOD1;PPP6R1;PPP6R3;MTOR
negative regulation of cellular metabolic process (GO:0031324)	1935-05-01	0.0530457	0.577292	0.0768484	0.828271	-1.75401	5.15083	BTN2A2;AP1AR;NFKB1;OPTN;SIRT2
positive regulation of macrophage differentiation (GO:0045651)	2018-02-09	0.0951517	0.64955	0.128219	0.859623	-2.18859	5.14818	CASP8;FADD
DNA synthesis involved in DNA repair (GO:0000731)	1966-09-01	0.0150932	0.31878	0.027206	0.588423	-1.22006	5.11634	BLM;RFC3;PAPD7;EXO1;XRCC2;RBBP8;WRNIP1;POLE;PRIMPOL
positive regulation of release of cytochrome c from mitochondria (GO:0090200)	2018-04-27	0.0719576	0.610896	0.0991257	0.845331	-1.94067	5.10722	BCL2L11;BAD;MFF;BBC3
telomeric D-loop disassembly (GO:0061820)	2018-02-09	0.0951517	0.64955	0.128219	0.859623	-2.16796	5.09965	BLM;TERF2
regulation of cholesterol metabolic process (GO:0090181)	1942-06-01	0.0355792	0.486817	0.0551942	0.768567	-1.52676	5.09325	MVK;HMGCS1;SCAP;HMGCR;LDLRAP1;ACACA
positive regulation of establishment of protein localization to telomere (GO:1904851)	2018-02-10	0.114435	0.688578	0.14826	0.867555	-2.3488	5.09162	CCT5;CCT4
cellular response to epinephrine stimulus (GO:0071872)	2018-02-09	0.0951517	0.64955	0.128219	0.859623	-2.16071	5.0826	ATP2B4;SIRT2
response to increased oxygen levels (GO:0036296)	2018-02-08	0.0769369	0.610896	0.108893	0.845331	-1.97579	5.06744	CCDC115;ATP6V0A2
macroautophagy (GO:0016236)	13/111	0.0138231	0.302092	0.0255235	0.588423	-1.17929	5.04902	BECN1;PRKAA1;TCIRG1;DYNLL2;RB1CC1;NBR1;UBQLN1;EPG5;MFN2;VDAC1;TECPR1;UBXN6;VPS28
spliceosomal snRNP assembly (GO:0000387)	1938-06-01	0.0228197	0.399896	0.0384035	0.686381	-1.33403	5.0428	PRMT5;PRMT7;GEMIN6;SMN1;SRSF10;AAR2
protein palmitoylation (GO:0018345)	2018-05-31	0.0336303	0.472476	0.05294	0.750461	-1.48376	5.03342	ABHD17B;ABHD17A;ZDHHC6;ZDHHC8;ZDHHC3
mature B cell differentiation involved in immune response (GO:0002313)	2018-02-10	0.114435	0.688578	0.14826	0.867555	-2.31491	5.01815	DOCK10;MFNG
beta-catenin-TCF complex assembly (GO:1904837)	2018-05-31	0.0336303	0.472476	0.05294	0.750461	-1.47698	5.01039	BCL9;TLE3;RBBP5;TRRAP;MEN1
regulation of bicellular tight junction assembly (GO:2000810)	2018-03-17	0.0751913	0.610896	0.103666	0.845331	-1.93095	4.99676	IKBKB;ROCK1;RUNX1
nucleotide-excision repair, DNA incision, 5'-to lesion (GO:0006296)	1938-05-01	0.0711089	0.610896	0.0980048	0.845331	-1.88962	4.9953	CUL4A;RFC3;PAPD7;XPA;CHD1L
nuclear envelope disassembly (GO:0051081)	1947-06-01	0.0569758	0.577292	0.0815444	0.828271	-1.74116	4.98864	POM121;DCTN1;NUP85;AKAP8L;NUP98;EMD
hexose metabolic process (GO:0019318)	1946-06-01	0.0521946	0.577292	0.075797	0.828271	-1.68937	4.98832	ALDH5A1;GALT;MAN2A2;FUCA1;CHST15;MAN2C1
proteasome-mediated ubiquitin-dependent protein catabolic process (GO:0043161)	27/292	0.0142384	0.306905	0.0278645	0.588423	-1.17266	4.98595	ANAPC16;CUL3;SEL1L;UBE2D3;UBR3;UBR2;AGAP3;PCNP;RNF115;ZNRF2;BTBD2;PCBP2;UBQLN1;SKP2;FBXO9;UBE4A;SIRT2;CUL4A;RNF103;NEMF;PSMA1;KCTD10;TBL1XR1;MDM2;TRIM13;MAD2L1;RNF187
regulation of alcohol biosynthetic process (GO:1902930)	1935-05-01	0.0530457	0.577292	0.0768484	0.828271	-1.69488	4.97718	MVK;HMGCS1;SCAP;HMGCR;ACACA
RNA splicing, via transesterification reactions with bulged adenosine as nucleophile (GO:0000377)	23/237	0.0133463	0.295781	0.0259015	0.588423	-1.15143	4.97015	ISY1;CPSF7;NCBP1;FUS;NCBP2;CPSF2;SRSF1;PRPF40B;CWC25;PRPF40A;USP39;DHX40;HNRNPUL1;HNRNPH1;PSPC1;PCBP2;HNRNPD;GEMIN6;SRSF4;SRSF5;PPIL3;SRSF10;SUGP1
COPII-coated vesicle budding (GO:0090114)	1969-09-01	0.0197704	0.365986	0.0339946	0.646002	-1.26066	4.94628	NAPA;PPP6C;TRAPPC6A;PEF1;PPP6R1;CUL3;GORASP1;PPP6R3;SEC31A
Golgi vesicle budding (GO:0048194)	2018-02-10	0.114435	0.688578	0.14826	0.867555	-2.28107	4.94479	GOLPH3;SEC31A
establishment of protein localization to organelle (GO:0072594)	1963-07-01	0.0770657	0.610896	0.105453	0.845331	-1.92905	4.94435	RPAIN;IPO8;MCM3AP;POM121;NUP85;SCRIB;NUP98
microtubule anchoring at centrosome (GO:0034454)	2018-02-10	0.114435	0.688578	0.14826	0.867555	-2.2731	4.92751	DCTN1;HOOK3
positive regulation of mitochondrial translation (GO:0070131)	2018-02-10	0.114435	0.688578	0.14826	0.867555	-2.27137	4.92376	FASTKD3;UQCC1
glycoprotein catabolic process (GO:0006516)	2018-02-11	0.134597	0.695135	0.168872	0.867555	-2.45258	4.91857	MGEA5;NGLY1
regulation of transposition (GO:0010528)	2018-03-18	0.0864242	0.64955	0.116038	0.859623	-1.99691	4.88941	APOBEC3F;UBR2;APOBEC3B
Schwann cell development (GO:0014044)	2018-02-09	0.0951517	0.64955	0.128219	0.859623	-2.07314	4.87662	SKI;SIRT2
positive regulation of nitric-oxide synthase activity (GO:0051000)	2018-03-17	0.0751913	0.610896	0.103666	0.845331	-1.88216	4.8705	NUS1;HIF1A;TERF2
negative regulation of protein localization to membrane (GO:1905476)	2018-04-25	0.0568476	0.577292	0.0817181	0.828271	-1.68905	4.84315	NUMB;PPFIA1;ITGB1BP1;RHOQ
base conversion or substitution editing (GO:0016553)	2018-03-16	0.0646591	0.577292	0.0918546	0.828271	-1.76281	4.82767	APOBEC3F;ADAR;APOBEC3B
negative regulation of cell cycle process (GO:0010948)	1982-10-01	0.0223105	0.399896	0.0376669	0.681251	-1.26826	4.82281	UXT;EED;MDM2;RBBP8;EHMT1;CDC7;SMC1A;E2F6;PHC3;EZH2
intrinsic apoptotic signaling pathway (GO:0097193)	11/102	0.0381971	0.502956	0.059334	0.79457	-1.47651	4.82079	CUL4A;BCL2L11;IFI16;BAD;CUL3;BCL2;TP53BP2;ZNF622;BBC3;MAP3K5;PDK1
amino sugar metabolic process (GO:0006040)	2018-02-11	0.134597	0.695135	0.168872	0.867555	-2.40082	4.81478	ST6GAL1;ST3GAL1
response to epinephrine (GO:0071871)	2018-02-09	0.0951517	0.64955	0.128219	0.859623	-2.04288	4.80544	ATP2B4;SIRT2
isoprenoid metabolic process (GO:0006720)	2018-02-09	0.0951517	0.64955	0.128219	0.859623	-2.0379	4.79372	MVK;HMGCR
regulation of attachment of spindle microtubules to kinetochore (GO:0051988)	2018-02-11	0.134597	0.695135	0.168872	0.867555	-2.38861	4.79029	SPAG5;SIRT2
negative regulation of amyloid-beta formation (GO:1902430)	2018-02-10	0.114435	0.688578	0.14826	0.867555	-2.20625	4.78259	ROCK1;ABCA7
mitotic cytokinesis (GO:0000281)	1960-08-01	0.0241229	0.408144	0.0400314	0.686381	-1.2835	4.78053	SEPT6;SON;INCENP;ARL3;KIF20A;RHOC;MYH10;SPTBN1
positive regulation of catalytic activity (GO:0043085)	1934-05-01	0.0476928	0.56852	0.0704034	0.828271	-1.56949	4.77592	APH1A;PSEN2;MAPK14;FXN;PHACTR4
positive regulation of leukocyte mediated cytotoxicity (GO:0001912)	2018-04-26	0.064169	0.577292	0.0902197	0.828271	-1.73821	4.77352	FAM49B;CADM1;AP1G1;FADD
guanosine-containing compound metabolic process (GO:1901068)	2018-03-17	0.0751913	0.610896	0.103666	0.845331	-1.84318	4.76962	DGUOK;GTPBP1;RHOQ
heme biosynthetic process (GO:0006783)	2018-03-17	0.0751913	0.610896	0.103666	0.845331	-1.83736	4.75458	FECH;ATPIF1;FXN
retrograde transport, endosome to Golgi (GO:0042147)	1983-10-01	0.0240732	0.408144	0.0401316	0.686381	-1.27504	4.75164	PIKFYVE;SNX1;DCTN1;STX16;GOSR1;ANKFY1;VPS54;GCC2;ERC1;TBC1D23
cytoplasmic pattern recognition receptor signaling pathway (GO:0002753)	2018-04-25	0.0568476	0.577292	0.0817181	0.828271	-1.65492	4.74529	IKBKB;CASP8;TNFAIP3;IKBKG
protein N-linked glycosylation (GO:0006487)	1974-09-01	0.0297571	0.457621	0.0477508	0.747833	-1.34762	4.73645	DPM1;ST6GAL1;ST3GAL5;MOGS;MAGT1;ST3GAL1;ST6GALNAC4;UGGT1;ST6GALNAC6
nucleoside metabolic process (GO:0009116)	2018-02-11	0.134597	0.695135	0.168872	0.867555	-2.36128	4.73547	NT5C3A;MACROD1
endosomal vesicle fusion (GO:0034058)	2018-02-11	0.134597	0.695135	0.168872	0.867555	-2.35993	4.73277	SAMD9L;ANKFY1
peptidyl-arginine methylation (GO:0018216)	2018-02-10	0.114435	0.688578	0.14826	0.867555	-2.18076	4.72734	PRMT5;PRMT7
positive regulation of mRNA processing (GO:0050685)	2018-03-17	0.0751913	0.610896	0.103666	0.845331	-1.82149	4.7135	NCBP1;NCBP2;NUP98
smoothened signaling pathway (GO:0007224)	2018-05-31	0.0336303	0.472476	0.05294	0.750461	-1.38762	4.70728	STIL;TCTN3;MAP3K10;B9D1;DISP1
regulation of histone H4 acetylation (GO:0090239)	2018-02-09	0.0951517	0.64955	0.128219	0.859623	-1.99422	4.69098	CTBP1;KAT7
positive regulation of protein homooligomerization (GO:0032464)	2018-02-10	0.114435	0.688578	0.14826	0.867555	-2.15611	4.67391	BCL2L11;RHOC
cofactor biosynthetic process (GO:0051188)	1932-05-01	0.0379876	0.502298	0.0584471	0.793628	-1.42547	4.66199	HSPA9;NFU1;PANK2;MMS19;NUBP1
regulation of small GTPase mediated signal transduction (GO:0051056)	15/141	0.0195485	0.364018	0.0343929	0.646002	-1.17933	4.64049	ARHGEF11;ARHGAP11B;FAM13B;NCOA3;ARHGAP19;FOXM1;RHOC;ARHGAP4;NET1;AKAP13;ARHGEF9;RHOT2;RHOT1;ARHGEF1;RHOQ
negative regulation of viral life cycle (GO:1903901)	1962-08-01	0.0287763	0.455071	0.0463296	0.73636	-1.30477	4.62959	BST2;SRPK2;ILF3;APOBEC3F;IFI16;TNIP1;TRIM13;TRIM21
mitotic chromosome condensation (GO:0007076)	2018-03-16	0.0646591	0.577292	0.0918546	0.828271	-1.68577	4.61669	PAPD7;AKAP8L;NCAPH
response to hydrogen peroxide (GO:0042542)	1944-06-01	0.0433896	0.551496	0.0650167	0.828271	-1.47143	4.61665	NET1;SETX;ZNF580;TNFAIP3;FXN;MAP3K5
DNA double-strand break processing (GO:0000729)	2018-03-20	0.110824	0.688578	0.1423	0.867555	-2.09831	4.61589	BLM;RNF138;RBBP8
nuclear migration (GO:0007097)	2018-02-10	0.114435	0.688578	0.14826	0.867555	-2.12389	4.60406	SUN2;HOOK3
peptidyl-amino acid modification (GO:0018193)	2018-02-10	0.114435	0.688578	0.14826	0.867555	-2.11733	4.58985	MDM2;METAP1
embryo development ending in birth or egg hatching (GO:0009792)	2018-03-18	0.0864242	0.64955	0.116038	0.859623	-1.87054	4.57999	CELF1;USP22;UBR3
cellular amino acid catabolic process (GO:0009063)	2018-04-24	0.0500014	0.577292	0.0736336	0.828271	-1.52752	4.57599	BCKDHA;ALDH5A1;PPM1K;DLD
nucleotide-binding domain, leucine rich repeat containing receptor signaling pathway (GO:0035872)	2018-04-26	0.064169	0.577292	0.0902197	0.828271	-1.66332	4.56787	IKBKB;CASP8;TNFAIP3;IKBKG
microtubule cytoskeleton organization involved in mitosis (GO:1902850)	1945-06-01	0.0476665	0.56852	0.0702874	0.828271	-1.50028	4.56613	CENPE;SUN2;STIL;TBCE;RCC1;PCNT
protein methylation (GO:0006479)	1947-06-01	0.0569758	0.577292	0.0815444	0.828271	-1.58724	4.54765	KIN;PRMT5;PRMT7;EHMT1;RPS2;EZH2
ectoderm development (GO:0007398)	2018-02-11	0.134597	0.695135	0.168872	0.867555	-2.2653	4.54299	STX2;EDA2R
tRNA metabolic process (GO:0006399)	2018-03-19	0.0983163	0.655511	0.12893	0.859623	-1.95583	4.53668	SSB;RPP30;THG1L
ERAD pathway (GO:0036503)	1978-10-01	0.0161862	0.330767	0.0288546	0.597403	-1.09879	4.53098	USP13;RNF103;TOR1A;POMT1;SEL1L;TRIM13;UBQLN1;UBE4A;UGGT1;UBXN6
nuclear pore complex assembly (GO:0051292)	2018-02-11	0.134597	0.695135	0.168872	0.867555	-2.25903	4.53042	NUP98;RTN4
ncRNA processing (GO:0034470)	20/228	0.0501244	0.577292	0.0780308	0.828271	-1.50965	4.51876	ZCCHC11;RPL3;SSB;NCBP1;RPL21;RPP30;DIS3L;ADAR;DIEXF;THG1L;WDR55;RPS15A;AGO2;INTS4;RRP36;INTS7;RIOK1;RPS2;INTS9;EXOSC1
vacuolar proton-transporting V-type ATPase complex assembly (GO:0070072)	2018-02-10	0.114435	0.688578	0.14826	0.867555	-2.07657	4.50148	ATP6V0A2;TCIRG1
protein modification by small protein conjugation (GO:0032446)	35/399	0.0127253	0.294278	0.0262761	0.588423	-1.03141	4.50123	CUL9;KLHL18;POM121;ANAPC16;CUL3;UBE2D3;UBR3;XIAP;UBR2;BCL10;HIF1A;PCNP;NUP85;RNF138;ARIH1;TRIM21;FBXO9;UBE2H;USP9X;HUWE1;KLHL2;NOSIP;UBE2G1;UCHL3;CUL4A;RNF103;KLHL5;INCENP;KCTD10;KLHL7;RFWD3;MDM2;UBA1;NUP98;RNF220
regulation of DNA metabolic process (GO:0051052)	1947-06-01	0.0569758	0.577292	0.0815444	0.828271	-1.57103	4.50121	SMG1;PARG;ZBTB38;HNRNPD;TERF2;KPNA1
low-density lipoprotein particle receptor catabolic process (GO:0032802)	2018-02-11	0.134597	0.695135	0.168872	0.867555	-2.24403	4.50034	AP2B1;AP2A2
t-circle formation (GO:0090656)	2018-02-12	0.155467	0.711126	0.189922	0.873808	-2.41063	4.48695	BLM;EXO1
regulation of nitric-oxide synthase activity (GO:0050999)	1937-05-01	0.064755	0.577292	0.0906541	0.828271	-1.63847	4.48473	NUS1;ATP2B4;NOSIP;HIF1A;TERF2
regulation of chromosome organization (GO:0033044)	2018-04-25	0.0568476	0.577292	0.0817181	0.828271	-1.56278	4.4811	SETD5;SMG1;HNRNPD;TERF2
secondary alcohol biosynthetic process (GO:1902653)	1937-05-01	0.064755	0.577292	0.0906541	0.828271	-1.62921	4.45938	G6PD;MVK;HMGCS1;HMGCR;LBR
tRNA wobble uridine modification (GO:0002098)	2018-02-10	0.114435	0.688578	0.14826	0.867555	-2.05125	4.44659	TRMU;MTO1
IRES-dependent viral translational initiation (GO:0075522)	2018-02-11	0.134597	0.695135	0.168872	0.867555	-2.21634	4.4448	SSB;PCBP2
cholesterol biosynthetic process (GO:0006695)	1936-05-01	0.0587334	0.577292	0.0836002	0.828271	-1.5654	4.4375	G6PD;MVK;HMGCS1;HMGCR;LBR
modulation by virus of host morphology or physiology (GO:0019048)	2018-03-19	0.0983163	0.655511	0.12893	0.859623	-1.91186	4.43468	INSR;KPNA3;KPNA1
cellular amide metabolic process (GO:0043603)	1963-08-01	0.0313204	0.462749	0.0497084	0.747833	-1.27887	4.42933	PLA2G15;NLN;PANK2;CERK;SMPD1;FPGS;CMAHP;ACACA
protein deacylation (GO:0035601)	2018-03-17	0.0751913	0.610896	0.103666	0.845331	-1.70851	4.42115	HDAC5;SIRT2;SIRT3
regulation of cytoplasmic translational elongation (GO:1900247)	2018-02-11	0.134597	0.695135	0.168872	0.867555	-2.19637	4.40476	DPH1;DPH7
negative regulation of transcription from RNA polymerase II promoter (GO:0000122)	47/566	0.0116601	0.292726	0.0256601	0.588423	-0.988652	4.40106	HDAC5;SP100;LDB1;CTBP1;TCF25;CHD8;UBE2D3;SUPT4H1;PRDM1;FOXM1;HDAC9;LRP8;UXT;HMBOX1;IFI16;SIN3B;MYB;SAP130;WWC3;E4F1;LRRFIP1;E2F6;MEN1;CBX7;CBX6;KDM2B;EED;USP9X;MBD2;GATAD2B;NFKB1;SIRT2;GATAD2A;DUSP22;NCOR2;SKI;PER1;PPM1A;BRMS1;NCOR1;SP2;CNOT1;TBL1XR1;IRF2;MDM2;TCF3;EZH2
camera-type eye morphogenesis (GO:0048593)	2018-02-12	0.155467	0.711126	0.189922	0.873808	-2.35422	4.38196	SKI;KDM2B
fatty-acyl-CoA metabolic process (GO:0035337)	2018-03-20	0.110824	0.688578	0.1423	0.867555	-1.98944	4.37641	SLC25A1;HSD17B4;ACACA
intracellular transport of virus (GO:0075733)	1955-07-01	0.0421032	0.545262	0.0634688	0.82196	-1.37732	4.36286	POM121;XPO1;NUP85;NUP98;KPNA3;VPS28;KPNA1
protein deneddylation (GO:0000338)	2018-02-11	0.134597	0.695135	0.168872	0.867555	-2.17353	4.35895	COPS3;TOR1A
negative regulation of gene silencing by miRNA (GO:0060965)	2018-02-11	0.134597	0.695135	0.168872	0.867555	-2.1672	4.34625	NCOR2;NCOR1
protein localization to Golgi apparatus (GO:0034067)	2018-04-24	0.0500014	0.577292	0.0736336	0.828271	-1.44974	4.343	GOLPH3;VPS13C;GCC2;OPTN
mitotic nuclear division (GO:0140014)	1975-08-01	0.0742617	0.610896	0.102647	0.845331	-1.66715	4.33485	SPAG5;CEP57L1;TUBGCP2;TUBGCP6;XIAP;CEP192;TUBGCP4;SMC1A
negative regulation of cellular amide metabolic process (GO:0034249)	1976-09-01	0.0345937	0.477484	0.0541557	0.76084	-1.28701	4.3296	ILF3;ROCK1;CNOT1;SHMT1;CNOT3;ABCA7;CNOT10;IGF2BP2;GIGYF2
regulation of establishment of protein localization to telomere (GO:0070203)	2018-02-11	0.134597	0.695135	0.168872	0.867555	-2.15596	4.32372	CCT5;CCT4
stress-activated MAPK cascade (GO:0051403)	1963-08-01	0.0313204	0.462749	0.0497084	0.747833	-1.2456	4.31413	IKBKB;MINK1;MAP3K10;CCM2;IKBKG;MAPK14;NFKB1;MAP3K5
microtubule polymerization (GO:0046785)	2018-04-28	0.0802034	0.618628	0.108422	0.845331	-1.70406	4.29968	TUBGCP2;CENPJ;TUBGCP6;TUBGCP4
positive regulation of execution phase of apoptosis (GO:1900119)	2018-02-11	0.134597	0.695135	0.168872	0.867555	-2.14056	4.29282	TP53BP2;SIRT2
transport of virus (GO:0046794)	1955-07-01	0.0421032	0.545262	0.0634688	0.82196	-1.35207	4.28287	POM121;XPO1;NUP85;NUP98;KPNA3;VPS28;KPNA1
ER to Golgi vesicle-mediated transport (GO:0006888)	17/181	0.039553	0.518639	0.0629182	0.82196	-1.32446	4.27815	NAPA;DYNC1I2;TICAM2;DCTN1;KDELR1;PEF1;CUL3;GOSR1;DDHD2;DYNLL2;TRAPPC6A;GORASP1;CAPZA2;TRAPPC12;SPTAN1;SPTBN1;SEC31A
negative regulation of gene expression, epigenetic (GO:0045814)	2018-04-26	0.064169	0.577292	0.0902197	0.828271	-1.5549	4.27013	CREBZF;EED;EZH2;PHF19
regulation of DNA damage checkpoint (GO:2000001)	2018-02-11	0.134597	0.695135	0.168872	0.867555	-2.12433	4.26028	RFWD3;WDR76
glycerophospholipid biosynthetic process (GO:0046474)	15/165	0.0639604	0.577292	0.0936504	0.833377	-1.54797	4.25614	MTMR12;SLC44A1;PLEKHA2;SACM1L;DDHD2;LPCAT1;INPP4A;PIKFYVE;IMPA1;ACP6;CPNE1;PI4KA;PI4KB;PIP5K1C;CDS2
regulation of signal transduction by p53 class mediator (GO:1901796)	14/139	0.0354333	0.486817	0.0564879	0.779682	-1.26999	4.24189	PRMT5;BLM;PRKAA1;RFC3;BRPF1;EHMT1;MAPK14;EXO1;TTC5;MDM2;RBBP8;TP53BP2;TAF6;TAF2
positive regulation of protein localization to membrane (GO:1905477)	1996-11-01	0.0259195	0.427061	0.0428386	0.710077	-1.16121	4.24163	PRKCI;BCL2L11;CASP8;BAD;BCL2;TP53BP2;ITGB1BP1;MFF;DYNLL2;SPTBN1;BBC3
sphingomyelin metabolic process (GO:0006684)	2018-02-10	0.114435	0.688578	0.14826	0.867555	-1.95287	4.23334	SMPD4;SMPD1
ganglioside biosynthetic process (GO:0001574)	2018-02-11	0.134597	0.695135	0.168872	0.867555	-2.11008	4.2317	ST3GAL5;ST6GALNAC6
small RNA loading onto RISC (GO:0070922)	2018-02-10	0.114435	0.688578	0.14826	0.867555	-1.94939	4.22578	AGO2;ADAR
endocytic recycling (GO:0032456)	2018-04-28	0.0802034	0.618628	0.108422	0.845331	-1.67049	4.21497	DENND1C;EHD1;DENND1B;EPS15
regulation of cyclin-dependent protein kinase activity (GO:1904029)	1936-05-01	0.0587334	0.577292	0.0836002	0.828271	-1.48421	4.20737	BLM;GADD45A;CDC37;CDC6;CDKN3
histone H2A acetylation (GO:0043968)	2018-03-17	0.0751913	0.610896	0.103666	0.845331	-1.61871	4.18877	MORF4L1;TRRAP;MORF4L2
antigen processing and presentation of exogenous peptide antigen via MHC class II (GO:0019886)	1998-10-01	0.0635761	0.577292	0.0908449	0.828271	-1.51522	4.17523	CENPE;DYNC1I2;AP1G1;DCTN1;CAPZA2;AP1S2;AP2B1;AP2A2;DYNLL2;SEC31A
positive regulation of cell cycle process (GO:0090068)	12/108	0.0255357	0.42519	0.0424777	0.710077	-1.1383	4.17491	NUMA1;SPAG5;CUL3;INSR;WIZ;CDC7;PHIP;PKP4;CDC6;SIRT2;CDC25B;MAD2L1
cytidine to uridine editing (GO:0016554)	2018-02-12	0.155467	0.711126	0.189922	0.873808	-2.24267	4.17433	APOBEC3F;APOBEC3B
N-acetylneuraminate metabolic process (GO:0006054)	2018-02-11	0.134597	0.695135	0.168872	0.867555	-2.07843	4.16823	ST6GAL1;ST3GAL1
negative regulation of substrate adhesion-dependent cell spreading (GO:1900025)	2018-02-13	0.176891	0.742237	0.211294	0.879244	-2.40095	4.15897	AP1AR;ITGB1BP1
carnitine metabolic process (GO:0009437)	2018-02-12	0.155467	0.711126	0.189922	0.873808	-2.23052	4.15171	CPT1A;SHMT1
negative regulation of toll-like receptor 4 signaling pathway (GO:0034144)	2018-02-09	0.0951517	0.64955	0.128219	0.859623	-1.75983	4.13963	LYN;TNFAIP3
cellular response to oxygen levels (GO:0071453)	2018-02-10	0.114435	0.688578	0.14826	0.867555	-1.90682	4.1335	CCDC115;ATP6V0A2
tetrahydrofolate interconversion (GO:0035999)	2018-02-08	0.0769369	0.610896	0.108893	0.845331	-1.60408	4.11408	SHMT1;ATPIF1
nucleic acid metabolic process (GO:0090304)	1981-09-01	0.0489796	0.577292	0.0725247	0.828271	-1.35758	4.09493	NCBP1;WTAP;HNRNPH1;NCBP2;ERI3;PCBP2;HNRNPD;MMS19;POLG
negative regulation of cell junction assembly (GO:1901889)	2018-03-20	0.110824	0.688578	0.1423	0.867555	-1.85963	4.09084	IKBKB;ROCK1;ITGB1BP1
regulation of phosphorylation (GO:0042325)	13/120	0.0248999	0.416808	0.0417682	0.706691	-1.10569	4.0832	LYN;ANKLE2;POM121;LDB1;PRKRIP1;GLMN;BCL10;SIRT2;IKBKB;NUP85;PLXNB2;PHIP;NUP98
negative regulation of amyloid precursor protein catabolic process (GO:1902992)	2018-02-12	0.155467	0.711126	0.189922	0.873808	-2.18876	4.07399	ROCK1;ABCA7
transcription from RNA polymerase II promoter (GO:0006366)	40/486	0.0214143	0.387304	0.0415577	0.706691	-1.05915	4.07106	KDM5A;ZNF473;GTF2A2;SRSF1;SUPT4H1;TTF2;HIF1A;RPAP2;MED13;TAF1C;E2F2;GABPA;CHTOP;CPSF7;PBRM1;NCBP1;NCBP2;CPSF2;MED8;THOC3;THOC2;ELL2;MED26;NFKB1;RUNX2;THOC7;CDK8;MED24;NCOR1;IRF3;ZC3H11A;NABP2;INTS4;INTS7;SRSF4;TAF6;SRSF5;TRIP13;INTS9;TAF2
positive regulation of endoplasmic reticulum unfolded protein response (GO:1900103)	2018-02-13	0.176891	0.742237	0.211294	0.879244	-2.33927	4.05213	BCL2L11;ATF6
negative regulation of cellular senescence (GO:2000773)	2018-02-12	0.155467	0.711126	0.189922	0.873808	-2.17388	4.04628	RBL1;TERF2
negative regulation of transposition (GO:0010529)	2018-03-20	0.110824	0.688578	0.1423	0.867555	-1.83476	4.03613	APOBEC3F;UBR2;APOBEC3B
amide biosynthetic process (GO:0043604)	1945-06-01	0.0476665	0.56852	0.0702874	0.828271	-1.32597	4.03563	SMPD4;SPTLC1;SMPD1;ATPIF1;DEGS1;SPTSSA
negative regulation of RNA splicing (GO:0033119)	2018-03-19	0.0983163	0.655511	0.12893	0.859623	-1.73789	4.03114	SRSF4;TMBIM6;SRSF10
regulation of ER-associated ubiquitin-dependent protein catabolic process (GO:1903069)	2018-02-10	0.114435	0.688578	0.14826	0.867555	-1.85371	4.01837	USP14;UBQLN1
negative regulation of phosphoprotein phosphatase activity (GO:0032515)	2018-03-18	0.0864242	0.64955	0.116038	0.859623	-1.63979	4.01501	IKBKB;ROCK1;BOD1
fatty acid transmembrane transport (GO:1902001)	2018-02-12	0.155467	0.711126	0.189922	0.873808	-2.15631	4.01358	CPT1A;ACACA
antigen processing and presentation of exogenous peptide antigen (GO:0002478)	1998-10-01	0.0635761	0.577292	0.0908449	0.828271	-1.45593	4.01183	CENPE;DYNC1I2;AP1G1;DCTN1;CAPZA2;AP1S2;AP2B1;AP2A2;DYNLL2;SEC31A
ciliary basal body-plasma membrane docking (GO:0097711)	1997-11-01	0.0277348	0.440815	0.0453387	0.729486	-1.11891	4.01137	IQCB1;DYNC1I2;DCTN1;TCTN3;CENPJ;TCTN1;SCLT1;CEP72;B9D1;CEP192;PCNT
DNA damage response, signal transduction by p53 class mediator resulting in cell cycle arrest (GO:0006977)	1963-08-01	0.0313204	0.462749	0.0497084	0.747833	-1.15471	3.99932	CNOT6L;CNOT1;GADD45A;CENPJ;CNOT3;MDM2;ARID3A;CNOT10
stress granule assembly (GO:0034063)	2018-02-12	0.155467	0.711126	0.189922	0.873808	-2.13483	3.97361	ATXN2L;OGFOD1
regulation of actin filament-based process (GO:0032970)	1963-08-01	0.0313204	0.462749	0.0497084	0.747833	-1.14674	3.97171	BST2;CNN2;ROCK1;TAOK1;MLST8;RHOC;MTOR;RHOQ
regulation of erythrocyte differentiation (GO:0045646)	1933-05-01	0.042674	0.55039	0.0642688	0.828271	-1.25256	3.95079	HSPA9;LYN;LDB1;MAPK14;HIF1A
positive regulation of ion transmembrane transport (GO:0034767)	2018-02-10	0.114435	0.688578	0.14826	0.867555	-1.80801	3.91931	WNK1;STK39
protein targeting to vacuole (GO:0006623)	2018-04-28	0.0802034	0.618628	0.108422	0.845331	-1.55236	3.9169	SCARB2;TMEM50A;VPS13C;GCC2
protein targeting (GO:0006605)	13/134	0.0534178	0.577292	0.0795589	0.828271	-1.32958	3.89515	PRKCI;TMEM50A;VPS13C;ZDHHC6;PEX1;MFF;ZDHHC3;SPCS2;CDC37;ATG4C;MFN2;ATG4A;OPTN
regulation of amyloid-beta clearance (GO:1900221)	2018-02-11	0.134597	0.695135	0.168872	0.867555	-1.93819	3.88698	ROCK1;ABCA7
toll-like receptor signaling pathway (GO:0002224)	1987-10-01	0.0321312	0.46496	0.0510912	0.747833	-1.1294	3.88279	IKBKB;CASP8;TICAM2;MAPKAPK3;TNIP1;UBE2D3;BCL10;FADD;IKBKG;IRAK4
mitotic G2 DNA damage checkpoint (GO:0007095)	2018-03-18	0.0864242	0.64955	0.116038	0.859623	-1.58283	3.87554	BLM;TAOK1;FOXN3
histone H3 acetylation (GO:0043966)	1944-06-01	0.0433896	0.551496	0.0650167	0.828271	-1.23231	3.86642	ING4;PER1;BRD1;BRPF1;LDB1;KAT7
membrane protein ectodomain proteolysis (GO:0006509)	2018-03-19	0.0983163	0.655511	0.12893	0.859623	-1.66642	3.86538	APH1A;ERAP1;PSEN2
positive regulation of cellular protein metabolic process (GO:0032270)	1992-10-01	0.0446489	0.554927	0.0673729	0.828271	-1.24295	3.86425	CYFIP2;CASP8;RPS6KB1;BAD;IST1;HNRNPD;FADD;EIF3C;MTOR;EIF4G1
nucleotide-binding oligomerization domain containing signaling pathway (GO:0070423)	2018-04-29	0.0888944	0.64955	0.118093	0.859623	-1.59549	3.86158	IKBKB;CASP8;TNFAIP3;IKBKG
[truncated: 2,695 more rows]

## Sheet: 2.3 SRSF1WT_15cfz_vs_DMSO
Term	Overlap	P-value	Adjusted P-value	Old P-value	Old Adjusted P-value	Z-score	Combined Score	Genes
[truncated: 3,597 more rows]

[truncated: 12 more sheets: 2.4 SRSF1mSD_DMSO_vs_DMSO, 2.5 AMO1_all_15cfz_vs_DMSO, 2.6 MM1S_18nMcfz_phospho_up_GO, 2.7 MM1s_30nMCfz_phospho_up_GO, 2.8 APMS_cyto_WT_vs_ctrl1_GO, 2.9 APMS_cyto_SD_vs_ctrl1_GO, 2.10 APMS_cyto_SA_vs_ctrl1_GO, 2.11 APMS_nucl_WT_vs_ctrl1_GO, 2.12 APMS_nucl_SD_vs_ctrl1_GO, 2.13 APMS_nucl_SA_vs_ctrl1_GO, 2.14 MM1S_18cfz_KSEA, 2.15 MM1S_10melph_KSEA]
