# Supplementary material for: Proteasome inhibitor-induced modulation reveals the spliceosome as a specific therapeutic vulnerability in multiple myeloma
Source: Nat Commun. 2020 Apr 22;11:1931. doi: 10.1038/s41467-020-15521-4 (PMC7176739; doi:10.1038/s41467-020-15521-4)
Supplement: Supplementary file 10 — Source Data [file 41467_2020_15521_MOESM10_ESM.xlsx]

## Sheet: Key
	Source Data File
	Table of contents
	Tabs	Datatype	Experiment	Notes
	Figure 6e	.tiff from Western blot	SF3B1 expression in MM cells	anti-SF3B1, anti-beta-actin, Ponceau Stain (loading control)
	Supp Figure 3c	.png from Western blot	Stress signaling response to PI in MM.1S and AMO-1	anti-PERK, anti-BIP, anti-phospho4EBP1, anti-4EBP1, anti-phospho-eIF2a, anti-eIF2a, Ponceau Stain (loading control)
	Supp Figure 3d	.tiff from Western blot	DNA damage in response to cfz and melphalan	anti-phospho-H2AX, anti-phospho-CHK1, Ponceau Stain (loading control)
	Supp Figure 3e	.tiff from Western blot	Apoptotic response to cfz in MM.1S	anti-Caspase3, anti-U2AF2, anti-SF3B1, anti-SF3A1, anti-beta-actin (loading control), Ponceau Stain (loading control)
	Supp Figure 3f	.tiff from Western blot	dephosphorylation of SRSF family proteins	anti-SRSF1, anti-SRSF3, anti-SRSF6, Ponceau Stain (loading control)
	Supp Figure 3g	.tiff from Western blot	heat shock response due to PI in MM.1S	anti-SRSF10, anti-HSP27, anti-beta-actin (loading control)
	Supp Figure 4e	.tiff from Western blot	expression of exogenous SRSF1-mCherry-NLS-3XFLAG constructs in AMO-1	anti-SRSF1, Ponceau Stain (loading control)

## Sheet: Figure 6e
	anti-SF3B1							Ponceau
	155 kDa
	anti-beta-actin
	42 kDa

## Sheet: Supp Figure 3c
	anti-PERK
	140 kDa
	anti-BIP
	78 kDa
	anti-phospho-4EBP1
	anti-4EBP1
	15-20 kDa
	untreated (-) are sample controls
	anti-EIF2A
	38 kDa
	untreated (-) are sample controls
	anti-phospho-EIF2A
	untreated (-) are sample controls
	Ponceau
	untreated (-) are sample controls

## Sheet: Supp Figure 3d
	anti-H2AX
	15 kDa
	DMSO are sample controls
	anti-phospho-CHK1
	56 kDa
	DMSO are sample controls
	Ponceau
	DMSO are sample controls

## Sheet: Supp Figure 3e
	anti-Caspase3
	anti-U2AF2
						65 kDa
	anti-SF3B1					anti-SF3B1
						155 kDa
	anti-beta-actin
						SF3A1
						120 kDa
	Ponceau

## Sheet: Supp Figure 3f
		anti-SRSF1
		32 kDa
		untreated (-) are sample controls
		anti-SRSF3
		SRP20
		20 kDa
		untreated (-) are sample controls
		anti-SRSF6
		55 kDa
		untreated (-) are sample controls
		Ponceau
		untreated (-) are sample controls

## Sheet: Supp Figure 3g
	anti-SRSF10
	31 kDa
	DMSO are sample controls
	anti-HSP27
	25 kDa
	DMSO are sample controls
	anti-beta-Actin
	DMSO are sample controls

## Sheet: Supp Figure 4e
	anti-SRSF1
	Ponceau
